# Supplementary material for: EST and EST-SSR marker resources for Iris
Source: BMC Plant Biol. 2009 Jun 10;9:72. doi: 10.1186/1471-2229-9-72 (PMC2703627; doi:10.1186/1471-2229-9-72)
Supplement: Additional file 1 — Perfect simple sequence repeats (1,447) identified in 1,162 unigenes in the Iris EST database. [file 1471-2229-9-72-S1.xls]

## Sheet: n >=5
Unigene	SSR Name	Motif1	Motif2	Motif3	No.of Repeats	K value	SSR Location	Tranlated AA	SSR start	SSR end	Seq Length	Expect	HSP Expect	% Identity	% positive	DB Accession Num	Target DB	Target Name	Target Species	Match Len	Query Len	Target Len	Q1	Q2	T1	T2	Blast Run	Type	Query ID	Target ID	Frame
0_1004	0_1004FNG-1	tc	ag	Di	6	12	5' UTR	ER	33	44	609	1e-26	1e-26	55.3719	65.2893	P46573	UniprotSprot	APK1B_ARATH Protein kinase APK1B, chloroplast precursor (EC 2.7.11.1) - Arabidopsis thaliana (Mouse-ear cress)	Arabidopsis thaliana	121	609	412	253	609	2	112	226	BLASTX	54630	1294	1
0_1004	0_1004FNG-2	ag	ag	Di	8	16			98	113	609	1e-26	1e-26	55.3719	65.2893	P46573	UniprotSprot	APK1B_ARATH Protein kinase APK1B, chloroplast precursor (EC 2.7.11.1) - Arabidopsis thaliana (Mouse-ear cress)	Arabidopsis thaliana	121	609	412	253	609	2	112	226	BLASTX	54630	1294	1
0_1004	0_1004FNG-3	ag	ag	Di	11	22			115	136	609	1e-26	1e-26	55.3719	65.2893	P46573	UniprotSprot	APK1B_ARATH Protein kinase APK1B, chloroplast precursor (EC 2.7.11.1) - Arabidopsis thaliana (Mouse-ear cress)	Arabidopsis thaliana	121	609	412	253	609	2	112	226	BLASTX	54630	1294	1
0_1005	0_1005FNG-1	ttc	aag	Tri	6	18			309	326	635	0.056	0.056	47.2222	61.1111	Q8VH51	UniprotSprot	RBM39_MOUSE RNA-binding protein 39 (RNA-binding motif protein 39) (RNA-binding region-containing protein 2) (Coactivator of activating protein 1 and estrogen receptors) (Coactivator of AP-1 and ERs) (Transcription coactivator CAPER) - Mus musculus (Mouse)	Mus musculus	36	635	530	388	495	257	292	226	BLASTX	54631	2772	1
0_1006	0_1006FNG-1	ga	ag	Di	13	26	5' UTR	ER	37	62	694	3e-09	3e-09	26.178	40.3141	Q54243	UniprotSprot	IPNS_STRGR Isopenicillin N synthetase (EC 1.21.3.1) (IPNS) (Isopenicillin N synthase) - Streptomyces griseus	Streptomyces griseus	191	694	329	89	604	18	189	226	BLASTX	54627	6088	2
0_1007	0_1007FNG-1	ctt	aag	Tri	6	18	5' UTR	S	85	102	625	0.35	0.35	28.5714	42.8571	Q8LNU5	UniprotSprot	NOC2L_ORYSA Nucleolar complex protein 2 homolog (Protein NOC2 homolog) - Oryza sativa (Rice)	Oryza sativa (japonica cultivar-group)	98	625	757	333	614	636	730	226	BLASTX	54628	11593	3
0_1008	0_1008FNG-1	at	at	Di	5	10	3' UTR	I	757	766	769	0.009	0.009	28.5714	58.5714	Q8W2F3	UniprotSprot	PIF4_ARATH Phytochrome-interacting factor 4 (Basic helix-loop-helix protein 9) (bHLH 9) (AtbHLH009) (Short under red-light 2) - Arabidopsis thaliana (Mouse-ear cress)	Arabidopsis thaliana	70	769	430	291	494	244	313	226	BLASTX	54623	11595	3
0_1014	0_1014FNG-1	tc	ag	Di	9	18	5' UTR	SL	41	58	575	0.4	0.4	32.8947	46.0526	Q07518	UniprotSprot	RDRP_P1AMV RNA replication protein (156 kDa protein) (ORF 1 protein) [Includes: RNA-directed RNA polymerase (EC 2.7.7.48); Helicase (EC 3.6.1.-)] - Plantago asiatica mosaic potexvirus (P1AMV)	Plantago asiatica mosaic potexvirus	76	575	1385	312	539	1034	1094	226	BLASTX	54612	11610	3
0_1019	0_1019FNG-1	ag	ag	Di	17	34	5' UTR	ER	48	81	649	3e-18	3e-18	34.8993	53.6913	P47082	UniprotSprot	AVT1_YEAST Vacuolar amino acid transporter 1 - Saccharomyces cerevisiae (Baker's yeast)	Saccharomyces cerevisiae	149	649	602	203	646	209	352	226	BLASTX	54604	4865	2
0_1019	0_1019FNG-2	aga	aag	Tri	5	15			36	50	649	3e-18	3e-18	34.8993	53.6913	P47082	UniprotSprot	AVT1_YEAST Vacuolar amino acid transporter 1 - Saccharomyces cerevisiae (Baker's yeast)	Saccharomyces cerevisiae	149	649	602	203	646	209	352	226	BLASTX	54604	4865	2
0_1021	0_1021FNG-1	ag	ag	Di	8	16	5' UTR	ER	1	16	696	0.0001	0.0001	27.7027	45.946	P67204	UniprotSprot	Y895_MYCTU UPF0089 protein Rv0895/MT0919 - Mycobacterium tuberculosis	Mycobacterium tuberculosis	148	696	505	304	696	97	240	226	BLASTX	54600	11635	1
0_1022	0_1022FNG-1	cta	agt	Tri	9	27	CDS	T	259	285	689	9e-07	9e-07	36.4865	56.7568	Q8LGD5	UniprotSprot	MKS1_ARATH Protein MKS1 (Protein MAP kinase 4 substrate 1) - Arabidopsis thaliana (Mouse-ear cress)	Arabidopsis thaliana	74	689	222	90	251	20	93	226	BLASTX	54602	3380	3
0_1022	0_1022FNG-2	ttc	aag	Tri	5	15	3' UTR	L	529	543	689	9e-07	9e-07	36.4865	56.7568	Q8LGD5	UniprotSprot	MKS1_ARATH Protein MKS1 (Protein MAP kinase 4 substrate 1) - Arabidopsis thaliana (Mouse-ear cress)	Arabidopsis thaliana	74	689	222	90	251	20	93	226	BLASTX	54602	3380	3
0_1023	0_1023FNG-1	aga	aag	Tri	9	27	CDS	K	52	78	642	5e-31	5e-31	83.3333	91.6667	P46269	UniprotSprot	UCRQ_SOLTU Ubiquinol-cytochrome c reductase complex ubiquinone-binding protein QP-C (EC 1.10.2.2) (Ubiquinol-cytochrome c reductase complex 8.2 kDa protein) - Solanum tuberosum (Potato)	Solanum tuberosum	72	642	72	85	300	1	72	226	BLASTX	54596	1794	1
0_1025	0_1025FNG-1	ga	ag	Di	13	26			1	26	555	0.36	0.36	33.3333	52.3809	Q8ET05	UniprotSprot	OTC_OCEIH Ornithine carbamoyltransferase (EC 2.1.3.3) (OTCase) - Oceanobacillus iheyensis	Oceanobacillus iheyensis	63	555	322	38	196	210	272	226	BLASTX	54592	11646	2
0_1028	0_1028FNG-1	gaa	aag	Tri	5	15	5' UTR	E	12	26	581	3e-08	3e-08	43.3735	54.2169	Q05609	UniprotSprot	CTR1_ARATH Serine/threonine-protein kinase CTR1 (EC 2.7.11.1) - Arabidopsis thaliana (Mouse-ear cress)	Arabidopsis thaliana	83	581	821	240	488	551	626	226	BLASTX	54590	11657	3
0_1028	0_1028FNG-2	gga	agg	Tri	5	15	CDS	D	48	62	581	3e-08	3e-08	43.3735	54.2169	Q05609	UniprotSprot	CTR1_ARATH Serine/threonine-protein kinase CTR1 (EC 2.7.11.1) - Arabidopsis thaliana (Mouse-ear cress)	Arabidopsis thaliana	83	581	821	240	488	551	626	226	BLASTX	54590	11657	3
0_1029	0_1029FNG-1	gaa	aag	Tri	9	27	CDS	E	573	599	707	1.7	1.7	30.7692	48.718	Q837Y9	UniprotSprot	PRSA_ENTFA Foldase protein prsA precursor (EC 5.2.1.8) - Enterococcus faecalis (Streptococcus faecalis)	Enterococcus faecalis	78	707	342	62	271	176	250	226	BLASTX	54584	11660	2
0_102	0_102FNG-1	aag	aag	Tri	7	21	CDS	K	538	558	637	4.1	4.1	36.3636	45.4545	Q7Z7M0	UniprotSprot	MEGF8_HUMAN Multiple epidermal growth factor-like domains 8 (EGF-like domain-containing protein 4) (Multiple EGF-like domain protein 4) - Homo sapiens (Human)	Homo sapiens	44	637	2386	175	288	753	796	226	BLASTX	56116	13269	1
0_1033	0_1033FNG-1	ga	ag	Di	7	14	5' UTR	ER	1	14	566	0.65	0.65	25.7732	48.4536	Q51NJ3	UniprotSprot	PALA_MAGGR pH-response regulator protein palA/RIM20 - Magnaporthe grisea (Rice blast fungus) (Pyricularia grisea)	Magnaporthe grisea	97	566	849	164	448	517	611	226	BLASTX	54576	11671	2
0_1037	0_1037FNG-1	ctt	aag	Tri	7	21	5' UTR	S	42	62	562	9e-40	9e-40	59.7484	67.2956	Q9LHG9	UniprotSprot	NACA1_ARATH Nascent polypeptide-associated complex subunit alpha-like protein 1 (NAC-alpha-like protein 1) (Alpha-NAC-like protein 1) - Arabidopsis thaliana (Mouse-ear cress)	Arabidopsis thaliana	159	562	203	95	562	5	163	226	BLASTX	54570	1184	2
0_1038	0_1038FNG-1	gaa	aag	Tri	5	15	CDS	R	128	142	615	1.3	1.3	31.5789	47.3684	Q8K1S2	UniprotSprot	UNC5D_MOUSE Netrin receptor UNC5D precursor (Unc-5 homolog D) (Unc-5 homolog 4) - Mus musculus (Mouse)	Mus musculus	57	615	956	297	464	277	331	226	BLASTX	54571	5452	3
0_1039	0_1039FNG-1	ag	ag	Di	5	10			506	515	699	2e-51	0	65.4545	77.5758	O80366	UniprotSprot	ARR9_ARATH Two-component response regulator ARR9 (Response reactor 4) - Arabidopsis thaliana (Mouse-ear cress)	Arabidopsis thaliana	165	699	234	96	542	1	163	226	BLASTX	54567	11687	3
0_1039	0_1039FNG-2	acc	acc	Tri	5	15	5' UTR	P	62	76	699	2e-51	0	65.4545	77.5758	O80366	UniprotSprot	ARR9_ARATH Two-component response regulator ARR9 (Response reactor 4) - Arabidopsis thaliana (Mouse-ear cress)	Arabidopsis thaliana	165	699	234	96	542	1	163	226	BLASTX	54567	11687	3
0_1039	0_1039FNG-3	tac	act	Tri	8	24	CDS	T	644	667	699	2e-51	0	65.4545	77.5758	O80366	UniprotSprot	ARR9_ARATH Two-component response regulator ARR9 (Response reactor 4) - Arabidopsis thaliana (Mouse-ear cress)	Arabidopsis thaliana	165	699	234	96	542	1	163	226	BLASTX	54567	11687	3
0_1042	0_1042FNG-1	tcc	agg	Tri	5	15			92	106	681	2.7	2.7	28.5714	48.9796	Q4R6J4	UniprotSprot	ZN684_MACFA Zinc finger protein 684 - Macaca fascicularis (Crab eating macaque) (Cynomolgus monkey)	Macaca fascicularis	49	681	378	246	392	35	83	226	BLASTX	54561	11693	3
0_1046	0_1046FNG-1	ct	ag	Di	5	10	5' UTR	SL	43	52	681	1e-18	1e-18	40.7895	53.9474	Q8LE94	UniprotSprot	RING3_ARATH Ubiquitin-protein ligase At3g02290 (EC 6.3.2.-) (RING finger protein At3g02290) - Arabidopsis thaliana (Mouse-ear cress)	Arabidopsis thaliana	152	681	231	248	664	73	219	226	BLASTX	54557	4422	2
0_1047	0_1047FNG-1	gaag	aagg	Tetra	7	28	5' UTR	KEGR	73	100	746	7e-11	0.002	25.7426	50.495	O14065	UniprotSprot	YC31_SCHPO Hypothetical protein C962.01 in chromosome III - Schizosaccharomyces pombe (Fission yeast)	Schizosaccharomyces pombe	101	746	1429	105	398	752	852	226	BLASTX	54558	5926	3
0_1049	0_1049FNG-1	gga	agg	Tri	6	18	CDS	E	222	239	241
0_104	0_104FNG-1	ccac	accc	Tetra	6	24			33	56	664	0.89	0.89	33.3333	62.2222	P00722	UniprotSprot	BGAL_ECOLI Beta-galactosidase (EC 3.2.1.23) (Lactase) - Escherichia coli	Escherichia coli	45	664	1024	211	345	750	794	226	BLASTX	56109	13274	1
0_1054	0_1054FNG-1	ta	at	Di	6	12			132	143	600
0_1054	0_1054FNG-2	at	at	Di	6	12			239	250	600
0_1056	0_1056FNG-1	ga	ag	Di	5	10	5' UTR	S	59	68	731	2e-92	0	73.4597	82.9384	Q9LDU6	UniprotSprot	ST7R_ARATH 7-dehydrocholesterol reductase (EC 1.3.1.21) (7-DHC reductase) (Sterol Delta(7)-reductase) (Dwarf5 protein) - Arabidopsis thaliana (Mouse-ear cress)	Arabidopsis thaliana	211	731	432	99	731	3	213	226	BLASTX	54547	4463	3
0_1059	0_1059FNG-1	ga	ag	Di	5	10	5' UTR	ER	16	25	483
0_1059	0_1059FNG-2	aga	aag	Tri	11	33	CDS	K	428	460	483
0_1065	0_1065FNG-1	ttc	aag	Tri	6	18	CDS	F	119	136	622	2e-24	2e-24	50.5155	64.9484	P80728	UniprotSprot	MAVI_CUCPE Mavicyanin - Cucurbita pepo (Vegetable marrow) (Summer squash)	Cucurbita pepo	97	622	108	173	463	3	99	226	BLASTX	54529	11277	2
0_1068	0_1068FNG-1	ag	ag	Di	6	12	CDS	RE	390	401	675	3e-27	3e-27	33.8028	51.6432	P14735	UniprotSprot	IDE_HUMAN Insulin-degrading enzyme (EC 3.4.24.56) (Insulysin) (Insulinase) (Insulin protease) - Homo sapiens (Human)	Homo sapiens	213	675	1019	6	614	794	1005	226	BLASTX	54522	8079	3
0_106	0_106FNG-1	tc	ag	Di	18	36			88	123	447
0_1077	0_1077FNG-1	ct	ag	Di	9	18			165	182	697	3.7	3.7	30.1587	46.0318	Q6H8R9	UniprotSprot	PACC_USTMA pH-response transcription factor pacC/RIM101 - Ustilago maydis (Smut fungus)	Ustilago maydis	63	697	791	36	221	188	250	226	BLASTX	54511	11779	3
0_1082	0_1082FNG-1	agc	agc	Tri	5	15			84	98	535	0.0001	0.0001	55.8139	67.4419	P52232	UniprotSprot	THIO1_SYNY3 Thioredoxin-like protein slr0233 - Synechocystis sp. (strain PCC 6803)	Synechocystis sp. (strain PCC 6803)	43	535	105	162	290	3	43	226	BLASTX	54497	11789	3
0_1085	0_1085FNG-1	tc	ag	Di	5	10	CDS	SL	66	75	671	2e-15	2e-15	39.0476	51.4286	P46689	UniprotSprot	GASA1_ARATH Gibberellin-regulated protein 1 precursor - Arabidopsis thaliana (Mouse-ear cress)	Arabidopsis thaliana	105	671	98	43	357	5	98	226	BLASTX	54495	4362	1
0_1091	0_1091FNG-1	ct	ag	Di	10	20	5' UTR	SL	4	23	721	0.12	0.12	85	85	P82682	UniprotSprot	TL14_SPIOL Thylakoid lumenal 14.7 kDa protein (P14.7) (Fragment) - Spinacia oleracea (Spinach)	Spinacia oleracea	20	721	20	243	302	1	20	226	BLASTX	54489	11807	3
0_1092	0_1092FNG-1	ag	ag	Di	5	10			1	10	730	2.3	2.3	30.4762	44.7619	Q13Z16	UniprotSprot	TIG_BURXL Trigger factor (TF) - Burkholderia xenovorans (strain LB400)		105	730	448	6	296	290	394	226	BLASTX	54483	11809	3
0_1100	0_1100FNG-1	ag	ag	Di	9	18	5' UTR	ER	27	44	714	6e-60	0	80.7407	92.5926	O48651	UniprotSprot	ERG1_PANGI Squalene monooxygenase (EC 1.14.99.7) (Squalene epoxidase) (SE) - Panax ginseng (Korean ginseng)	Panax ginseng	135	714	539	309	713	91	225	226	BLASTX	54472	11833	3
0_1112	0_1112FNG-1	gaa	aag	Tri	23	69	CDS	E	240	308	608	3e-08	3e-08	77.4193	83.871	Q8BTE0	UniprotSprot	CF057_MOUSE UPF0369 protein C6orf57 homolog precursor - Mus musculus (Mouse)	Mus musculus	31	608	104	327	419	74	104	226	BLASTX	54451	11869	3
0_1114	0_1114FNG-1	ctc	agg	Tri	5	15			366	380	632	0.81	0.81	38.7097	67.7419	Q9GLM3	UniprotSprot	RPGR1_BOVIN X-linked retinitis pigmentosa GTPase regulator-interacting protein 1 (RPGR-interacting protein 1) - Bos taurus (Bovine)	Bos taurus	31	632	1221	261	169	463	493	226	BLASTX	54445	11873	-3
0_1118	0_1118FNG-1	aag	aag	Tri	7	21	5' UTR	R	87	107	620	6e-22	6e-22	57.6471	70.5882	O74983	UniprotSprot	MMS2_SCHPO Ubiquitin-conjugating enzyme spm2 (Ubiquitin-conjugating enzyme variant MMS2 homolog) (UEV MMS2) - Schizosaccharomyces pombe (Fission yeast)	Schizosaccharomyces pombe	85	620	139	307	561	51	135	226	BLASTX	54441	1348	1
0_1118	0_1118FNG-2	tgt	aac	Tri	7	21			248	268	620	6e-22	6e-22	57.6471	70.5882	O74983	UniprotSprot	MMS2_SCHPO Ubiquitin-conjugating enzyme spm2 (Ubiquitin-conjugating enzyme variant MMS2 homolog) (UEV MMS2) - Schizosaccharomyces pombe (Fission yeast)	Schizosaccharomyces pombe	85	620	139	307	561	51	135	226	BLASTX	54441	1348	1
0_1119	0_1119FNG-1	cct	agg	Tri	7	21	CDS	S	130	150	589	2e-29	2e-29	50.4	65.6	P0AF49	UniprotSprot	YJBQ_ECO57 UPF0047 protein yjbQ - Escherichia coli O157:H7	Escherichia coli O157:H7	125	589	138	210	584	2	123	226	BLASTX	54442	9210	3
0_1120	0_1120FNG-1	ctt	aag	Tri	7	21	5' UTR	F	57	77	644	2.4	2.4	41.6667	63.8889	P20456	UniprotSprot	IMPA1_BOVIN Inositol monophosphatase (EC 3.1.3.25) (IMPase) (IMP) (Inositol-1(or 4)-monophosphatase) (Lithium-sensitive myo-inositol monophosphatase A1) - Bos taurus (Bovine)	Bos taurus	36	644	277	555	448	149	184	226	BLASTX	54437	11884	-3
0_1120	0_1120FNG-2	tct	aag	Tri	5	15			80	94	644	2.4	2.4	41.6667	63.8889	P20456	UniprotSprot	IMPA1_BOVIN Inositol monophosphatase (EC 3.1.3.25) (IMPase) (IMP) (Inositol-1(or 4)-monophosphatase) (Lithium-sensitive myo-inositol monophosphatase A1) - Bos taurus (Bovine)	Bos taurus	36	644	277	555	448	149	184	226	BLASTX	54437	11884	-3
0_1121	0_1121FNG-1	tc	ag	Di	5	10			79	88	136
0_1128	0_1128FNG-1	ct	ag	Di	17	34	5' UTR	SL	57	90	672	7e-06	0.14	26.506	48.1928	P56884	UniprotSprot	GLND_RHIME [Protein-PII] uridylyltransferase (EC 2.7.7.59) (PII uridylyl-transferase) (Uridylyl-removing enzyme) (UTase) - Rhizobium meliloti (Sinorhizobium meliloti)	Rhizobium meliloti	83	672	949	212	460	831	909	226	BLASTX	54427	11903	2
0_1128	0_1128FNG-2	ca	ac	Di	7	14			91	104	672	7e-06	0.14	26.506	48.1928	P56884	UniprotSprot	GLND_RHIME [Protein-PII] uridylyltransferase (EC 2.7.7.59) (PII uridylyl-transferase) (Uridylyl-removing enzyme) (UTase) - Rhizobium meliloti (Sinorhizobium meliloti)	Rhizobium meliloti	83	672	949	212	460	831	909	226	BLASTX	54427	11903	2
0_1129	0_1129FNG-1	ga	ag	Di	9	18	5' UTR	ER	72	89	515	7e-64	0	85.9259	93.3333	Q56E62	UniprotSprot	NDK1_TOBAC Nucleoside diphosphate kinase 1 (EC 2.7.4.6) (Nucleoside diphosphate kinase I) (NDK I) (NDP kinase I) (NDPK I) - Nicotiana tabacum (Common tobacco)	Nicotiana tabacum	135	515	148	110	514	1	135	226	BLASTX	54429	5442	2
0_1131	0_1131FNG-1	tc	ag	Di	9	18	5' UTR	SL	45	62	673	2e-52	0	95.4128	98.1651	Q8H7Y8	UniprotSprot	H2AV1_ORYSA Probable histone H2A variant 1 - Oryza sativa (Rice)	Oryza sativa	109	673	138	189	515	30	138	226	BLASTX	54425	11910	3
0_1131	0_1131FNG-2	ct	ag	Di	9	18			64	81	673	2e-52	0	95.4128	98.1651	Q8H7Y8	UniprotSprot	H2AV1_ORYSA Probable histone H2A variant 1 - Oryza sativa (Rice)	Oryza sativa	109	673	138	189	515	30	138	226	BLASTX	54425	11910	3
0_1132	0_1132FNG-1	tgc	agc	Tri	8	24	3' UTR	C	446	469	639	0.22	0.22	39.5349	62.7907	Q55680	UniprotSprot	Y005_SYNY3 Hypothetical protein sll0005 - Synechocystis sp. (strain PCC 6803)	Synechocystis sp. (strain PCC 6803)	43	639	681	2	130	529	571	226	BLASTX	54418	6895	2
0_1135	0_1135FNG-1	ctt	aag	Tri	10	30			39	68	676	2.6	2.6	32.2581	70.9677	Q5ZVR9	UniprotSprot	LPXB1_LEGPH Lipid-A-disaccharide synthase 1 (EC 2.4.1.182) - Legionella pneumophila subsp. pneumophila (strain Philadelphia 1 / ATCC 33152 / DSM 7513)	Legionella pneumophila subsp. pneumophila (strain Philadelphia 1 / ATCC 33152)	31	676	384	276	368	115	145	226	BLASTX	54415	11921	3
0_1137	0_1137FNG-1	gaa	aag	Tri	12	36	5' UTR	E	29	64	608	4e-48	0	50.838	70.3911	Q70Z53	UniprotSprot	F10C1_HUMAN Protein FRA10AC1 - Homo sapiens (Human)	Homo sapiens	179	608	315	89	607	53	226	226	BLASTX	54409	11924	2
0_1143	0_1143FNG-1	gtccg	accgg	Penta	5	25	3' UTR	VR	123	147	348	8.9	8.9	37.1429	60	Q5KWI6	UniprotSprot	HAM1_GEOKA HAM1 protein homolog - Geobacillus kaustophilus	Geobacillus kaustophilus	35	348	204	137	33	81	115	226	BLASTX	54407	11940	-2
0_1145	0_1145FNG-1	ctc	agg	Tri	5	15	CDS	S	189	203	602	0.067	0.067	41.4634	58.5366	Q9Y4G8	UniprotSprot	RPGF2_HUMAN Rap guanine nucleotide exchange factor 2 (Neural RAP guanine nucleotide exchange protein) (nRap GEP) (PDZ domain-containing guanine nucleotide exchange factor 1) (PDZ-GEF1) (RA-GEF) - Homo sapiens (Human)	Homo sapiens	41	602	1499	298	420	394	434	226	BLASTX	54399	7346	1
0_1147	0_1147FNG-1	tcc	agg	Tri	9	27	5' UTR	L	46	72	717	3	3	20.339	39.548	P23493	UniprotSprot	MBR1_YEAST Protein MBR1 - Saccharomyces cerevisiae (Baker's yeast)	Saccharomyces cerevisiae	177	717	339	222	677	110	283	226	BLASTX	54395	11950	3
0_1147	0_1147FNG-2	ctt	aag	Tri	9	27	5' UTR	S	76	102	717	3	3	20.339	39.548	P23493	UniprotSprot	MBR1_YEAST Protein MBR1 - Saccharomyces cerevisiae (Baker's yeast)	Saccharomyces cerevisiae	177	717	339	222	677	110	283	226	BLASTX	54395	11950	3
0_1154	0_1154FNG-1	ag	ag	Di	5	10	5' UTR	LN	32	41	707	4.9	4.9	26.6667	53.3333	Q8NH70	UniprotSprot	O4A16_HUMAN Olfactory receptor 4A16 (Olfactory receptor OR11-117) - Homo sapiens (Human)	Homo sapiens	75	707	328	629	450	142	216	226	BLASTX	54386	11964	-1
0_1154	0_1154FNG-2	gat	atc	Tri	6	18	CDS	D	276	293	707	4.9	4.9	26.6667	53.3333	Q8NH70	UniprotSprot	O4A16_HUMAN Olfactory receptor 4A16 (Olfactory receptor OR11-117) - Homo sapiens (Human)	Homo sapiens	75	707	328	629	450	142	216	226	BLASTX	54386	11964	-1
0_1154	0_1154FNG-3	gag	agg	Tri	5	15	CDS	E	309	323	707	4.9	4.9	26.6667	53.3333	Q8NH70	UniprotSprot	O4A16_HUMAN Olfactory receptor 4A16 (Olfactory receptor OR11-117) - Homo sapiens (Human)	Homo sapiens	75	707	328	629	450	142	216	226	BLASTX	54386	11964	-1
0_1155	0_1155FNG-1	gaa	aag	Tri	10	30	5' UTR	K	31	60	681	2e-25	2e-25	35.7143	57.1429	Q6DFI2	UniprotSprot	TM147_XENLA Transmembrane protein 147 - Xenopus laevis (African clawed frog)	Xenopus laevis	168	681	225	62	559	1	164	226	BLASTX	54381	5943	2
0_1160	0_1160FNG-1	ctc	agg	Tri	8	24	5' UTR	S	60	83	676	7e-58	0	48.3333	62.5	Q0WPR4	UniprotSprot	SCP34_ARATH Serine carboxypeptidase-like 34 precursor (EC 3.4.16.-) - Arabidopsis thaliana (Mouse-ear cress)		120	676	499	1	357	294	413	226	BLASTX	54375	11975	1
0_1162	0_1162FNG-1	ag	ag	Di	6	12	5' UTR	ER	42	53	637	5e-57	0	82.3077	91.5385	P17608	UniprotSprot	RYH1_SCHPO GTP-binding protein ryh1 - Schizosaccharomyces pombe (Fission yeast)	Schizosaccharomyces pombe	130	637	201	247	636	8	137	226	BLASTX	54370	11981	1
0_1162	0_1162FNG-2	ga	ag	Di	21	42	5' UTR	ER	163	204	637	5e-57	0	82.3077	91.5385	P17608	UniprotSprot	RYH1_SCHPO GTP-binding protein ryh1 - Schizosaccharomyces pombe (Fission yeast)	Schizosaccharomyces pombe	130	637	201	247	636	8	137	226	BLASTX	54370	11981	1
0_1163	0_1163FNG-1	at	at	Di	5	10			17	26	483
0_1166	0_1166FNG-1	tc	ag	Di	5	10	5' UTR	SL	26	35	674	2e-32	2e-32	40.9575	59.5745	P28656	UniprotSprot	NP1L1_MOUSE Nucleosome assembly protein 1-like 1 (NAP-1-related protein) (Brain protein DN38) - Mus musculus (Mouse)	Mus musculus	188	674	391	161	667	48	235	226	BLASTX	54366	11989	2
0_1178	0_1178FNG-1	tc	ag	Di	10	20	5' UTR	SL	2	21	668	5e-14	5e-14	42.8571	53.7815	Q00662	UniprotSprot	BGAL_DIACA Putative beta-galactosidase precursor (EC 3.2.1.23) (Lactase) (SR12 protein) - Dianthus caryophyllus (Carnation) (Clove pink)	Dianthus caryophyllus	119	668	731	316	666	536	648	226	BLASTX	54341	12018	1
0_1179	0_1179FNG-1	cga	acg	Tri	6	18	CDS	D	192	209	710	1	1	19.4444	41.6667	Q5UR03	UniprotSprot	YL905_MIMIV Uncharacterized protein L905 - Mimivirus	Mimivirus	144	710	210	304	708	10	129	226	BLASTX	54343	12020	1
0_1179	0_1179FNG-2	aag	aag	Tri	14	42	CDS	E	230	271	710	1	1	19.4444	41.6667	Q5UR03	UniprotSprot	YL905_MIMIV Uncharacterized protein L905 - Mimivirus	Mimivirus	144	710	210	304	708	10	129	226	BLASTX	54343	12020	1
0_1189	0_1189FNG-1	agc	agc	Tri	5	15	CDS	Q	478	492	631	3.1	3.1	28.9157	37.3494	Q9UL36	UniprotSprot	ZN236_HUMAN Zinc finger protein 236 - Homo sapiens (Human)	Homo sapiens	83	631	1845	513	268	11	73	226	BLASTX	54319	12040	-2
0_1190	0_1190FNG-1	tg	ac	Di	5	10	5' UTR	LP	41	50	633	2.3	2.3	29.6875	51.5625	Q9BJK5	UniprotSprot	NHR97_CAEEL Nuclear hormone receptor family member nhr-97 - Caenorhabditis elegans	Caenorhabditis elegans	64	633	439	341	532	284	344	226	BLASTX	54321	11499	2
0_1201	0_1201FNG-1	ag	ag	Di	7	14	5' UTR	ER	1	14	704	0.2	0.2	40	57.1429	Q2KI41	UniprotSprot	CYH2_BOVIN Cytohesin-2 (PH, SEC7 and coiled-coil domain-containing protein 2) - Bos taurus (Bovine)	Bos taurus	35	704	410	580	684	276	310	226	BLASTX	54304	12066	1
0_1201	0_1201FNG-2	ga	ag	Di	9	18			15	32	704	0.2	0.2	40	57.1429	Q2KI41	UniprotSprot	CYH2_BOVIN Cytohesin-2 (PH, SEC7 and coiled-coil domain-containing protein 2) - Bos taurus (Bovine)	Bos taurus	35	704	410	580	684	276	310	226	BLASTX	54304	12066	1
0_1206	0_1206FNG-1	ga	ag	Di	5	10			371	380	591	4.6	4.6	25.7143	45.7143	Q6M066	UniprotSprot	GCH3_METMP GTP cyclohydrolase III (EC 3.5.4.29) - Methanococcus maripaludis	Methanococcus maripaludis	70	591	266	171	377	137	206	226	BLASTX	54292	12081	3
0_1208	0_1208FNG-1	ag	ag	Di	15	30	5' UTR	ER	1	30	718	0.12	0.12	40.9091	54.5455	P25119	UniprotSprot	TNR1B_MOUSE Tumor necrosis factor receptor superfamily member 1B precursor (Tumor necrosis factor receptor 2) (TNF-R2) (Tumor necrosis factor receptor type II) (p75) (p80 TNF-alpha receptor) - Mus musculus (Mouse)	Mus musculus	44	718	474	425	556	347	390	226	BLASTX	54288	12084	2
0_1208	0_1208FNG-3	gcat	atgc	Tetra	5	20	3' UTR	AC	551	570	718	0.12	0.12	40.9091	54.5455	P25119	UniprotSprot	TNR1B_MOUSE Tumor necrosis factor receptor superfamily member 1B precursor (Tumor necrosis factor receptor 2) (TNF-R2) (Tumor necrosis factor receptor type II) (p75) (p80 TNF-alpha receptor) - Mus musculus (Mouse)	Mus musculus	44	718	474	425	556	347	390	226	BLASTX	54288	12084	2
0_1210	0_1210FNG-1	tc	ag	Di	11	22			71	92	700	4.8	4.8	73.6842	78.9474	Q6VAM4	UniprotSprot	MAD23_ORYSA MADS-box transcription factor 23 (OsMADS23) - Oryza sativa (Rice)	Oryza sativa	19	700	159	323	267	90	108	226	BLASTX	54283	12088	-3
0_1210	0_1210FNG-2	ttc	aag	Tri	12	36			29	64	700	4.8	4.8	73.6842	78.9474	Q6VAM4	UniprotSprot	MAD23_ORYSA MADS-box transcription factor 23 (OsMADS23) - Oryza sativa (Rice)	Oryza sativa	19	700	159	323	267	90	108	226	BLASTX	54283	12088	-3
0_1211	0_1211FNG-1	gaa	aag	Tri	5	15			132	146	243
0_1211	0_1211FNG-2	cag	agc	Tri	5	15			147	161	243
0_1217	0_1217FNG-1	ca	ac	Di	7	14			46	59	577	7e-38	7e-38	72.165	90.7216	P34893	UniprotSprot	CH10_ARATH 10 kDa chaperonin (Protein CPN10) (Protein groES) - Arabidopsis thaliana (Mouse-ear cress)	Arabidopsis thaliana	97	577	98	107	397	1	97	226	BLASTX	54278	12111	2
0_1217	0_1217FNG-2	ct	ag	Di	5	10			60	69	577	7e-38	7e-38	72.165	90.7216	P34893	UniprotSprot	CH10_ARATH 10 kDa chaperonin (Protein CPN10) (Protein groES) - Arabidopsis thaliana (Mouse-ear cress)	Arabidopsis thaliana	97	577	98	107	397	1	97	226	BLASTX	54278	12111	2
0_1230	0_1230FNG-1	tc	ag	Di	5	10			59	68	721	1.8	1.8	43.4783	50	Q9JSM2	UniprotSprot	ENGC_NEIMA Probable GTPase engC (EC 3.6.1.-) - Neisseria meningitidis serogroup A	Neisseria meningitidis serogroup A	46	721	307	213	76	129	174	226	BLASTX	54253	12142	-2
0_1230	0_1230FNG-2	ct	ag	Di	6	12			100	111	721	1.8	1.8	43.4783	50	Q9JSM2	UniprotSprot	ENGC_NEIMA Probable GTPase engC (EC 3.6.1.-) - Neisseria meningitidis serogroup A	Neisseria meningitidis serogroup A	46	721	307	213	76	129	174	226	BLASTX	54253	12142	-2
0_1231	0_1231FNG-1	ag	ag	Di	7	14	5' UTR	ER	13	26	689	0.55	0.55	29.7297	47.2973	Q9GLM4	UniprotSprot	TENS1_BOVIN Tensin-1 - Bos taurus (Bovine)	Bos taurus	74	689	1715	456	668	641	707	226	BLASTX	54248	12144	3
0_1231	0_1231FNG-2	ag	ag	Di	6	12	5' UTR	ER	120	131	689	0.55	0.55	29.7297	47.2973	Q9GLM4	UniprotSprot	TENS1_BOVIN Tensin-1 - Bos taurus (Bovine)	Bos taurus	74	689	1715	456	668	641	707	226	BLASTX	54248	12144	3
0_1232	0_1232FNG-1	ag	ag	Di	6	12	5' UTR	ER	1	12	614	1e-41	1e-41	72.9508	82.7869	P53665	UniprotSprot	ACPM_ARATH Acyl carrier protein, mitochondrial precursor (ACP) (NADH-ubiquinone oxidoreductase 9.6 kDa subunit) (MtACP-1) - Arabidopsis thaliana (Mouse-ear cress)	Arabidopsis thaliana	122	614	122	21	365	2	121	226	BLASTX	54250	2630	3
0_1237	0_1237FNG-1	tct	aag	Tri	5	15	CDS	L	49	63	646	6e-10	6e-10	31.6547	47.482	Q9FHD5	UniprotSprot	UDU1_ARATH DUF26 domain-containing protein 1 precursor - Arabidopsis thaliana (Mouse-ear cress)	Arabidopsis thaliana	139	646	286	248	646	81	214	226	BLASTX	54240	2296	2
0_1239	0_1239FNG-1	cac	acc	Tri	6	18	5' UTR	H	36	53	649	5e-64	0	61.413	78.2609	P49248	UniprotSprot	IN21_MAIZE IN2-1 protein - Zea mays (Maize)	Zea mays	184	649	243	90	641	11	194	226	BLASTX	54237	5591	3
0_1240	0_1240FNG-1	ctc	agg	Tri	5	15	5' UTR	L	1	15	647	1e-08	1e-08	26.506	41.5663	Q38924	UniprotSprot	PPAF_ARATH Iron(III)-zinc(II) purple acid phosphatase precursor (EC 3.1.3.2) (PAP) - Arabidopsis thaliana (Mouse-ear cress)	Arabidopsis thaliana	166	647	469	124	618	42	185	226	BLASTX	54229	12160	1
0_1243	0_1243FNG-1	tc	ag	Di	9	18	5' UTR	SL	20	37	597	6e-77	0	78.9062	95.3125	P49351	UniprotSprot	FPPS1_LUPAL Farnesyl pyrophosphate synthetase 1 (FPP synthetase 1) (FPS 1) (Farnesyl diphosphate synthetase 1) [Includes: Dimethylallyltranstransferase (EC 2.5.1.1); Geranyltranstransferase (EC 2.5.1.10)] - Lupinus albus (White lupin)	Lupinus albus (White lupin)	128	597	342	88	471	2	129	226	BLASTX	54224	10030	1
0_1248	0_1248FNG-1	ta	at	Di	5	10			463	472	569
0_1254	0_1254FNG-1	ct	ag	Di	5	10	5' UTR	SL	51	60	643	2e-22	2e-22	42.6087	67.8261	Q5EAE0	UniprotSprot	ERGI3_BOVIN Endoplasmic reticulum-Golgi intermediate compartment protein 3 - Bos taurus (Bovine)	Bos taurus	115	643	383	133	477	4	118	226	BLASTX	54209	12191	1
0_1270	0_1270FNG-1	ga	ag	Di	10	20	5' UTR	ER	1	20	645	4e-57	0	60.6452	81.9355	Q93VG8	UniprotSprot	U326_ARATH UPF0326 protein At4g17486 - Arabidopsis thaliana (Mouse-ear cress)	Arabidopsis thaliana	155	645	224	102	566	30	184	226	BLASTX	54182	4589	3
0_1272	0_1272FNG-1	ta	at	Di	5	10	5' UTR	IY	35	44	596	1e-54	0	57.0652	70.6522	P37834	UniprotSprot	PER1_ORYSA Peroxidase 1 precursor (EC 1.11.1.7) - Oryza sativa (Rice)	Oryza sativa	184	596	326	44	595	1	183	226	BLASTX	54180	7543	2
0_1277	0_1277FNG-1	tc	ag	Di	6	12	3' UTR	SL	431	442	590
0_1277	0_1277FNG-2	cta	agt	Tri	7	21			69	89	590
0_1280	0_1280FNG-1	ctc	agg	Tri	8	24			117	140	608	3.7	3.7	48.2759	58.6207	P98137	UniprotSprot	CO8B_RABIT Complement component C8 beta chain precursor (Complement component 8 subunit beta) - Oryctolagus cuniculus (Rabbit)	Oryctolagus cuniculus	29	608	590	345	431	163	191	226	BLASTX	54163	12256	3
0_1283	0_1283FNG-1	gac	acg	Tri	6	18	CDS	T	74	91	689	4e-24	4e-24	35.3933	55.0562	Q9LYT3	UniprotSprot	TT12_ARATH TRANSPARENT TESTA 12 protein - Arabidopsis thaliana (Mouse-ear cress)	Arabidopsis thaliana	178	689	507	156	689	51	227	226	BLASTX	54159	3928	3
0_1287	0_1287FNG-1	aca	aac	Tri	7	21	CDS	R	311	331	624
0_1287	0_1287FNG-2	gga	agg	Tri	6	18			365	382	624
0_128	0_128FNG-1	ag	ag	Di	12	24	5' UTR	ER	64	87	519	6	6	38.8889	58.3333	P04723	UniprotSprot	GDA3_WHEAT Alpha/beta-gliadin A-III precursor (Prolamin) - Triticum aestivum (Wheat)	Triticum aestivum	36	519	282	328	435	239	273	226	BLASTX	56078	13635	1
0_1294	0_1294FNG-1	ct	ag	Di	18	36			150	185	613	7e-13	7e-13	55	75	P32295	UniprotSprot	ARG7_PHAAU Indole-3-acetic acid-induced protein ARG7 - Phaseolus aureus (Mung bean) (Vigna radiata)	Phaseolus aureus	60	613	92	286	462	26	85	226	BLASTX	54140	6587	1
0_1296	0_1296FNG-1	ga	ag	Di	9	18	5' UTR	ER	6	23	693	1e-05	1e-05	25.9259	45.679	P52577	UniprotSprot	IFRH_ARATH Isoflavone reductase homolog P3 (EC 1.3.1.-) - Arabidopsis thaliana (Mouse-ear cress)	Arabidopsis thaliana	162	693	310	179	646	2	149	226	BLASTX	54136	1310	2
0_1304	0_1304FNG-1	tct	aag	Tri	8	24	5' UTR	S	82	105	715	2e-42	2e-42	63.1579	76.6917	Q8L493	UniprotSprot	BCAL3_ARATH Branched-chain-amino-acid aminotransferase-like protein 3, chloroplast precursor - Arabidopsis thaliana (Mouse-ear cress)	Arabidopsis thaliana	133	715	373	310	708	53	183	226	BLASTX	54122	5186	1
0_1304	0_1304FNG-2	ctg	agc	Tri	8	24	5' UTR	A	104	127	715	2e-42	2e-42	63.1579	76.6917	Q8L493	UniprotSprot	BCAL3_ARATH Branched-chain-amino-acid aminotransferase-like protein 3, chloroplast precursor - Arabidopsis thaliana (Mouse-ear cress)	Arabidopsis thaliana	133	715	373	310	708	53	183	226	BLASTX	54122	5186	1
0_1304	0_1304FNG-3	caccag	accagc	Hexa	5	30	5' UTR	PA	35	64	715	2e-42	2e-42	63.1579	76.6917	Q8L493	UniprotSprot	BCAL3_ARATH Branched-chain-amino-acid aminotransferase-like protein 3, chloroplast precursor - Arabidopsis thaliana (Mouse-ear cress)	Arabidopsis thaliana	133	715	373	310	708	53	183	226	BLASTX	54122	5186	1
0_1308	0_1308FNG-1	aag	aag	Tri	6	18	5' UTR	E	1	18	664	2e-62	0	82.9787	92.1986	Q9S713	UniprotSprot	STT7_ARATH Serine/threonine-protein kinase SNT7, chloroplast precursor (EC 2.7.11.1) (Stt7 homolog) - Arabidopsis thaliana (Mouse-ear cress)	Arabidopsis thaliana	141	664	562	240	662	163	301	226	BLASTX	54115	4983	3
0_1309	0_1309FNG-1	ct	ag	Di	15	30			103	132	534	1.3	1.3	31.9444	52.7778	Q15928	UniprotSprot	ZN141_HUMAN Zinc finger protein 141 - Homo sapiens (Human)	Homo sapiens	72	534	474	475	278	105	175	226	BLASTX	54116	12329	-3
0_1314	0_1314FNG-1	ct	ag	Di	13	26	5' UTR	LS	73	98	697	1.7	1.7	27.2727	44.1558	Q07968	UniprotSprot	F13B_MOUSE Coagulation factor XIII B chain precursor (Protein-glutamine gamma-glutamyltransferase B chain) (Transglutaminase B chain) - Mus musculus (Mouse)	Mus musculus	77	697	668	389	619	482	552	226	BLASTX	54103	12342	2
0_1314	0_1314FNG-2	agc	agc	Tri	10	30	CDS	S	168	197	697	1.7	1.7	27.2727	44.1558	Q07968	UniprotSprot	F13B_MOUSE Coagulation factor XIII B chain precursor (Protein-glutamine gamma-glutamyltransferase B chain) (Transglutaminase B chain) - Mus musculus (Mouse)	Mus musculus	77	697	668	389	619	482	552	226	BLASTX	54103	12342	2
0_131	0_131FNG-1	ga	ag	Di	6	12			19	30	593	4.6	4.6	33.3333	56.4103	Q884I1	UniprotSprot	QUEF_PSESM NADPH-dependent 7-cyano-7-deazaguanine reductase (EC 1.7.1.-) (NADPH-dependent nitrile oxidoreductase) - Pseudomonas syringae pv. tomato	Pseudomonas syringae pv. tomato	39	593	276	131	15	152	190	226	BLASTX	56075	13643	-1
0_1321	0_1321FNG-1	ct	ag	Di	6	12	5' UTR	LS	1	12	682	5e-94	0	89.3617	95.2128	P49397	UniprotSprot	RS3A_ORYSA 40S ribosomal protein S3a (CYC07 protein) - Oryza sativa (Rice)	Oryza sativa	188	682	262	119	682	20	207	226	BLASTX	54095	4694	2
0_1324	0_1324FNG-1	ct	ag	Di	7	14	5' UTR	LS	1	14	641	1e-52	0	48.5149	65.3465	Q66KH2	UniprotSprot	ERGI3_XENLA Endoplasmic reticulum-Golgi intermediate compartment protein 3 - Xenopus laevis (African clawed frog)	Xenopus laevis	202	641	389	36	641	6	205	226	BLASTX	54085	12369	3
0_132	0_132FNG-1	ga	ag	Di	11	22	5' UTR	ER	19	40	680	0.008	0.008	22.7642	43.0894	Q7M3M6	UniprotSprot	E74EF_DROVI Ecdysone-induced protein 74EF (ETS-related protein E74A) - Drosophila virilis (Fruit fly)	Drosophila virilis	123	680	873	191	547	356	472	226	BLASTX	56064	13645	2
0_1332	0_1332FNG-1	ga	ag	Di	5	10	CDS	KLKV	503	512	653	4e-05	4e-05	27.3585	50	Q39204	UniprotSprot	RAP1_ARATH Transcription factor AtMYC2 (R-homologous Arabidopsis protein 1) (RAP-1) (Basic helix-loop-helix protein 6) (bHLH 6) (AtbHLH006) (rd22BP1) - Arabidopsis thaliana (Mouse-ear cress)	Arabidopsis thaliana	106	653	623	146	463	421	521	226	BLASTX	54072	778	2
0_1335	0_1335FNG-1	gaa	aag	Tri	8	24	5' UTR	K	174	197	678	3e-60	0	86.3636	93.9394	Q8GYX8	UniprotSprot	DNJ10_ARATH Chaperone protein dnaJ 10 (AtJ10) (AtDjC10) - Arabidopsis thaliana (Mouse-ear cress)	Arabidopsis thaliana	132	678	398	283	678	1	132	226	BLASTX	54069	8814	1
0_1338	0_1338FNG-1	ct	ag	Di	5	10	5' UTR	SL	1	10	667	0.003	0.003	38.3333	56.6667	O67178	UniprotSprot	Y1088_AQUAE Uncharacterized protein aq_1088 - Aquifex aeolicus	Aquifex aeolicus	60	667	761	227	406	109	165	226	BLASTX	54063	4468	2
0_1338	0_1338FNG-2	ctt	aag	Tri	9	27	CDS	S	159	185	667	0.003	0.003	38.3333	56.6667	O67178	UniprotSprot	Y1088_AQUAE Uncharacterized protein aq_1088 - Aquifex aeolicus	Aquifex aeolicus	60	667	761	227	406	109	165	226	BLASTX	54063	4468	2
0_1339	0_1339FNG-1	agga	aagg	Tetra	5	20	5' UTR	RKE	29	48	659	4e-55	0	62.6374	73.6264	Q94KK7	UniprotSprot	SYP52_ARATH Syntaxin-52 (AtSYP52) - Arabidopsis thaliana (Mouse-ear cress)	Arabidopsis thaliana	182	659	233	113	658	1	179	226	BLASTX	54064	12400	2
0_1340	0_1340FNG-1	ga	ag	Di	11	22	5' UTR	ER	4	25	636	2e-58	0	70.0637	84.0764	P59998	UniprotSprot	ARPC4_HUMAN Actin-related protein 2/3 complex subunit 4 (ARP2/3 complex 20 kDa subunit) (p20-ARC) - Homo sapiens (Human)	Homo sapiens	157	636	168	95	565	12	168	226	BLASTX	54058	12403	2
0_1343	0_1343FNG-1	agc	agc	Tri	5	15			75	89	279
0_1343	0_1343FNG-2	ctc	agg	Tri	6	18			117	134	279
0_1350	0_1350FNG-1	ag	ag	Di	5	10	5' UTR	ER	1	10	694	8e-53	0	71.5278	84.0278	Q9M0E2	UniprotSprot	RL282_ARATH 60S ribosomal protein L28-2 - Arabidopsis thaliana (Mouse-ear cress)	Arabidopsis thaliana	144	694	143	70	501	1	143	226	BLASTX	54045	577	1
0_135	0_135FNG-1	gtg	acc	Tri	5	15			192	206	222	2.3	2.3	42.8571	65.7143	Q37546	UniprotSprot	NU1M_LUMTE NADH-ubiquinone oxidoreductase chain 1 (EC 1.6.5.3) (NADH dehydrogenase subunit 1) - Lumbricus terrestris (Common earthworm)	Lumbricus terrestris	35	222	308	169	80	203	237	226	BLASTX	56070	13654	-3
0_1364	0_1364FNG-1	ctt	aag	Tri	7	21	5' UTR	F	196	216	524	7e-23	7e-23	48.0916	55.7252	P19954	UniprotSprot	RR30_SPIOL Plastid-specific 30S ribosomal protein 1, chloroplast precursor (PSRP-1) (CS-S5) (CS5) (S22) (Ribosomal protein 1) - Spinacia oleracea (Spinach)	Spinacia oleracea	131	524	302	266	514	64	194	226	BLASTX	54020	4627	2
0_1365	0_1365FNG-1	gca	agc	Tri	7	21	CDS	A	36	56	590	2e-29	2e-29	50.8475	71.1864	P27521	UniprotSprot	CB24_ARATH Chlorophyll a-b binding protein 4, chloroplast precursor (LHCI type III CAB-4) (LHCP) - Arabidopsis thaliana (Mouse-ear cress)	Arabidopsis thaliana	118	590	251	180	533	57	173	226	BLASTX	54021	8023	3
0_1369	0_1369FNG-1	tgc	agc	Tri	6	18	3' UTR	L	586	603	660	3e-13	3e-13	36.7347	63.2653	Q08CG8	UniprotSprot	RNF44_BRARE RING finger protein 44 - Brachydanio rerio (Zebrafish) (Danio rerio)		98	660	448	69	350	344	441	226	BLASTX	54012	12470	3
0_1372	0_1372FNG-1	aga	aag	Tri	8	24	5' UTR	K	83	106	618
0_1373	0_1373FNG-1	tct	aag	Tri	5	15	3' UTR	L	299	313	436	2.3	2.3	48	72	Q5HLR3	UniprotSprot	LYRA_STAEQ Lysostaphin resistance protein A - Staphylococcus epidermidis (strain ATCC 35984 / RP62A)	Staphylococcus epidermidis (strain ATCC 35984 / RP62A)	25	436	382	7	81	241	265	226	BLASTX	54010	12479	1
0_1377	0_1377FNG-1	tc	ag	Di	5	10	3' UTR	SL	118	127	238	4.1	4.1	43.1818	56.8182	P36134	UniprotSprot	YK21_YEAST Uncharacterized protein YKR041W - Saccharomyces cerevisiae (Baker's yeast)	Saccharomyces cerevisiae	44	238	250	128	3	30	71	226	BLASTX	54002	12487	-3
0_1386	0_1386FNG-1	gaa	aag	Tri	6	18	CDS	E	522	539	687	5e-26	5e-26	55.1402	66.3551	Q9SA80	UniprotSprot	WRK14_ARATH Probable WRKY transcription factor 14 (WRKY DNA-binding protein 14) (AR411) - Arabidopsis thaliana (Mouse-ear cress)	Arabidopsis thaliana	107	687	430	267	578	209	305	226	BLASTX	53984	12516	3
0_138	0_138FNG-1	gtat	acat	Tetra	7	28			542	569	698	4e-41	4e-41	58.7097	69.0323	Q38856	UniprotSprot	IRT1_ARATH Fe(2+) transport protein 1 precursor (Fe(II) transport protein 1) (Iron-regulated transporter 1) - Arabidopsis thaliana (Mouse-ear cress)	Arabidopsis thaliana	155	698	339	2	466	186	339	226	BLASTX	56056	13665	2
0_1395	0_1395FNG-1	ct	ag	Di	30	60			354	413	462	2e-07	2e-07	75	92.8571	P48731	UniprotSprot	ATH1_ARATH Homeobox protein ATH1 - Arabidopsis thaliana (Mouse-ear cress)	Arabidopsis thaliana	28	462	473	13	96	371	398	226	BLASTX	53971	7368	1
0_1396	0_1396FNG-1	ag	ag	Di	11	22	5' UTR	ER	1	22	725	7e-85	0	77.7778	85.8586	Q8LDP4	UniprotSprot	CP19D_ARATH Peptidyl-prolyl cis-trans isomerase CYP19-4 precursor (EC 5.2.1.8) (PPIase CYP19-4) (Rotamase CYP19-4) (Cyclophilin of 19 kDa 4) (Cyclophilin-5) - Arabidopsis thaliana (Mouse-ear cress)	Arabidopsis thaliana	198	725	201	50	643	4	198	226	BLASTX	53966	6163	2
0_1402	0_1402FNG-1	tcc	agg	Tri	5	15			144	158	323
0_1404	0_1404FNG-1	ct	ag	Di	13	26	5' UTR	SL	11	36	662	0.23	0.23	28.5714	43.75	Q27474	UniprotSprot	DNLI_CAEEL DNA ligase (EC 6.5.1.1) (Polydeoxyribonucleotide synthase [ATP]) - Caenorhabditis elegans	Caenorhabditis elegans	112	662	773	184	495	338	447	226	BLASTX	53958	12561	1
0_1406	0_1406FNG-1	cttc	aagg	Tetra	5	20	5' UTR	LP	68	87	634	1e-61	0	63.354	79.5031	Q5E953	UniprotSprot	UFC1_BOVIN Ufm1-conjugating enzyme 1 (Ubiquitin-fold modifier-conjugating enzyme 1) - Bos taurus (Bovine)	Bos taurus	161	634	167	149	631	3	162	226	BLASTX	53953	12565	2
0_1407	0_1407FNG-1	ca	ac	Di	5	10			10	19	124
0_1407	0_1407FNG-2	ga	ag	Di	8	16			36	51	124
0_1408	0_1408FNG-1	cct	agg	Tri	5	15			26	40	642	0.64	0.64	52.3809	76.1905	Q91YD9	UniprotSprot	WASL_MOUSE Neural Wiskott-Aldrich syndrome protein (N-WASP) - Mus musculus (Mouse)	Mus musculus	21	642	501	352	414	199	219	226	BLASTX	53948	6543	1
0_1408	0_1408FNG-2	atg	atc	Tri	5	15			282	296	642	0.64	0.64	52.3809	76.1905	Q91YD9	UniprotSprot	WASL_MOUSE Neural Wiskott-Aldrich syndrome protein (N-WASP) - Mus musculus (Mouse)	Mus musculus	21	642	501	352	414	199	219	226	BLASTX	53948	6543	1
0_1409	0_1409FNG-1	ga	ag	Di	5	10			1	10	138
0_1410	0_1410FNG-1	ga	ag	Di	7	14	5' UTR	K	48	61	699	1.7	1.7	31.5789	47.3684	Q8K1S2	UniprotSprot	UNC5D_MOUSE Netrin receptor UNC5D precursor (Unc-5 homolog D) (Unc-5 homolog 4) - Mus musculus (Mouse)	Mus musculus	57	699	956	374	541	277	331	226	BLASTX	53950	5452	2
0_1410	0_1410FNG-2	gaa	aag	Tri	9	27			65	91	699	1.7	1.7	31.5789	47.3684	Q8K1S2	UniprotSprot	UNC5D_MOUSE Netrin receptor UNC5D precursor (Unc-5 homolog D) (Unc-5 homolog 4) - Mus musculus (Mouse)	Mus musculus	57	699	956	374	541	277	331	226	BLASTX	53950	5452	2
0_1410	0_1410FNG-3	gaa	aag	Tri	5	15	CDS	R	205	219	699	1.7	1.7	31.5789	47.3684	Q8K1S2	UniprotSprot	UNC5D_MOUSE Netrin receptor UNC5D precursor (Unc-5 homolog D) (Unc-5 homolog 4) - Mus musculus (Mouse)	Mus musculus	57	699	956	374	541	277	331	226	BLASTX	53950	5452	2
0_1412	0_1412FNG-1	ga	ag	Di	23	46			33	78	628	2e-26	2e-26	91.0714	91.0714	Q680P8	UniprotSprot	RS29_ARATH 40S ribosomal protein S29 - Arabidopsis thaliana (Mouse-ear cress)	Arabidopsis thaliana	56	628	56	84	251	1	56	226	BLASTX	53947	5760	3
0_1413	0_1413FNG-1	aca	aac	Tri	6	18	CDS	N	209	226	680	5e-14	5e-14	32.2581	51.6129	P10871	UniprotSprot	RCA_SPIOL Ribulose bisphosphate carboxylase/oxygenase activase, chloroplast precursor (RuBisCO activase) (RA) - Spinacia oleracea (Spinach)	Spinacia oleracea	62	680	472	355	519	79	136	226	BLASTX	53940	12576	1
0_1415	0_1415FNG-1	agg	agg	Tri	10	30	5' UTR	E	61	90	352	3.1	3.1	46.1538	58.9744	P02519	UniprotSprot	HSP11_SOYBN 17.3 kDa class I heat shock protein (HSP 17.3) - Glycine max (Soybean)	Glycine max	39	352	153	12	116	122	153	226	BLASTX	53944	2028	3
0_1420	0_1420FNG-1	ag	ag	Di	7	14			1	14	669	1.2	1.2	37.5	56.25	Q14693	UniprotSprot	LPIN1_HUMAN Lipin-1 - Homo sapiens (Human)	Homo sapiens	48	669	890	564	421	92	135	226	BLASTX	53933	7356	-1
0_1425	0_1425FNG-1	ct	ag	Di	5	10	5' UTR	LS	26	35	713	7e-84	0	86.0335	91.6201	Q40677	UniprotSprot	ALFC_ORYSA Fructose-bisphosphate aldolase, chloroplast precursor (EC 4.1.2.13) (ALDP) - Oryza sativa (Rice)	Oryza sativa	179	713	388	175	711	32	210	226	BLASTX	53923	11774	1
0_142	0_142FNG-1	agaa	aaag	Tetra	6	24	5' UTR	KKER	26	49	598	5e-05	5e-05	39.6552	58.6207	Q6BK66	UniprotSprot	CCS1_DEBHA Superoxide dismutase 1 copper chaperone - Debaryomyces hansenii (Yeast) (Torulaspora hansenii)	Debaryomyces hansenii	58	598	250	345	518	11	68	226	BLASTX	56055	7822	3
0_1430	0_1430FNG-1	ag	ag	Di	8	16	5' UTR	ER	169	184	662	1.5	1.5	28.8889	55.5556	Q9LN77	UniprotSprot	P2A12_ARATH F-box protein PP2-A12 (Protein PHLOEM PROTEIN 2-LIKE A12) - Arabidopsis thaliana (Mouse-ear cress)	Arabidopsis thaliana	45	662	291	417	548	207	251	226	BLASTX	53915	12610	3
0_1439	0_1439FNG-1	ga	ag	Di	9	18	5' UTR	ER	24	41	663	3.4	3.4	24.5098	44.1176	Q8YTB1	UniprotSprot	RIMM_ANASP Probable 16S rRNA-processing protein rimM - Anabaena sp. (strain PCC 7120)	Anabaena sp. (strain PCC 7120)	102	663	246	116	421	139	230	226	BLASTX	53904	12624	2
0_143	0_143FNG-1	ga	ag	Di	20	40	5' UTR	ER	92	131	596	9e-12	9e-12	47.5	55	Q15532	UniprotSprot	SSXT_HUMAN SSXT protein (Synovial sarcoma, translocated to X chromosome) (SYT protein) - Homo sapiens (Human)	Homo sapiens	80	596	418	189	428	16	95	226	BLASTX	56048	7219	3
0_143	0_143FNG-2	gca	agc	Tri	6	18	CDS	Q	137	154	596	9e-12	9e-12	47.5	55	Q15532	UniprotSprot	SSXT_HUMAN SSXT protein (Synovial sarcoma, translocated to X chromosome) (SYT protein) - Homo sapiens (Human)	Homo sapiens	80	596	418	189	428	16	95	226	BLASTX	56048	7219	3
0_143	0_143FNG-3	cag	agc	Tri	5	15	CDS	Q	474	488	596	9e-12	9e-12	47.5	55	Q15532	UniprotSprot	SSXT_HUMAN SSXT protein (Synovial sarcoma, translocated to X chromosome) (SYT protein) - Homo sapiens (Human)	Homo sapiens	80	596	418	189	428	16	95	226	BLASTX	56048	7219	3
0_1442	0_1442FNG-1	gct	agc	Tri	5	15			95	109	414	1e-30	1e-30	73.8636	86.3636	Q9SU63	UniprotSprot	AL2B4_ARATH Aldehyde dehydrogenase 2B4, mitochondrial precursor (EC 1.2.1.3) (ALDH2a) - Arabidopsis thaliana (Mouse-ear cress)	Arabidopsis thaliana	88	414	538	149	409	35	122	226	BLASTX	53898	3728	2
0_1445	0_1445FNG-1	ct	ag	Di	6	12	CDS	LS	1	12	578	0.08	0.08	33.7349	46.9879	P24081	UniprotSprot	EXON_NPVOP Putative alkaline exonuclease (EC 3.1.11.-) - Orgyia pseudotsugata multicapsid polyhedrosis virus (OpMNPV)	Orgyia pseudotsugata multicapsid polyhedrosis virus	83	578	424	368	129	46	127	226	BLASTX	53892	12640	-1
0_1448	0_1448FNG-1	tc	ag	Di	6	12			114	125	682	1.6	1.6	44.1861	58.1395	P42096	UniprotSprot	LACXC_LACLA Protein lacX, chromosomal - Lactococcus lactis subsp. lactis (Streptococcus lactis)	Lactococcus lactis subsp. lactis (Streptococcus lactis)	43	682	299	558	662	48	90	226	BLASTX	53885	12647	3
0_1452	0_1452FNG-1	ct	ag	Di	6	12			69	80	679	2e-08	2e-08	60.9756	80.4878	O65570	UniprotSprot	VILI4_ARATH Villin-4 - Arabidopsis thaliana (Mouse-ear cress)	Arabidopsis thaliana	41	679	974	426	548	593	633	226	BLASTX	53877	12656	3
0_1453	0_1453FNG-1	gaaa	aaag	Tetra	5	20	5' UTR	KKER	28	47	663	0.061	0.061	27.4725	47.2527	P50402	UniprotSprot	EMD_HUMAN Emerin - Homo sapiens (Human)	Homo sapiens	91	663	254	288	542	120	210	226	BLASTX	53879	12659	3
0_1460	0_1460FNG-1	ta	at	Di	5	10	3' UTR	YIYR	405	414	686	6e-37	6e-37	74.7253	90.1099	Q9LS03	UniprotSprot	AOC1_ARATH Allene oxide cyclase 1, chloroplast precursor (EC 5.3.99.6) (Early-responsive to dehydration 12 protein) - Arabidopsis thaliana (Mouse-ear cress)	Arabidopsis thaliana	91	686	254	3	272	135	225	226	BLASTX	53863	12674	3
0_1460	0_1460FNG-2	ta	at	Di	5	10	3' UTR	YYSS	629	638	686	6e-37	6e-37	74.7253	90.1099	Q9LS03	UniprotSprot	AOC1_ARATH Allene oxide cyclase 1, chloroplast precursor (EC 5.3.99.6) (Early-responsive to dehydration 12 protein) - Arabidopsis thaliana (Mouse-ear cress)	Arabidopsis thaliana	91	686	254	3	272	135	225	226	BLASTX	53863	12674	3
0_1471	0_1471FNG-1	tct	aag	Tri	9	27	5' UTR	L	10	36	630	2.3	2.3	35	51.6667	Q94A43	UniprotSprot	BEH2_ARATH BES1/BZR1 homolog protein 2 - Arabidopsis thaliana (Mouse-ear cress)	Arabidopsis thaliana	60	630	318	74	241	5	64	226	BLASTX	53849	12696	2
0_1471	0_1471FNG-2	ctg	agc	Tri	5	15	CDS	A	417	431	630	2.3	2.3	35	51.6667	Q94A43	UniprotSprot	BEH2_ARATH BES1/BZR1 homolog protein 2 - Arabidopsis thaliana (Mouse-ear cress)	Arabidopsis thaliana	60	630	318	74	241	5	64	226	BLASTX	53849	12696	2
0_1484	0_1484FNG-1	aga	aag	Tri	7	21	CDS	K	416	436	680	2.1	2.1	34	56	Q09582	UniprotSprot	METH_CAEEL Probable methionine synthase (EC 2.1.1.13) (5-methyltetrahydrofolate--homocysteine methyltransferase) (Methionine synthase, vitamin-B12 dependent) (MS) - Caenorhabditis elegans	Caenorhabditis elegans	50	680	1249	193	327	656	705	226	BLASTX	53821	12738	1
0_1487	0_1487FNG-1	ga	ag	Di	8	16	5' UTR	K	4	19	635	4e-63	0	48.7805	64.6342	Q39173	UniprotSprot	P2_ARATH Probable NADP-dependent oxidoreductase P2 (EC 1.3.1.74) - Arabidopsis thaliana (Mouse-ear cress)	Arabidopsis thaliana	82	635	343	66	308	3	81	226	BLASTX	53820	2101	3
0_1487	0_1487FNG-2	aga	aag	Tri	9	27	5' UTR	K	17	43	635	4e-63	0	48.7805	64.6342	Q39173	UniprotSprot	P2_ARATH Probable NADP-dependent oxidoreductase P2 (EC 1.3.1.74) - Arabidopsis thaliana (Mouse-ear cress)	Arabidopsis thaliana	82	635	343	66	308	3	81	226	BLASTX	53820	2101	3
0_149	0_149FNG-1	tgt	aac	Tri	6	18	3' UTR	V	252	269	511
0_14	0_14FNG-1	ttc	aag	Tri	8	24	CDS	F	65	88	524	0.001	0.001	46.8085	61.7021	P38824	UniprotSprot	YHR6_YEAST Uncharacterized protein YHR116W - Saccharomyces cerevisiae (Baker's yeast)	Saccharomyces cerevisiae	47	524	151	135	272	104	149	226	BLASTX	56268	9818	3
0_1500	0_1500FNG-1	ga	ag	Di	23	46	5' UTR	ER	38	83	580	2.6	2.6	44.8276	65.5172	Q09882	UniprotSprot	PRP45_SCHPO Pre-mRNA-processing protein 45 (Complexed with cdc5 protein 13) (Cell cycle control protein cwf13) (Transcriptional coregulator snw1) - Schizosaccharomyces pombe (Fission yeast)	Schizosaccharomyces pombe	29	580	557	344	258	501	529	226	BLASTX	53792	12785	-3
0_1502	0_1502FNG-1	ct	ag	Di	5	10	CDS	LLS	26	35	642	1e-56	0	75.7812	89.8438	P59234	UniprotSprot	YIPL_SOLTU Protein yippee-like - Solanum tuberosum (Potato)	Solanum tuberosum	128	642	129	119	502	1	128	226	BLASTX	53789	6195	2
0_1502	0_1502FNG-2	gaa	aag	Tri	5	15	CDS	K	37	51	642	1e-56	0	75.7812	89.8438	P59234	UniprotSprot	YIPL_SOLTU Protein yippee-like - Solanum tuberosum (Potato)	Solanum tuberosum	128	642	129	119	502	1	128	226	BLASTX	53789	6195	2
0_1504	0_1504FNG-1	ctc	agg	Tri	7	21	CDS	SL	216	236	544	1	1	52.1739	69.5652	Q9Z2D6	UniprotSprot	MECP2_MOUSE Methyl-CpG-binding protein 2 (MeCP-2 protein) (MeCP2) - Mus musculus (Mouse)	Mus musculus	23	544	484	253	321	384	406	226	BLASTX	53787	12805	1
0_1506	0_1506FNG-1	aag	aag	Tri	6	18	5' UTR	E	1	18	557	1e-46	0	65.3543	86.6142	O49286	UniprotSprot	FBL5_ARATH F-box/LRR-repeat protein 5 - Arabidopsis thaliana (Mouse-ear cress)	Arabidopsis thaliana	127	557	360	177	557	20	146	226	BLASTX	53786	2211	3
0_1509	0_1509FNG-1	tg	ac	Di	5	10			587	596	598	2.7	2.7	25.8621	56.8965	Q9CDQ6	UniprotSprot	COAD_LACLA Phosphopantetheine adenylyltransferase (EC 2.7.7.3) (Pantetheine-phosphate adenylyltransferase) (PPAT) (Dephospho-CoA pyrophosphorylase) - Lactococcus lactis subsp. lactis (Streptococcus lactis)	Lactococcus lactis subsp. lactis (Streptococcus lactis)	58	598	165	389	216	25	78	226	BLASTX	53783	12817	-3
0_1510	0_1510FNG-1	tct	aag	Tri	10	30	5' UTR	S	21	50	570	5e-07	5e-07	24.0876	43.0657	Q6DFQ5	UniprotSprot	TMM97_XENTR Transmembrane protein 97 - Xenopus tropicalis (Western clawed frog) (Silurana tropicalis)	Xenopus tropicalis	137	570	171	162	533	25	161	226	BLASTX	53774	10824	3
0_1511	0_1511FNG-1	ct	ag	Di	13	26			133	158	158
0_1514	0_1514FNG-1	cgt	acg	Tri	5	15			237	251	596	0.55	0.55	43.2432	67.5676	P49509	UniprotSprot	PSBX_ODOSI Photosystem II reaction center X protein - Odontella sinensis (Marine centric diatom)	Odontella sinensis	37	596	38	344	454	1	37	226	BLASTX	53772	12825	2
0_1515	0_1515FNG-1	ct	ag	Di	7	14	5' UTR	SL	7	20	607	0.003	0.003	35	45	Q9GLP2	UniprotSprot	PROC_PIG Vitamin K-dependent protein C precursor (EC 3.4.21.69) (Autoprothrombin IIA) (Anticoagulant protein C) (Blood coagulation factor XIV) [Contains: Vitamin K-dependent protein C light chain; Vitamin K-dependent protein C heavy chain; Activation peptide] - Sus scrofa (Pig)	Sus scrofa	60	607	459	201	380	99	155	226	BLASTX	53766	12827	3
0_1520	0_1520FNG-1	ttc	aag	Tri	6	18	5' UTR	S	177	194	487	6.7	6.7	37.7358	54.717	O15228	UniprotSprot	GNPAT_HUMAN Dihydroxyacetone phosphate acyltransferase (EC 2.3.1.42) (DHAP-AT) (DAP-AT) (Glycerone-phosphate O-acyltransferase) (Acyl-CoA:dihydroxyacetonephosphateacyltransferase) - Homo sapiens (Human)	Homo sapiens	53	487	680	433	287	434	486	226	BLASTX	53761	12838	-1
0_1522	0_1522FNG-1	ct	ag	Di	7	14	5' UTR	SL	10	23	647	4e-65	0	66.0714	81.5476	Q9UBQ0	UniprotSprot	VPS29_HUMAN Vacuolar protein sorting-associated protein 29 (Vesicle protein sorting 29) (hVPS29) (PEP11) - Homo sapiens (Human)	Homo sapiens	168	647	182	133	636	1	168	226	BLASTX	53757	855	1
0_1522	0_1522FNG-2	tc	ag	Di	5	10			51	60	647	4e-65	0	66.0714	81.5476	Q9UBQ0	UniprotSprot	VPS29_HUMAN Vacuolar protein sorting-associated protein 29 (Vesicle protein sorting 29) (hVPS29) (PEP11) - Homo sapiens (Human)	Homo sapiens	168	647	182	133	636	1	168	226	BLASTX	53757	855	1
0_152	0_152FNG-1	cca	acc	Tri	9	27	CDS	T	121	147	617	1e-11	1e-11	36.8421	57.8947	P0AAT6	UniprotSprot	YBEB_ECOLI Hypothetical protein ybeB - Escherichia coli	Escherichia coli	95	617	105	219	503	16	105	226	BLASTX	56036	13693	3
0_1530	0_1530FNG-1	cgg	ccg	Tri	5	15	CDS	A	104	118	591	2e-42	2e-42	95.5556	98.8889	Q9FFC0	UniprotSprot	H2B10_ARATH Histone H2B.10 (HTB2) - Arabidopsis thaliana (Mouse-ear cress)	Arabidopsis thaliana	90	591	145	265	534	56	145	226	BLASTX	53745	4785	1
0_1530	0_1530FNG-2	gaa	aag	Tri	5	15	CDS	K	237	251	591	2e-42	2e-42	95.5556	98.8889	Q9FFC0	UniprotSprot	H2B10_ARATH Histone H2B.10 (HTB2) - Arabidopsis thaliana (Mouse-ear cress)	Arabidopsis thaliana	90	591	145	265	534	56	145	226	BLASTX	53745	4785	1
0_1531	0_1531FNG-1	aag	aag	Tri	11	33	CDS	E	96	128	611	5e-07	5e-07	65.2174	82.6087	P42824	UniprotSprot	DNJH2_ALLPO DnaJ protein homolog 2 - Allium porrum (Leek)	Allium porrum	23	611	418	338	406	199	221	226	BLASTX	53737	3499	2
0_1533	0_1533FNG-1	ttg	aac	Tri	5	15	5' UTR	V	59	73	702	0.98	0.98	51.8518	62.963	Q4QXJ8	UniprotSprot	POLN_EEEVF Non-structural polyprotein (Polyprotein nsP1234) (P1234) [Contains: P123; P123'; mRNA capping enzyme nsP1 (EC 2.1.1.-) (EC 2.7.7.-) (Non-structural protein 1); Protease/triphosphatase/NTPase/helicase nsP2 (EC 3.4.22.-) (EC 3.1.3.33) (EC 3.6.1.15) (EC 3.6.1.-) (Non-structural protein 2) (nsP2); Non-structural protein 3 (nsP3); Non-structural protein 3' (nsP3'); RNA-directed RNA polymera…	Eastern equine encephalitis virus (strain Florida 91-469) (EEEV) (Eastern equine encephalomyelitis v	27	702	2493	103	183	1652	1678	226	BLASTX	53733	12866	1
0_1533	0_1533FNG-2	gtt	aac	Tri	6	18	3' UTR	C	683	700	702	0.98	0.98	51.8518	62.963	Q4QXJ8	UniprotSprot	POLN_EEEVF Non-structural polyprotein (Polyprotein nsP1234) (P1234) [Contains: P123; P123'; mRNA capping enzyme nsP1 (EC 2.1.1.-) (EC 2.7.7.-) (Non-structural protein 1); Protease/triphosphatase/NTPase/helicase nsP2 (EC 3.4.22.-) (EC 3.1.3.33) (EC 3.6.1.15) (EC 3.6.1.-) (Non-structural protein 2) (nsP2); Non-structural protein 3 (nsP3); Non-structural protein 3' (nsP3'); RNA-directed RNA polymera…	Eastern equine encephalitis virus (strain Florida 91-469) (EEEV) (Eastern equine encephalomyelitis v	27	702	2493	103	183	1652	1678	226	BLASTX	53733	12866	1
0_1537	0_1537FNG-1	aag	aag	Tri	10	30	5' UTR	E	21	50	643	3e-11	3e-11	32.1429	49.2857	Q9Y5M8	UniprotSprot	SRPRB_HUMAN Signal recognition particle receptor subunit beta (SR-beta) (Protein APMCF1) - Homo sapiens (Human)	Homo sapiens	140	643	271	227	643	60	193	226	BLASTX	53726	12877	2
0_1538	0_1538FNG-1	aag	aag	Tri	7	21	5' UTR	K	1	21	708	0.34	0.34	25.2874	36.7816	P53353	UniprotSprot	ASPX_VULVU Sperm acrosomal protein FSA-ACR.1 precursor (Fragment) - Vulpes vulpes (Red fox)	Vulpes vulpes	87	708	349	501	253	45	130	226	BLASTX	53728	12881	-1
0_1543	0_1543FNG-1	tc	ag	Di	8	16	5' UTR	SL	40	55	518	4.5	4.5	53.3333	66.6667	Q9ZBD8	UniprotSprot	HELY_MYCLE Probable helicase helY (EC 3.6.1.-) - Mycobacterium leprae	Mycobacterium leprae	30	518	920	271	182	654	682	226	BLASTX	53714	12898	-2
0_1548	0_1548FNG-1	ag	ag	Di	5	10			1	10	613	6e-28	6e-28	40.9639	55.4217	P54121	UniprotSprot	AIG2_ARATH Protein AIG2 (Avirulence-induced gene 2 protein) - Arabidopsis thaliana (Mouse-ear cress)	Arabidopsis thaliana	166	613	170	11	502	1	163	226	BLASTX	53554	12907	2
0_1554	0_1554FNG-1	ga	ag	Di	6	12	CDS	ER	25	36	644	2e-51	0	50.7538	68.3417	P52581	UniprotSprot	IFRH_LUPAL Isoflavone reductase homolog (EC 1.3.1.-) - Lupinus albus (White lupin)	Lupinus albus (White lupin)	199	644	312	55	636	6	204	226	BLASTX	53547	10335	1
0_1562	0_1562FNG-1	ct	ag	Di	15	30	5' UTR	SL	61	90	592	8e-21	8e-21	56.8182	76.1364	P72580	UniprotSprot	PREA_SYNY3 Prenyl transferase (EC 2.5.1.-) - Synechocystis sp. (strain PCC 6803)	Synechocystis sp. (strain PCC 6803)	88	592	323	329	592	13	97	226	BLASTX	53530	7703	2
0_1563	0_1563FNG-1	tc	ag	Di	5	10			239	248	673	0.003	0.003	28.2828	44.4444	Q8LEA8	UniprotSprot	EID1_ARATH Phytochrome A-associated F-box protein (Empfindlicher im dunkelroten Licht protein 1) - Arabidopsis thaliana (Mouse-ear cress)	Arabidopsis thaliana	99	673	336	398	649	9	107	226	BLASTX	53531	2008	2
0_1569	0_1569FNG-1	tc	ag	Di	7	14	5' UTR	SL	63	76	671	5e-14	5e-14	43.1818	56.8182	Q8GYN5	UniprotSprot	RIN4_ARATH RPM1-interacting protein 4 - Arabidopsis thaliana (Mouse-ear cress)	Arabidopsis thaliana	88	671	211	363	626	125	208	226	BLASTX	53518	2230	3
0_1583	0_1583FNG-1	at	at	Di	6	12			530	541	568	6e-53	0	78.8136	82.2034	Q940X7	UniprotSprot	RBX1A_ARATH RING-box protein 1a (RBX1a-At) (At-Rbx1;1) (RBX1-2) - Arabidopsis thaliana (Mouse-ear cress)	Arabidopsis thaliana	118	568	118	21	374	1	118	226	BLASTX	53502	1586	3
0_158	0_158FNG-1	at	at	Di	5	10			115	124	375	3.1	3.1	34.8837	53.4884	O43502	UniprotSprot	RA51C_HUMAN DNA repair protein RAD51 homolog 3 (R51H3) (RAD51-like protein 2) - Homo sapiens (Human)	Homo sapiens	43	375	376	233	105	171	213	226	BLASTX	56027	13708	-2
0_1591	0_1591FNG-1	ct	ag	Di	9	18	5' UTR	SL	89	106	655	8e-58	0	86.1789	95.1219	Q9XHS0	UniprotSprot	RS12_HORVU 40S ribosomal protein S12 - Hordeum vulgare (Barley)	Hordeum vulgare	123	655	143	178	546	20	142	226	BLASTX	53483	4025	1
0_1592	0_1592FNG-1	ga	ag	Di	6	12			8	19	626	2e-06	2e-06	35.514	48.5981	Q9WUH1	UniprotSprot	TM115_MOUSE Transmembrane protein 115 (Protein PL6 homolog) - Mus musculus (Mouse)	Mus musculus	107	626	350	175	495	31	132	226	BLASTX	53484	13004	1
0_1592	0_1592FNG-2	ga	ag	Di	5	10			21	30	626	2e-06	2e-06	35.514	48.5981	Q9WUH1	UniprotSprot	TM115_MOUSE Transmembrane protein 115 (Protein PL6 homolog) - Mus musculus (Mouse)	Mus musculus	107	626	350	175	495	31	132	226	BLASTX	53484	13004	1
0_1592	0_1592FNG-3	agc	agc	Tri	5	15			45	59	626	2e-06	2e-06	35.514	48.5981	Q9WUH1	UniprotSprot	TM115_MOUSE Transmembrane protein 115 (Protein PL6 homolog) - Mus musculus (Mouse)	Mus musculus	107	626	350	175	495	31	132	226	BLASTX	53484	13004	1
0_1596	0_1596FNG-1	ctc	agg	Tri	6	18	5' UTR	S	101	118	663	2e-08	2e-08	27.7778	45.8333	P07602	UniprotSprot	SAP_HUMAN Proactivator polypeptide precursor [Contains: Saposin A (Protein A); Saposin B-Val; Saposin B (Sphingolipid activator protein 1) (SAP-1) (Cerebroside sulfate activator) (CSAct) (Dispersin) (Sulfatide/GM1 activator); Saposin C (Co-beta-glucosidase) (A1 activator) (Glucosylceramidase activator) (Sphingolipid activator protein 2) (SAP-2); Saposin D (Protein C) (Component C)] - Homo sapiens…	Homo sapiens	144	663	524	276	662	293	436	226	BLASTX	53476	5993	3
0_159	0_159FNG-1	tct	aag	Tri	5	15	5' UTR	S	20	34	682	2e-76	0	72.8723	81.383	P42748	UniprotSprot	UBC4_ARATH Ubiquitin-conjugating enzyme E2-21 kDa 1 (EC 6.3.2.19) (Ubiquitin-protein ligase 4) (Ubiquitin carrier protein 4) - Arabidopsis thaliana (Mouse-ear cress)	Arabidopsis thaliana	188	682	187	89	643	1	187	226	BLASTX	56021	5822	2
0_1602	0_1602FNG-1	ag	ag	Di	7	14			66	79	653	1.9	1.9	35	51.6667	Q95ZY4	UniprotSprot	SRB5_CAEEL Serpentine receptor class beta-5 (Protein srb-5) - Caenorhabditis elegans	Caenorhabditis elegans	60	653	345	271	432	159	218	226	BLASTX	53466	13313	1
0_160	0_160FNG-1	tc	ag	Di	5	10			267	276	518	7.7	7.7	29.8701	44.1558	Q9BTE7	UniprotSprot	DCNL5_HUMAN DCN1-like protein 5 (Defective in cullin neddylation protein 1-like protein 5) (DCUN1 domain-containing protein 5) - Homo sapiens (Human)	Homo sapiens	77	518	237	501	280	30	105	226	BLASTX	56022	13714	-3
0_1612	0_1612FNG-1	at	at	Di	8	16	3' UTR	YI	696	711	711	0.041	0.041	36.2319	52.1739	P18858	UniprotSprot	DNL1_HUMAN DNA ligase 1 (EC 6.5.1.1) (DNA ligase I) (Polydeoxyribonucleotide synthase [ATP] 1) - Homo sapiens (Human)	Homo sapiens	69	711	919	200	406	750	817	226	BLASTX	53447	13337	2
0_1612	0_1612FNG-2	aag	aag	Tri	6	18	CDS	K	122	139	711	0.041	0.041	36.2319	52.1739	P18858	UniprotSprot	DNL1_HUMAN DNA ligase 1 (EC 6.5.1.1) (DNA ligase I) (Polydeoxyribonucleotide synthase [ATP] 1) - Homo sapiens (Human)	Homo sapiens	69	711	919	200	406	750	817	226	BLASTX	53447	13337	2
0_1615	0_1615FNG-1	gca	agc	Tri	10	30	CDS	Q	183	212	696	0.11	0.11	28.5714	47.6191	P25653	UniprotSprot	FIG2_YEAST Factor-induced gene 2 precursor (Cell wall adhesin FIG2) - Saccharomyces cerevisiae (Baker's yeast)	Saccharomyces cerevisiae	126	696	1609	677	303	1240	1359	226	BLASTX	53445	13359	-2
0_1621	0_1621FNG-1	tcc	agg	Tri	8	24	CDS	L	363	386	549	2.3	2.3	48.2759	68.9655	Q10776	UniprotSprot	FAD11_MYCTU Putative fatty-acid--CoA ligase fadD11 (EC 6.2.1.-) (Acyl-CoA synthetase) - Mycobacterium tuberculosis	Mycobacterium tuberculosis	29	549	571	188	274	236	264	226	BLASTX	53436	13375	2
0_1621	0_1621FNG-2	tgca	atgc	Tetra	5	20			333	352	549	2.3	2.3	48.2759	68.9655	Q10776	UniprotSprot	FAD11_MYCTU Putative fatty-acid--CoA ligase fadD11 (EC 6.2.1.-) (Acyl-CoA synthetase) - Mycobacterium tuberculosis	Mycobacterium tuberculosis	29	549	571	188	274	236	264	226	BLASTX	53436	13375	2
0_1623	0_1623FNG-1	ag	ag	Di	5	10	5' UTR	ER	1	10	700	0.005	0.005	28.3951	51.8518	Q9Y3I1	UniprotSprot	FBX7_HUMAN F-box only protein 7 - Homo sapiens (Human)	Homo sapiens	81	700	522	368	610	331	400	226	BLASTX	53433	13379	2
0_1623	0_1623FNG-2	ga	ag	Di	7	14			11	24	700	0.005	0.005	28.3951	51.8518	Q9Y3I1	UniprotSprot	FBX7_HUMAN F-box only protein 7 - Homo sapiens (Human)	Homo sapiens	81	700	522	368	610	331	400	226	BLASTX	53433	13379	2
0_1624	0_1624FNG-1	ttc	aag	Tri	11	33	CDS	F	142	174	640	0.005	0.005	30	66	P49621	UniprotSprot	DGKB_RAT Diacylglycerol kinase beta (EC 2.7.1.107) (Diglyceride kinase beta) (DGK-beta) (DAG kinase beta) (90 kDa diacylglycerol kinase) - Rattus norvegicus (Rat)	Rattus norvegicus	50	640	801	358	507	131	180	226	BLASTX	53425	13381	1
0_1629	0_1629FNG-1	tc	ag	Di	5	10			25	34	640	0.64	0.64	88.2353	94.1176	O48905	UniprotSprot	MDHC_MEDSA Malate dehydrogenase, cytoplasmic (EC 1.1.1.37) - Medicago sativa (Alfalfa)	Medicago sativa	17	640	332	77	127	1	17	226	BLASTX	53419	5610	2
0_1633	0_1633FNG-1	ag	ag	Di	5	10	5' UTR	RE	1	10	656	7.4	7.4	34.6939	46.9388	Q9BWV7	UniprotSprot	TTLL2_HUMAN Tubulin--tyrosine ligase-like protein 2 (Testis-specific protein NYD-TSPG) - Homo sapiens (Human)	Homo sapiens	49	656	592	513	635	187	235	226	BLASTX	53417	13401	3
0_1633	0_1633FNG-2	ag	ag	Di	12	24	5' UTR	ER	96	119	656	7.4	7.4	34.6939	46.9388	Q9BWV7	UniprotSprot	TTLL2_HUMAN Tubulin--tyrosine ligase-like protein 2 (Testis-specific protein NYD-TSPG) - Homo sapiens (Human)	Homo sapiens	49	656	592	513	635	187	235	226	BLASTX	53417	13401	3
0_1639	0_1639FNG-1	ag	ag	Di	9	18	5' UTR	ER	16	33	566
0_1654	0_1654FNG-1	tc	ag	Di	7	14	5' UTR	SL	15	28	591	5e-55	0	86.8852	91.8033	Q8LAS7	UniprotSprot	CNBL2_ARATH Calcineurin B-like protein 2 (SOS3-like calcium-binding protein 1) - Arabidopsis thaliana (Mouse-ear cress)	Arabidopsis thaliana	122	591	226	225	590	1	122	226	BLASTX	53375	13459	3
0_1654	0_1654FNG-2	at	at	Di	6	12			30	41	591	5e-55	0	86.8852	91.8033	Q8LAS7	UniprotSprot	CNBL2_ARATH Calcineurin B-like protein 2 (SOS3-like calcium-binding protein 1) - Arabidopsis thaliana (Mouse-ear cress)	Arabidopsis thaliana	122	591	226	225	590	1	122	226	BLASTX	53375	13459	3
0_1660	0_1660FNG-1	ct	ag	Di	8	16			181	196	227
0_1663	0_1663FNG-1	ctt	aag	Tri	6	18	5' UTR	F	1	18	586	3e-83	0	97.2973	98.6487	P35132	UniprotSprot	UBC9_ARATH SUMO-conjugating enzyme UBC9 (EC 6.3.2.-) (Ubiquitin-conjugating enzyme E2-17 kDa) (Ubiquitin-protein ligase 9) (Ubiquitin carrier protein 9) (UBCAT4B) - Arabidopsis thaliana (Mouse-ear cress)	Arabidopsis thaliana	148	586	148	86	529	1	148	226	BLASTX	53361	374	2
0_1668	0_1668FNG-1	gaa	aag	Tri	8	24	CDS	E	266	289	601	3e-22	3e-09	50.8475	72.8814	O65155	UniprotSprot	KELP_ARATH RNA polymerase II transcriptional coactivator KELP - Arabidopsis thaliana (Mouse-ear cress)	Arabidopsis thaliana	59	601	165	74	250	1	59	226	BLASTX	53352	11274	2
0_1668	0_1668FNG-2	gag	agg	Tri	7	21	CDS	E	368	388	601	3e-22	3e-09	50.8475	72.8814	O65155	UniprotSprot	KELP_ARATH RNA polymerase II transcriptional coactivator KELP - Arabidopsis thaliana (Mouse-ear cress)	Arabidopsis thaliana	59	601	165	74	250	1	59	226	BLASTX	53352	11274	2
0_1669	0_1669FNG-1	ct	ag	Di	8	16	5' UTR	SL	38	53	636	4	4	25.4098	40.1639	O81852	UniprotSprot	AKH2_ARATH Bifunctional aspartokinase/homoserine dehydrogenase 2, chloroplast precursor (AK-HD 2) (AK-HSDH 2) (Beta-aspartyl phosphate homoserine 2) [Includes: Aspartokinase (EC 2.7.2.4); Homoserine dehydrogenase (EC 1.1.1.3)] - Arabidopsis thaliana (Mouse-ear cress)	Arabidopsis thaliana	122	636	916	156	473	526	646	226	BLASTX	53354	13497	3
0_1678	0_1678FNG-1	ttc	aag	Tri	5	15	5' UTR	L	26	40	716	0.041	0.041	50	67.6471	P14895	UniprotSprot	ELI5_HORVU High molecular mass early light-inducible protein HV58, chloroplast precursor (ELIP) - Hordeum vulgare (Barley)	Hordeum vulgare	34	716	231	577	678	127	160	226	BLASTX	53332	7465	1
0_1678	0_1678FNG-2	tca	atc	Tri	5	15	CDS	S	121	135	716	0.041	0.041	50	67.6471	P14895	UniprotSprot	ELI5_HORVU High molecular mass early light-inducible protein HV58, chloroplast precursor (ELIP) - Hordeum vulgare (Barley)	Hordeum vulgare	34	716	231	577	678	127	160	226	BLASTX	53332	7465	1
0_168	0_168FNG-1	ctt	aag	Tri	9	27	5' UTR	F	77	103	423	0.24	0.24	33.3333	54.902	P08287	UniprotSprot	H11L_CHICK Histone H1.11L - Gallus gallus (Chicken)	Gallus gallus	51	423	225	225	377	152	202	226	BLASTX	56011	13726	3
0_1691	0_1691FNG-1	ag	ag	Di	5	10	5' UTR	ER	41	50	657	1e-88	0	91.3295	95.3757	P49397	UniprotSprot	RS3A_ORYSA 40S ribosomal protein S3a (CYC07 protein) - Oryza sativa (Rice)	Oryza sativa	173	657	262	137	655	20	192	226	BLASTX	53312	4694	2
0_1692	0_1692FNG-1	ag	ag	Di	12	24	5' UTR	ER	27	50	661	1e-48	0	50	68.421	Q9SZ11	UniprotSprot	GLPQ2_ARATH Probable glycerophosphoryl diester phosphodiesterase 2 precursor (EC 3.1.4.46) - Arabidopsis thaliana (Mouse-ear cress)	Arabidopsis thaliana	190	661	759	93	659	17	206	226	BLASTX	53304	13556	3
0_1697	0_1697FNG-1	ag	ag	Di	5	10	5' UTR	ER	1	10	233	4.1	4.1	28.3019	50.9434	Q4TVV3	UniprotSprot	DDX46_BRARE Probable ATP-dependent RNA helicase DDX46 (EC 3.6.1.-) (DEAD box protein 46) - Brachydanio rerio (Zebrafish) (Danio rerio)	Brachydanio rerio	53	233	1018	3	161	68	120	226	BLASTX	53302	13571	3
0_1700	0_1700FNG-1	tc	ag	Di	8	16	5' UTR	F	31	46	669	9e-49	0	65.7343	78.3217	P36862	UniprotSprot	YPTV3_VOLCA GTP-binding protein yptV3 - Volvox carteri	Volvox carteri	143	669	203	244	669	7	149	226	BLASTX	53290	11582	1
0_1704	0_1704FNG-1	aag	aag	Tri	5	15	CDS	E	161	175	614	0.005	0.45	30.4878	39.0244	P22105	UniprotSprot	TENX_HUMAN Tenascin-X precursor (TN-X) (Hexabrachion-like protein) - Homo sapiens (Human)	Homo sapiens	82	614	4289	247	483	538	605	226	BLASTX	53279	11345	1
0_1713	0_1713FNG-1	ct	ag	Di	8	16	5' UTR	SL	121	136	673	1e-13	1e-13	37.6147	58.7156	Q9UU99	UniprotSprot	YJX4_SCHPO Uncharacterized protein C23B6.04c - Schizosaccharomyces pombe (Fission yeast)	Schizosaccharomyces pombe	109	673	1008	315	641	634	741	226	BLASTX	53265	982	3
0_1716	0_1716FNG-1	ta	at	Di	6	12	3' UTR	IY	665	676	688	6.1	6.1	33.9623	52.8302	P58134	UniprotSprot	RR4_ASTLO Plastid 30S ribosomal protein S4 - Astasia longa (Euglenophycean alga)	Astasia longa	53	688	206	280	438	10	61	226	BLASTX	53263	7756	1
0_1718	0_1718FNG-1	ct	ag	Di	12	24	CDS	SL	18	41	583	2e-17	2e-17	74.5098	86.2745	Q8H5T6	UniprotSprot	LTI6A_ORYSA Hydrophobic protein LTI6A (Low temperature-induced protein 6A) - Oryza sativa (Rice)	Oryza sativa	51	583	56	88	240	6	56	226	BLASTX	53259	7765	1
0_1719	0_1719FNG-1	ag	ag	Di	9	18	5' UTR	ER	1	18	578	3e-19	3e-19	34.0782	50.2793	Q41452	UniprotSprot	FLS_SOLTU Flavonol synthase/flavanone 3-hydroxylase (EC 1.14.11.23) (EC 1.14.11.9) (FLS) - Solanum tuberosum (Potato)	Solanum tuberosum	179	578	349	46	570	14	192	226	BLASTX	53255	5149	1
0_1724	0_1724FNG-1	ct	ag	Di	16	32	5' UTR	SL	24	55	685	7.9	7.9	46.1538	64.1026	Q8EGU7	UniprotSprot	GLGB_SHEON 1,4-alpha-glucan branching enzyme (EC 2.4.1.18) (Glycogen branching enzyme) (BE) (1,4-alpha-D-glucan:1,4-alpha-D-glucan 6-glucosyl-transferase) - Shewanella oneidensis	Shewanella oneidensis	39	685	746	374	490	450	486	226	BLASTX	53250	7783	2
0_1734	0_1734FNG-1	agga	aagg	Tetra	5	20	3' UTR	RKE	511	530	681	0.14	0.14	34.4828	56.8965	O42807	UniprotSprot	FAEA_ASPNG Feruloyl esterase A precursor (EC 3.1.1.73) (Ferulic acid esterase A) (FAE-III) (Cinnamoyl esterase) - Aspergillus niger	Aspergillus niger	58	681	281	13	177	176	231	226	BLASTX	53234	7808	1
0_1737	0_1737FNG-1	ga	ag	Di	28	56	5' UTR	ER	139	194	589	2.7	2.7	51.6129	58.0645	Q9NZV1	UniprotSprot	CRIM1_HUMAN Cysteine-rich motor neuron 1 protein precursor (CRIM-1) (Cysteine-rich repeat-containing protein S52) - Homo sapiens (Human)	Homo sapiens	31	589	1036	366	458	735	765	226	BLASTX	53225	7814	3
0_1741	0_1741FNG-1	tc	ag	Di	6	12			23	34	701	4e-05	4e-05	39.6552	58.6207	Q6BK66	UniprotSprot	CCS1_DEBHA Superoxide dismutase 1 copper chaperone - Debaryomyces hansenii (Yeast) (Torulaspora hansenii)	Debaryomyces hansenii	58	701	250	192	365	11	68	226	BLASTX	53217	7822	3
0_1741	0_1741FNG-2	ct	ag	Di	5	10			38	47	701	4e-05	4e-05	39.6552	58.6207	Q6BK66	UniprotSprot	CCS1_DEBHA Superoxide dismutase 1 copper chaperone - Debaryomyces hansenii (Yeast) (Torulaspora hansenii)	Debaryomyces hansenii	58	701	250	192	365	11	68	226	BLASTX	53217	7822	3
0_1742	0_1742FNG-1	tct	aag	Tri	8	24	5' UTR	F	26	49	547	7e-39	7e-39	71.1712	85.5856	Q05145	UniprotSprot	MDHP_MESCR Malate dehydrogenase [NADP], chloroplast precursor (EC 1.1.1.82) (NADP-MDH) - Mesembryanthemum crystallinum (Common ice plant)	Mesembryanthemum crystallinum	111	547	441	217	546	48	156	226	BLASTX	53219	7827	1
0_1744	0_1744FNG-1	ct	ag	Di	5	10	CDS	LSL	449	458	709	4e-38	4e-38	41.1765	62.5668	P24465	UniprotSprot	C71A1_PERAE Cytochrome P450 71A1 (EC 1.14.-.-) (CYPLXXIA1) (ARP-2) - Persea americana (Avocado)	Persea americana	187	709	471	149	709	40	226	226	BLASTX	53215	7835	2
0_1744	0_1744FNG-2	ctg	agc	Tri	9	27	CDS	L	41	67	709	4e-38	4e-38	41.1765	62.5668	P24465	UniprotSprot	C71A1_PERAE Cytochrome P450 71A1 (EC 1.14.-.-) (CYPLXXIA1) (ARP-2) - Persea americana (Avocado)	Persea americana	187	709	471	149	709	40	226	226	BLASTX	53215	7835	2
0_1746	0_1746FNG-1	tc	ag	Di	8	16			140	155	663	6e-26	6e-26	69.5122	76.8293	Q9SXQ6	UniprotSprot	FEN1A_ORYSA Flap endonuclease 1a (EC 3.1.-.-) (OsFEN-1a) - Oryza sativa (Rice)	Oryza sativa	82	663	380	164	409	133	214	226	BLASTX	53211	7840	2
0_1751	0_1751FNG-1	tg	ac	Di	5	10	3' UTR	IL	501	510	560	4e-20	4e-20	92.3077	92.3077	Q680P8	UniprotSprot	RS29_ARATH 40S ribosomal protein S29 - Arabidopsis thaliana (Mouse-ear cress)	Arabidopsis thaliana	13	560	56	125	163	7	19	226	BLASTX	53204	5760	2
0_1754	0_1754FNG-1	gag	agg	Tri	6	18			343	360	608	3.7	3.7	42.8571	54.2857	P34623	UniprotSprot	YO87_CAEEL Hypothetical protein ZK1236.7 - Caenorhabditis elegans	Caenorhabditis elegans	35	608	324	606	502	289	323	226	BLASTX	53196	7876	-3
0_175	0_175FNG-1	agc	agc	Tri	6	18	CDS	Q	239	256	617	1e-48	0	68.421	76.3158	Q9M385	UniprotSprot	RK17_ARATH 50S ribosomal protein L17, chloroplast precursor (CL17) - Arabidopsis thaliana (Mouse-ear cress)	Arabidopsis thaliana	152	617	211	178	615	27	178	226	BLASTX	55993	13740	1
0_1769	0_1769FNG-1	tc	ag	Di	13	26	5' UTR	SL	11	36	701	8.3	8.3	46.3415	48.7805	P70313	UniprotSprot	NOS3_MOUSE Nitric-oxide synthase, endothelial (EC 1.14.13.39) (EC-NOS) (NOS type III) (NOSIII) (Endothelial NOS) (eNOS) (Constitutive NOS) (cNOS) - Mus musculus (Mouse)	Mus musculus	41	701	1202	451	332	26	64	226	BLASTX	53163	7908	-2
0_1769	0_1769FNG-2	tcc	agg	Tri	6	18	CDS	S	167	184	701	8.3	8.3	46.3415	48.7805	P70313	UniprotSprot	NOS3_MOUSE Nitric-oxide synthase, endothelial (EC 1.14.13.39) (EC-NOS) (NOS type III) (NOSIII) (Endothelial NOS) (eNOS) (Constitutive NOS) (cNOS) - Mus musculus (Mouse)	Mus musculus	41	701	1202	451	332	26	64	226	BLASTX	53163	7908	-2
0_1769	0_1769FNG-3	cca	acc	Tri	5	15	CDS	LP	317	331	701	8.3	8.3	46.3415	48.7805	P70313	UniprotSprot	NOS3_MOUSE Nitric-oxide synthase, endothelial (EC 1.14.13.39) (EC-NOS) (NOS type III) (NOSIII) (Endothelial NOS) (eNOS) (Constitutive NOS) (cNOS) - Mus musculus (Mouse)	Mus musculus	41	701	1202	451	332	26	64	226	BLASTX	53163	7908	-2
0_1779	0_1779FNG-1	gag	agg	Tri	10	30	5' UTR	G	116	145	693	1e-68	0	72.9282	81.2155	P62197	UniprotSprot	PRS8_PIG 26S protease regulatory subunit 8 (Proteasome 26S subunit ATPase 5) (Proteasome subunit p45) (p45/SUG) (TAT-binding protein homolog 10) (TBP10) - Sus scrofa (Pig)	Sus scrofa	181	693	406	151	693	20	200	226	BLASTX	53151	1974	1
0_1780	0_1780FNG-1	agc	agc	Tri	8	24	5' UTR	A	9	32	717	6e-67	0	80.921	90.1316	O22160	UniprotSprot	TL15_ARATH Thylakoid lumenal 15 kDa protein, chloroplast precursor (p15) - Arabidopsis thaliana (Mouse-ear cress)	Arabidopsis thaliana	152	717	224	247	702	72	223	226	BLASTX	53152	6241	1
0_1781	0_1781FNG-1	gaa	aag	Tri	7	21	5' UTR	R	6	26	604	8e-37	8e-37	65.4867	76.9912	P46573	UniprotSprot	APK1B_ARATH Protein kinase APK1B, chloroplast precursor (EC 2.7.11.1) - Arabidopsis thaliana (Mouse-ear cress)	Arabidopsis thaliana	113	604	412	275	604	53	165	226	BLASTX	53150	1294	2
0_1783	0_1783FNG-1	tc	ag	Di	6	12	5' UTR	SL	52	63	690	4.7	4.7	41.4634	46.3415	O43281	UniprotSprot	EFS_HUMAN Embryonal Fyn-associated substrate (HEFS) - Homo sapiens (Human)	Homo sapiens	41	690	561	191	313	284	324	226	BLASTX	53145	7934	2
0_1784	0_1784FNG-1	tc	ag	Di	5	10	5' UTR	SL	71	80	699	2e-32	2e-06	36.9863	47.9452	Q8ST83	UniprotSprot	PHO_DROME Polycomb protein PHO (Protein pleiohomeotic) (Transcription factor YY1 homolog) - Drosophila melanogaster (Fruit fly)	Drosophila melanogaster	73	699	520	330	539	414	486	226	BLASTX	53147	7937	3
0_1786	0_1786FNG-1	tc	ag	Di	5	10	5' UTR	SL	74	83	595	3.5	3.5	51.6129	61.2903	Q5TZA2	UniprotSprot	CROCC_HUMAN Rootletin (Ciliary rootlet coiled-coil protein) - Homo sapiens (Human)	Homo sapiens	31	595	2017	18	110	1425	1455	226	BLASTX	53143	7943	3
0_1804	0_1804FNG-1	cac	acc	Tri	9	27	CDS	H	187	213	509	2.5	2.5	48.3871	51.6129	Q9Y566	UniprotSprot	SHAN1_HUMAN SH3 and multiple ankyrin repeat domains protein 1 (Shank1) (Somatostatin receptor-interacting protein) (SSTR-interacting protein) (SSTRIP) - Homo sapiens (Human)	Homo sapiens	31	509	2161	56	148	1369	1396	226	BLASTX	53113	7990	2
0_1807	0_1807FNG-1	tct	aag	Tri	6	18	CDS	S	117	134	651	4e-50	0	72.9927	82.4818	Q9FIJ7	UniprotSprot	KADC2_ARATH Probable adenylate kinase 2, chloroplast precursor (EC 2.7.4.3) (ATP-AMP transphosphorylase) - Arabidopsis thaliana (Mouse-ear cress)	Arabidopsis thaliana	137	651	283	240	650	47	183	226	BLASTX	53105	8002	3
0_1809	0_1809FNG-1	aag	aag	Tri	7	21	5' UTR	R	1	21	677	6e-14	6e-14	38.1443	62.8866	Q8LCA1	UniprotSprot	TMP14_ARATH Thylakoid membrane phosphoprotein 14 kDa, chloroplast precursor - Arabidopsis thaliana (Mouse-ear cress)	Arabidopsis thaliana	97	677	174	236	526	75	168	226	BLASTX	53102	1330	2
0_1814	0_1814FNG-1	tc	ag	Di	17	34	5' UTR	SL	71	104	695	1e-12	1e-12	39.6226	53.7736	Q8VEK0	UniprotSprot	CC50A_MOUSE Cell cycle control protein 50A (Transmembrane protein 30A) - Mus musculus (Mouse)	Mus musculus	106	695	364	378	695	25	128	226	BLASTX	53096	8016	3
0_1814	0_1814FNG-2	ct	ag	Di	5	10	5' UTR	SL	151	160	695	1e-12	1e-12	39.6226	53.7736	Q8VEK0	UniprotSprot	CC50A_MOUSE Cell cycle control protein 50A (Transmembrane protein 30A) - Mus musculus (Mouse)	Mus musculus	106	695	364	378	695	25	128	226	BLASTX	53096	8016	3
0_1814	0_1814FNG-3	ag	ag	Di	6	12			177	188	695	1e-12	1e-12	39.6226	53.7736	Q8VEK0	UniprotSprot	CC50A_MOUSE Cell cycle control protein 50A (Transmembrane protein 30A) - Mus musculus (Mouse)	Mus musculus	106	695	364	378	695	25	128	226	BLASTX	53096	8016	3
0_1821	0_1821FNG-1	ag	ag	Di	14	28	5' UTR	ER	1	28	667	6e-71	0	80.7229	83.7349	Q9FE20	UniprotSprot	PBS1_ARATH Serine/threonine-protein kinase PBS1 (EC 2.7.11.1) (AvrPphB susceptible protein 1) - Arabidopsis thaliana (Mouse-ear cress)	Arabidopsis thaliana	166	667	456	168	665	56	220	226	BLASTX	53085	2073	3
0_1822	0_1822FNG-1	tttc	aaag	Tetra	7	28	5' UTR	SF	84	111	680	2e-25	2e-25	39.3548	59.3548	O22207	UniprotSprot	UBP5_ARATH Ubiquitin carboxyl-terminal hydrolase 5 (EC 3.1.2.15) (Ubiquitin thioesterase 5) (Ubiquitin-specific-processing protease 5) (Deubiquitinating enzyme 5) (AtUBP5) - Arabidopsis thaliana (Mouse-ear cress)	Arabidopsis thaliana	155	680	924	230	679	9	162	226	BLASTX	53081	4776	2
0_1824	0_1824FNG-1	ct	ag	Di	5	10	5' UTR	LS	98	107	647	2e-09	2e-09	50	61.3636	Q8LE94	UniprotSprot	RING3_ARATH Ubiquitin-protein ligase At3g02290 (EC 6.3.2.-) (RING finger protein At3g02290) - Arabidopsis thaliana (Mouse-ear cress)	Arabidopsis thaliana	44	647	231	281	412	178	221	226	BLASTX	53076	4422	2
0_1825	0_1825FNG-1	tc	ag	Di	5	10			23	32	727	0.6	0.6	35.1852	57.4074	P40395	UniprotSprot	RIC1_YEAST Protein RIC1 - Saccharomyces cerevisiae (Baker's yeast)	Saccharomyces cerevisiae	54	727	1056	584	432	630	683	226	BLASTX	53077	8055	-3
0_1832	0_1832FNG-1	tc	ag	Di	5	10	5' UTR	LS	6	15	657	2.6	2.6	40.8163	51.0204	O13508	UniprotSprot	AREA_PENRO Nitrogen regulatory protein areA (Nitrogen regulator nmc) - Penicillium roqueforti	Penicillium roqueforti	49	657	860	630	499	652	700	226	BLASTX	53063	8069	-1
0_1833	0_1833FNG-1	atcg	atcg	Tetra	5	20			33	52	408	0.65	0.65	35.4167	60.4167	P32841	UniprotSprot	RE114_YEAST Meiotic recombination protein REC114 - Saccharomyces cerevisiae (Baker's yeast)	Saccharomyces cerevisiae	48	408	428	177	43	313	360	226	BLASTX	53065	8071	-1
0_1842	0_1842FNG-1	ag	ag	Di	7	14	CDS	RE	1	14	659	5.7	5.7	45.4545	69.697	Q06850	UniprotSprot	CDPK1_ARATH Calcium-dependent protein kinase, isoform AK1 (EC 2.7.11.1) (CDPK) - Arabidopsis thaliana (Mouse-ear cress)	Arabidopsis thaliana	33	659	610	523	621	357	389	226	BLASTX	53051	7217	1
0_1850	0_1850FNG-1	at	at	Di	5	10	5 UTR	YI	100	109	551	8e-43	8e-43	61.5942	78.2609	Q6YUU5	UniprotSprot	MDR_ORYSA Putative multidrug resistance protein (P-glycoprotein) - Oryza sativa (Rice)	Oryza sativa (japonica cultivar-group)	138	551	1245	112	516	22	158	226	BLASTX	53033	9207	1
0_1851	0_1851FNG-1	tgg	acc	Tri	6	18	CDS	G	265	282	597	4e-24	4e-24	37.5	54.6875	Q9M6E2	UniprotSprot	DBAT_TAXCU 10-deacetylbaccatin III 10-O-acetyltransferase (EC 2.3.1.167) (DBAT) - Taxus cuspidata (Japanese yew)	Taxus cuspidata	192	597	440	32	589	7	188	226	BLASTX	53032	6020	2
0_1852	0_1852FNG-1	cct	agg	Tri	5	15	CDS	S	135	149	664	9e-33	9e-33	50.3597	64.7482	P0AF49	UniprotSprot	YJBQ_ECO57 UPF0047 protein yjbQ - Escherichia coli O157:H7	Escherichia coli O157:H7	139	664	138	209	625	2	137	226	BLASTX	53026	9210	2
0_1854	0_1854FNG-1	ag	ag	Di	14	28	CDS	ER	58	85	468	7.9	7.9	29.7872	48.9362	Q9ZD70	UniprotSprot	Y474_RICPR Hypothetical protein RP474 - Rickettsia prowazekii	Rickettsia prowazekii	47	468	269	434	294	122	168	226	BLASTX	53030	9214	-2
0_1854	0_1854FNG-2	tga	atc	Tri	5	15	3' UTR	LI	95	109	468	7.9	7.9	29.7872	48.9362	Q9ZD70	UniprotSprot	Y474_RICPR Hypothetical protein RP474 - Rickettsia prowazekii	Rickettsia prowazekii	47	468	269	434	294	122	168	226	BLASTX	53030	9214	-2
0_185	0_185FNG-1	ag	ag	Di	15	30	5' UTR	ER	14	43	675	9e-44	9e-44	58.125	69.375	Q05999	UniprotSprot	KPK7_ARATH Putative serine/threonine-protein kinase PK7 (EC 2.7.11.1) - Arabidopsis thaliana (Mouse-ear cress)	Arabidopsis thaliana	160	675	578	194	673	275	417	226	BLASTX	55982	13765	2
0_1878	0_1878FNG-1	caagac	aagacc	Hexa	5	30			313	342	634	0.002	0.002	42.1053	54.386	Q42430	UniprotSprot	ZFP1_WHEAT Zinc-finger protein 1 (WZF1) - Triticum aestivum (Wheat)	Triticum aestivum	57	634	261	173	307	57	113	226	BLASTX	52985	3439	2
0_1882	0_1882FNG-1	ag	ag	Di	6	12	CDS	ER	1	12	585	2e-41	2e-41	75.2475	91.0891	Q96319	UniprotSprot	ERH_ARATH Enhancer of rudimentary homolog - Arabidopsis thaliana (Mouse-ear cress)	Arabidopsis thaliana	101	585	109	40	342	6	106	226	BLASTX	52975	9286	1
0_188	0_188FNG-1	ag	ag	Di	9	18			89	106	538	2e-13	2e-13	45.2055	68.4931	P48809	UniprotSprot	RB27C_DROME Heterogeneous nuclear ribonucleoprotein 27C (Hrb27-C) (hnRNP 48) (HRP48.1) - Drosophila melanogaster (Fruit fly)	Drosophila melanogaster	73	538	421	312	527	8	80	226	BLASTX	55976	2080	3
0_188	0_188FNG-2	at	at	Di	6	12			150	161	538	2e-13	2e-13	45.2055	68.4931	P48809	UniprotSprot	RB27C_DROME Heterogeneous nuclear ribonucleoprotein 27C (Hrb27-C) (hnRNP 48) (HRP48.1) - Drosophila melanogaster (Fruit fly)	Drosophila melanogaster	73	538	421	312	527	8	80	226	BLASTX	55976	2080	3
0_188	0_188FNG-3	ag	ag	Di	9	18			162	179	538	2e-13	2e-13	45.2055	68.4931	P48809	UniprotSprot	RB27C_DROME Heterogeneous nuclear ribonucleoprotein 27C (Hrb27-C) (hnRNP 48) (HRP48.1) - Drosophila melanogaster (Fruit fly)	Drosophila melanogaster	73	538	421	312	527	8	80	226	BLASTX	55976	2080	3
0_1891	0_1891FNG-1	ttc	aag	Tri	5	15			27	41	622	0.001	0.054	43.1818	54.5455	O48653	UniprotSprot	DPOLA_ORYSA DNA polymerase alpha catalytic subunit (EC 2.7.7.7) - Oryza sativa (Rice)	Oryza sativa	44	622	1534	464	595	488	531	226	BLASTX	52960	9311	2
0_1892	0_1892FNG-1	ct	ag	Di	5	10	5' UTR	LI	147	156	700	3e-40	3e-40	47.2973	63.5135	Q9CR50	UniprotSprot	ZN363_MOUSE RING finger and CHY zinc finger domain-containing protein 1 (Zinc finger protein 363) (CH-rich-interacting match with PLAG1) (Androgen receptor N-terminal-interacting protein) - Mus musculus (Mouse)	Mus musculus	148	700	261	255	698	19	162	226	BLASTX	52962	942	3
0_1894	0_1894FNG-1	cta	agt	Tri	6	18			59	76	389	3.1	3.1	53.8462	65.3846	Q7Z3G6	UniprotSprot	PRIC2_HUMAN Prickle-like protein 2 - Homo sapiens (Human)	Homo sapiens	26	389	844	134	205	222	247	226	BLASTX	52958	9321	2
0_1894	0_1894FNG-2	ctg	agc	Tri	9	27			77	103	389	3.1	3.1	53.8462	65.3846	Q7Z3G6	UniprotSprot	PRIC2_HUMAN Prickle-like protein 2 - Homo sapiens (Human)	Homo sapiens	26	389	844	134	205	222	247	226	BLASTX	52958	9321	2
0_1894	0_1894FNG-3	ttc	aag	Tri	9	27			333	359	389	3.1	3.1	53.8462	65.3846	Q7Z3G6	UniprotSprot	PRIC2_HUMAN Prickle-like protein 2 - Homo sapiens (Human)	Homo sapiens	26	389	844	134	205	222	247	226	BLASTX	52958	9321	2
0_1897	0_1897FNG-1	ga	ag	Di	5	10	3' UTR	S	36	45	565	3e-42	3e-42	82.6923	92.3077	Q9M352	UniprotSprot	RL362_ARATH 60S ribosomal protein L36-2 - Arabidopsis thaliana (Mouse-ear cress)	Arabidopsis thaliana	104	565	112	81	386	9	112	226	BLASTX	52950	4509	3
0_18	0_18FNG-1	ct	ag	Di	9	18	5' UTR	SL	61	78	442
0_1906	0_1906FNG-1	tg	ac	Di	5	10	5' UTR	CV	76	85	541	2e-25	2e-25	36.6013	58.8235	Q9LIG0	UniprotSprot	Y3136_ARATH Clavaminate synthase-like protein At3g21360 (EC 1.-.-.-) - Arabidopsis thaliana (Mouse-ear cress)	Arabidopsis thaliana	153	541	330	93	536	3	155	226	BLASTX	52937	1563	3
0_1909	0_1909FNG-1	ga	ag	Di	12	24	5' UTR	ER	2	25	608	3e-10	3e-10	27.1357	44.7236	Q01317	UniprotSprot	NUC2_NEUCR Ankyrin repeat protein nuc-2 - Neurospora crassa	Neurospora crassa	199	608	1066	25	570	1	194	226	BLASTX	52931	9362	1
0_1916	0_1916FNG-1	aga	aag	Tri	14	42	CDS	E	222	263	660	1e-20	1e-20	40.3361	62.1849	Q73KB2	UniprotSprot	SYS_TREDE Seryl-tRNA synthetase (EC 6.1.1.11) (Serine--tRNA ligase) (SerRS) - Treponema denticola	Treponema denticola	119	660	422	304	660	2	120	226	BLASTX	52917	6009	1
0_1921	0_1921FNG-1	ct	ag	Di	5	10			47	56	710
0_1927	0_1927FNG-1	tc	ag	Di	7	14	5' UTR	SL	47	60	575	1.2	1.2	35.5932	44.0678	Q99JB6	UniprotSprot	FOXP3_MOUSE Forkhead box protein P3 (Scurfin) - Mus musculus (Mouse)	Mus musculus	59	575	429	83	241	32	90	226	BLASTX	52905	9404	2
0_192	0_192FNG-1	aga	aag	Tri	9	27	5' UTR	R	45	71	638	9e-48	0	54.7872	68.617	Q9FYA6	UniprotSprot	BCAT5_ARATH Branched-chain-amino-acid aminotransferase 5, chloroplast precursor (EC 2.6.1.42) (Atbcat-5) - Arabidopsis thaliana (Mouse-ear cress)	Arabidopsis thaliana	188	638	415	81	620	1	187	226	BLASTX	55962	8630	3
0_1931	0_1931FNG-1	tct	aag	Tri	9	27	5' UTR	F	21	47	673	7e-94	0	82.7225	91.623	P12886	UniprotSprot	ADH1_PEA Alcohol dehydrogenase 1 (EC 1.1.1.1) - Pisum sativum (Garden pea)	Pisum sativum	191	673	380	98	670	6	196	226	BLASTX	52898	9412	2
0_1936	0_1936FNG-1	ga	ag	Di	16	32	5' UTR	ER	25	56	639	2e-49	0	58.2353	74.1176	P31300	UniprotSprot	CYSKP_CAPAN Cysteine synthase, chloroplast precursor (EC 2.5.1.47) (O-acetylserine sulfhydrylase) (O-acetylserine (Thiol)-lyase) (CSase B) (CS-B) (OAS-TL B) - Capsicum annuum (Bell pepper)	Capsicum annuum	170	639	374	130	639	44	210	226	BLASTX	52889	9423	1
0_1940	0_1940FNG-1	ag	ag	Di	8	16	5' UTR	ER	1	16	553	3e-07	3e-07	27.2059	44.1176	Q4V8Y6	UniprotSprot	ERGI1_BRARE Endoplasmic reticulum-Golgi intermediate compartment protein 1 (ER-Golgi intermediate compartment 32 kDa protein) (ERGIC-32) - Brachydanio rerio (Zebrafish) (Danio rerio)	Brachydanio rerio	136	553	290	73	471	5	121	226	BLASTX	52887	9441	1
0_1943	0_1943FNG-1	ctg	agc	Tri	5	15	CDS	L	69	83	656	0.17	0.17	44	52	Q3UGQ8	UniprotSprot	K0819_MOUSE Uncharacterized protein KIAA0819 - Mus musculus (Mouse)	Mus musculus	25	656	1076	169	95	91	115	226	BLASTX	52884	9447	-2
0_1953	0_1953FNG-1	ga	ag	Di	19	38	5' UTR	ER	26	63	623	6.6	6.6	33.3333	53.8462	P07188	UniprotSprot	LCP3_DROME Larval cuticle protein 3 precursor (Larval cuticle protein III) - Drosophila melanogaster (Fruit fly)	Drosophila melanogaster	39	623	112	427	543	41	79	226	BLASTX	52866	9475	1
0_1956	0_1956FNG-1	tct	aag	Tri	6	18	5' UTR	L	31	48	620	2.9	2.9	35.0877	40.3509	P23347	UniprotSprot	B3A2_RAT Anion exchange protein 2 (Non-erythroid band 3-like protein) (AE2 anion exchanger) (Solute carrier family 4 member 2) (B3RP) - Rattus norvegicus (Rat)	Rattus norvegicus	57	620	1234	368	198	306	359	226	BLASTX	52856	9495	-1
0_1963	0_1963FNG-1	ag	ag	Di	19	38	5' UTR	ER	85	122	664	0.31	0.31	33.3333	50	Q8IUH4	UniprotSprot	ZDH13_HUMAN Probable palmitoyltransferase ZDHHC13 (EC 2.3.1.-) (Zinc finger DHHC domain-containing protein 13) (DHHC-13) (Huntingtin-interacting protein 14-related protein) (HIP14-related protein) (Huntingtin-interacting protein HIP3RP) (Putative NF-kappa-B-activating protein 209) (Putative MAPK-activating protein PM03) - Homo sapiens (Human)	Homo sapiens	78	664	622	299	514	292	369	226	BLASTX	52846	9520	2
0_1971	0_1971FNG-1	cac	acc	Tri	9	27	CDS	H	351	377	636	0.48	0.48	42.5532	61.7021	Q6AI39	UniprotSprot	K0240_HUMAN Uncharacterized protein KIAA0240 - Homo sapiens (Human)	Homo sapiens	47	636	1079	20	151	548	594	226	BLASTX	52830	9536	2
0_1972	0_1972FNG-1	aag	aag	Tri	5	15	5' UTR	R	54	68	614	7e-50	0	50	73.5294	O88656	UniprotSprot	ARC1B_RAT Actin-related protein 2/3 complex subunit 1B (ARP2/3 complex 41 kDa subunit) (p41-ARC) - Rattus norvegicus (Rat)	Rattus norvegicus	34	614	372	90	191	4	36	226	BLASTX	52832	9538	3
0_1984	0_1984FNG-1	ct	ag	Di	5	10	CDS	SL	600	609	675	0.001	0.001	34.7222	56.9444	Q58437	UniprotSprot	Y1031_METJA Hypothetical protein MJ1031 - Methanococcus jannaschii	Methanococcus jannaschii	72	675	308	193	408	7	76	226	BLASTX	52809	8515	1
0_1987	0_1987FNG-1	gga	agg	Tri	8	24	5' UTR	R	41	64	588	7e-17	7e-17	46.9136	66.6667	Q5R5Z4	UniprotSprot	NDUA2_PONPY NADH dehydrogenase [ubiquinone] 1 alpha subcomplex subunit 2 (EC 1.6.5.3) (EC 1.6.99.3) (NADH-ubiquinone oxidoreductase B8 subunit) (Complex I-B8) (CI-B8) - Pongo pygmaeus (Orangutan)	Pongo pygmaeus	81	588	103	103	345	16	96	226	BLASTX	52807	9577	1
0_1988	0_1988FNG-1	tc	ag	Di	8	16	5' UTR	SL	1	16	625	2.3	2.3	31.5789	52.6316	Q07E41	UniprotSprot	CTTB2_DASNO Cortactin-binding protein 2 (CortBP2) - Dasypus novemcinctus (Nine-banded armadillo)		57	625	1665	210	380	162	218	226	BLASTX	52800	9579	3
0_1989	0_1989FNG-1	ag	ag	Di	5	10			1	10	685
0_1997	0_1997FNG-1	ga	ag	Di	7	14	5' UTR	ER	27	40	569	0.39	0.39	23.6486	38.5135	P39962	UniprotSprot	KC13_YEAST Casein kinase I homolog 3 (EC 2.7.11.1) - Saccharomyces cerevisiae (Baker's yeast)	Saccharomyces cerevisiae	148	569	524	66	509	385	519	226	BLASTX	52789	9599	3
0_1998	0_1998FNG-1	tc	ag	Di	5	10	5' UTR	FL	63	72	625	3e-11	3e-11	25.8065	47.7419	Q5KL29	UniprotSprot	SNF7_CRYNE Vacuolar sorting protein SNF7 (Vacuolar protein sorting-associated protein 32) - Cryptococcus neoformans (Filobasidiella neoformans)	Cryptococcus neoformans	155	625	220	160	624	7	160	226	BLASTX	52785	9605	1
0_199	0_199FNG-1	gga	agg	Tri	11	33			44	76	581	1e-44	9.8e-45	51.4451	66.474	Q06398	UniprotSprot	GSTU6_ORYSA Probable glutathione S-transferase GSTU6 (EC 2.5.1.18) (28 kDa cold-induced protein) - Oryza sativa (Rice)	Oryza sativa	173	581	236	77	568	6	175	226	BLASTX	55956	5750	2
0_19	0_19FNG-1	ag	ag	Di	5	10			296	305	569	0.078	0.078	29.0909	50.9091	P07528	UniprotSprot	XYNA_BACHD Endo-1,4-beta-xylanase A precursor (EC 3.2.1.8) (Xylanase A) (1,4-beta-D-xylan xylanohydrolase A) - Bacillus halodurans	Bacillus halodurans	55	569	396	120	284	192	246	226	BLASTX	56257	13061	3
0_2002	0_2002FNG-1	tg	ac	Di	7	14			105	118	317	6e-06	6e-06	84.2105	100	O22319	UniprotSprot	MT2_MUSAC Metallothionein-like protein type 2 - Musa acuminata (Banana)	Musa acuminata	19	317	78	2	58	60	78	226	BLASTX	52784	4940	2
0_2003	0_2003FNG-1	ctt	aag	Tri	7	21			66	86	693	5e-71	0	80	85.8824	P57741	UniprotSprot	PFD3_ARATH Probable prefoldin subunit 3 - Arabidopsis thaliana (Mouse-ear cress)	Arabidopsis thaliana	170	693	195	107	616	15	184	226	BLASTX	52779	1494	2
0_2005	0_2005FNG-1	ag	ag	Di	9	18			31	48	633	1e-73	0	70.2128	84.0426	Q9SPE5	UniprotSprot	SNAG_ARATH Gamma-soluble NSF attachment protein (Gamma-SNAP) (N-ethylmaleimide-sensitive factor attachment protein, gamma) - Arabidopsis thaliana (Mouse-ear cress)	Arabidopsis thaliana	188	633	291	70	633	3	190	226	BLASTX	52775	9617	1
0_200	0_200FNG-1	ag	ag	Di	7	14			1	14	608	6.4	6.4	40	60	Q8WYH8	UniprotSprot	ING5_HUMAN Inhibitor of growth protein 5 (p28ING5) - Homo sapiens (Human)	Homo sapiens	35	608	240	570	466	138	172	226	BLASTX	55953	13801	-3
0_200	0_200FNG-2	ttc	aag	Tri	12	36			353	388	608	6.4	6.4	40	60	Q8WYH8	UniprotSprot	ING5_HUMAN Inhibitor of growth protein 5 (p28ING5) - Homo sapiens (Human)	Homo sapiens	35	608	240	570	466	138	172	226	BLASTX	55953	13801	-3
0_2010	0_2010FNG-1	ag	ag	Di	6	12			31	42	661	5.7	5.7	31.4815	51.8518	Q80TP3	UniprotSprot	EDD1_MOUSE Ubiquitin-protein ligase EDD1 (EC 6.3.2.-) (Hyperplastic discs protein homolog) - Mus musculus (Mouse)	Mus musculus	54	661	2792	245	99	1828	1881	226	BLASTX	52768	9641	-3
0_2010	0_2010FNG-2	ga	ag	Di	13	26			44	69	661	5.7	5.7	31.4815	51.8518	Q80TP3	UniprotSprot	EDD1_MOUSE Ubiquitin-protein ligase EDD1 (EC 6.3.2.-) (Hyperplastic discs protein homolog) - Mus musculus (Mouse)	Mus musculus	54	661	2792	245	99	1828	1881	226	BLASTX	52768	9641	-3
0_2012	0_2012FNG-1	ag	ag	Di	14	28			181	208	689	1e-69	0	74.3421	89.4737	Q9FFI2	UniprotSprot	ATG5_ARATH Autophagy protein 5 - Arabidopsis thaliana (Mouse-ear cress)	Arabidopsis thaliana	152	689	337	233	688	6	157	226	BLASTX	52763	9651	2
0_2014	0_2014FNG-1	ga	ag	Di	10	20			79	98	580	4e-47	0	61.6438	74.6575	Q9CY21	UniprotSprot	WBS22_MOUSE Putative methyltransferase WBSCR22 (EC 2.1.1.-) (Williams-Beuren syndrome chromosome region 22 protein homolog) - Mus musculus (Mouse)	Mus musculus	146	580	281	142	579	17	160	226	BLASTX	52758	9658	1
0_2015	0_2015FNG-1	ca	ac	Di	10	20			206	225	559	1.1	1.1	31.9149	57.4468	Q6F0X5	UniprotSprot	SYL_MESFL Leucyl-tRNA synthetase (EC 6.1.1.4) (Leucine--tRNA ligase) (LeuRS) - Mesoplasma florum (Acholeplasma florum)	Mesoplasma florum	47	559	801	412	543	462	508	226	BLASTX	52760	9660	1
0_2021	0_2021FNG-1	cttt	aaag	Tetra	9	36			111	146	379
0_2022	0_2022FNG-1	ct	ag	Di	5	10			4	13	429	2.8	2.8	29.1667	48.6111	Q9NYQ8	UniprotSprot	FAT2_HUMAN Protocadherin Fat 2 precursor (hFat2) (Multiple epidermal growth factor-like domains 1) - Homo sapiens (Human)	Homo sapiens	72	429	4349	198	389	2702	2773	226	BLASTX	52750	9673	3
0_2025	0_2025FNG-1	ct	ag	Di	5	10			22	31	637	3e-06	3e-06	25.3731	46.2687	Q9UT00	UniprotSprot	YKH3_SCHPO Hypothetical protein PYUK71.03c in chromosome I - Schizosaccharomyces pombe (Fission yeast)	Schizosaccharomyces pombe	134	637	1225	289	633	219	352	226	BLASTX	52734	9684	1
0_2028	0_2028FNG-1	ttc	aag	Tri	5	15			91	105	303	7	7	39.3939	54.5455	Q5VK71	UniprotSprot	AKAP8_CANFA A-kinase anchor protein 8 (A-kinase anchor protein 95 kDa) (AKAP 95) - Canis familiaris (Dog)	Canis familiaris	33	303	698	212	114	241	273	226	BLASTX	52739	9693	-2
0_2029	0_2029FNG-1	cca	acc	Tri	5	15			73	87	277	0.074	0.074	34.6939	53.0612	Q9YW06	UniprotSprot	NTP2_MSEPV Nucleoside triphosphatase II (EC 3.6.1.15) (NTPase II) (Nucleoside triphosphate phosphohydrolase II) (NPH II) - Melanoplus sanguinipes entomopoxvirus (MsEPV)	Melanoplus sanguinipes entomopoxvirus	49	277	717	259	119	202	250	226	BLASTX	52741	9698	-1
0_2031	0_2031FNG-1	ctc	agg	Tri	5	15			278	292	292
0_2032	0_2032FNG-1	ag	ag	Di	5	10			176	185	254	4	4	45.6522	50	Q8PFZ3	UniprotSprot	RHLB_XANAC ATP-dependent RNA helicase rhlB (EC 3.6.1.-) - Xanthomonas axonopodis pv. citri	Xanthomonas axonopodis pv. citri	46	254	571	145	29	427	471	226	BLASTX	52728	9706	-2
0_203	0_203FNG-1	gaa	aag	Tri	6	18			50	67	625	1e-76	0	72.3757	84.5304	O24496	UniprotSprot	GLO2C_ARATH Hydroxyacylglutathione hydrolase cytoplasmic (EC 3.1.2.6) (Glyoxalase II) (Glx II) - Arabidopsis thaliana (Mouse-ear cress)	Arabidopsis thaliana	181	625	258	81	623	3	183	226	BLASTX	55944	8953	3
0_2040	0_2040FNG-1	tc	ag	Di	6	12			29	40	547	2e-18	2e-18	33.125	54.375	Q8GT95	UniprotSprot	PGIP1_ORYSA Polygalacturonase inhibitor 1 precursor (Polygalacturonase-inhibiting protein) (Floral organ regulator 1) - Oryza sativa (Rice)	Oryza sativa	160	547	332	68	541	24	175	226	BLASTX	52718	7177	2
0_2045	0_2045FNG-1	tc	ag	Di	5	10			66	75	667	6e-16	6e-16	46.7391	64.1304	P33326	UniprotSprot	BCHG_CHLAU Bacteriochlorophyll synthase 34 kDa chain - Chloroflexus aurantiacus	Chloroflexus aurantiacus	92	667	310	241	513	23	113	226	BLASTX	52707	9740	1
0_2049	0_2049FNG-1	ctc	agg	Tri	5	15			54	68	656	2e-08	2e-08	40	56	Q6C4C9	UniprotSprot	FKBP3_YARLI FK506-binding protein 3 (EC 5.2.1.8) (Peptidyl-prolyl cis-trans isomerase) (PPIase) (Rotamase) - Yarrowia lipolytica (Candida lipolytica)	Yarrowia lipolytica	50	656	407	305	454	287	335	226	BLASTX	52695	9751	2
0_2056	0_2056FNG-1	ag	ag	Di	12	24			42	65	693	1e-10	1e-10	33.6207	56.0345	P41734	UniprotSprot	IAH1_YEAST Isoamyl acetate-hydrolyzing esterase (EC 3.1.-.-) - Saccharomyces cerevisiae (Baker's yeast)	Saccharomyces cerevisiae	116	693	238	369	689	2	111	226	BLASTX	52683	2215	3
0_2056	0_2056FNG-2	ga	ag	Di	5	10			230	239	693	1e-10	1e-10	33.6207	56.0345	P41734	UniprotSprot	IAH1_YEAST Isoamyl acetate-hydrolyzing esterase (EC 3.1.-.-) - Saccharomyces cerevisiae (Baker's yeast)	Saccharomyces cerevisiae	116	693	238	369	689	2	111	226	BLASTX	52683	2215	3
0_2071	0_2071FNG-1	ttc	aag	Tri	5	15			28	42	491	0.0008	0.0008	46.8085	61.7021	P38824	UniprotSprot	YHR6_YEAST Uncharacterized protein YHR116W - Saccharomyces cerevisiae (Baker's yeast)	Saccharomyces cerevisiae	47	491	151	89	226	104	149	226	BLASTX	52662	9818	2
0_2077	0_2077FNG-1	cac	acc	Tri	6	18			100	117	590	6	6	24.5283	50.9434	O84818	UniprotSprot	PMPD_CHLTR Probable outer membrane protein pmpD precursor (Polymorphic membrane protein D) - Chlamydia trachomatis	Chlamydia trachomatis	53	590	1531	293	135	907	959	226	BLASTX	52653	9839	-1
0_2079	0_2079FNG-1	ga	ag	Di	11	22			12	33	658	6e-85	0	74.2857	83.3333	O49080	UniprotSprot	PSBP_FRIAG Oxygen-evolving enhancer protein 2, chloroplast precursor (OEE2) (23 kDa subunit of oxygen evolving system of photosystem II) (OEC 23 kDa subunit) (23 kDa thylakoid membrane protein) - Fritillaria agrestis (Stinkbells)	Fritillaria agrestis	210	658	264	33	656	1	210	226	BLASTX	52648	916	3
0_207	0_207FNG-1	aag	aag	Tri	5	15			34	48	647	2e-52	0	66.6667	79.4326	P56616	UniprotSprot	UBE2C_XENLA Ubiquitin-conjugating enzyme E2 C (EC 6.3.2.19) (Ubiquitin-protein ligase C) (Ubiquitin carrier protein C) (UBC-X) - Xenopus laevis (African clawed frog)	Xenopus laevis	141	647	179	178	600	30	170	226	BLASTX	55942	10877	1
0_2083	0_2083FNG-1	tct	aag	Tri	16	48			97	144	626	6e-17	6e-17	32.5153	52.7607	Q10576	UniprotSprot	P4HA1_CAEEL Prolyl 4-hydroxylase subunit alpha-1 precursor (EC 1.14.11.2) (4-PH alpha-1) (Procollagen-proline,2-oxoglutarate-4-dioxygenase alpha-1 subunit) (Protein dumpy-18) - Caenorhabditis elegans	Caenorhabditis elegans	163	626	559	148	624	310	472	226	BLASTX	52640	9864	1
0_2084	0_2084FNG-1	ag	ag	Di	6	12			89	100	655	0.002	0.002	54.5455	75.7576	Q6FSS0	UniprotSprot	FET5_CANGA Transcription factor FET5 (Factor of eukaryotic transcription 5) - Candida glabrata (Yeast) (Torulopsis glabrata)	Candida glabrata	33	655	271	244	339	109	141	226	BLASTX	52642	9866	1
0_2084	0_2084FNG-2	ga	ag	Di	15	30			112	141	655	0.002	0.002	54.5455	75.7576	Q6FSS0	UniprotSprot	FET5_CANGA Transcription factor FET5 (Factor of eukaryotic transcription 5) - Candida glabrata (Yeast) (Torulopsis glabrata)	Candida glabrata	33	655	271	244	339	109	141	226	BLASTX	52642	9866	1
0_2092	0_2092FNG-1	cct	agg	Tri	5	15			129	143	637	1e-50	0	74.0458	86.2595	O04905	UniprotSprot	UMPK_ARATH Uridylate kinase (EC 2.7.4.-) (UK) (Uridine monophosphate kinase) (UMP kinase) (UMP/CMP kinase) - Arabidopsis thaliana (Mouse-ear cress)	Arabidopsis thaliana	131	637	202	245	637	5	135	226	BLASTX	52625	9888	2
0_2098	0_2098FNG-1	tc	ag	Di	5	10			425	434	606	6e-46	0	51.3812	67.9558	P92937	UniprotSprot	CPK15_ARATH CBL-interacting serine/threonine-protein kinase 15 (EC 2.7.11.1) (Serine/threonine-protein kinase ATPK10) (SOS2-like protein kinase PKS3) (SOS-interacting protein 2) (SNF1-related kinase 3.1) - Arabidopsis thaliana (Mouse-ear cress)	Arabidopsis thaliana	181	606	421	1	543	184	349	226	BLASTX	52614	1298	1
0_209	0_209FNG-1	tgg	acc	Tri	5	15			534	548	706	6e-38	6e-38	75.4717	80.1887	P50888	UniprotSprot	RL24_HORVU 60S ribosomal protein L24 - Hordeum vulgare (Barley)	Hordeum vulgare	106	706	162	85	402	8	112	226	BLASTX	55939	11218	1
0_20	0_20FNG-1	aag	aag	Tri	6	18			41	58	670	3e-08	3e-08	32.967	54.9451	Q9M2C9	UniprotSprot	SKIP4_ARATH F-box/kelch-repeat protein SKIP4 (SKP1-interacting partner 4) - Arabidopsis thaliana (Mouse-ear cress)	Arabidopsis thaliana	91	670	358	235	492	21	111	226	BLASTX	56259	4486	1
0_210	0_210FNG-1	ga	ag	Di	5	10			77	86	572	5.7	5.7	24.5614	50.8772	P55004	UniprotSprot	PHYE_IPONI Phytochrome E - Ipomoea nil (Japanese morning glory) (Pharbitis nil)	Ipomoea nil	57	572	1115	397	567	230	286	226	BLASTX	55935	13823	1
0_2112	0_2112FNG-1	ct	ag	Di	5	10			563	572	670	0.001	0.001	34.7222	56.9444	Q58437	UniprotSprot	Y1031_METJA Hypothetical protein MJ1031 - Methanococcus jannaschii	Methanococcus jannaschii	72	670	308	11	226	7	76	226	BLASTX	52595	8515	2
0_212	0_212FNG-1	ct	ag	Di	10	20			408	427	544	9e-07	9e-07	87.5	87.5	Q08655	UniprotSprot	ASR1_SOLLC Abscisic stress ripening protein 1 - Solanum lycopersicum (Tomato) (Lycopersicon esculentum)	Lycopersicon esculentum	8	544	115	58	81	1	8	226	BLASTX	55932	7404	1
0_2136	0_2136FNG-1	ag	ag	Di	9	18			6	23	393	1e-27	1e-27	92.8571	92.8571	Q680P8	UniprotSprot	RS29_ARATH 40S ribosomal protein S29 - Arabidopsis thaliana (Mouse-ear cress)	Arabidopsis thaliana	56	393	56	24	191	1	56	226	BLASTX	52555	5760	3
0_2141	0_2141FNG-1	tc	ag	Di	6	12			20	31	701	1e-100	0	81.9512	94.6342	P49351	UniprotSprot	FPPS1_LUPAL Farnesyl pyrophosphate synthetase 1 (FPP synthetase 1) (FPS 1) (Farnesyl diphosphate synthetase 1) [Includes: Dimethylallyltranstransferase (EC 2.5.1.1); Geranyltranstransferase (EC 2.5.1.10)] - Lupinus albus (White lupin)	Lupinus albus (White lupin)	205	701	342	82	696	2	206	226	BLASTX	52548	10030	1
0_2147	0_2147FNG-1	tc	ag	Di	9	18			44	61	609	1.3	1.3	31.746	47.6191	Q1ECY2	UniprotSprot	HXBDA_BRARE Homeobox protein Hox-B13a - Brachydanio rerio (Zebrafish) (Danio rerio)		63	609	303	410	595	37	99	226	BLASTX	52537	10055	2
0_2149	0_2149FNG-1	ct	ag	Di	9	18			1	18	673	9.9	9.9	31.0345	43.6782	Q9I3Y3	UniprotSprot	PMPM_PSEAE Multidrug resistance protein pmpM (H(+)/drug antiporter) (Multidrug-efflux transporter) - Pseudomonas aeruginosa	Pseudomonas aeruginosa	87	673	477	296	36	58	133	226	BLASTX	52533	10064	-3
0_2154	0_2154FNG-1	gacca	accag	Penta	5	25			426	450	611	2e-05	2e-05	50	73.6842	Q20591	UniprotSprot	VA0E_CAEEL Vacuolar ATP synthase subunit e (EC 3.6.3.14) (V-ATPase subunit e) (Vacuolar proton pump subunit e) - Caenorhabditis elegans	Caenorhabditis elegans	38	611	86	144	257	27	63	226	BLASTX	52517	1749	3
0_2158	0_2158FNG-1	tccac	actcc	Penta	5	25			13	37	637	6e-25	6e-25	56.8627	71.5686	O78472	UniprotSprot	YCF39_GUITH Uncharacterized protein ycf39 (EC 1.-.-.-) - Guillardia theta (Cryptomonas phi)	Guillardia theta	102	637	314	338	637	2	102	226	BLASTX	52515	4310	2
0_2160	0_2160FNG-1	ct	ag	Di	9	18			246	263	687	1.2	1.2	35.5556	48.8889	Q9Z0N7	UniprotSprot	KCNQ1_RAT Potassium voltage-gated channel subfamily KQT member 1 (Voltage-gated potassium channel subunit Kv7.1) (IKs producing slow voltage-gated potassium channel subunit alpha KvLQT1) (KQT-like 1) - Rattus norvegicus (Rat)	Rattus norvegicus	45	687	669	130	11	56	100	226	BLASTX	52511	4317	-3
0_2160	0_2160FNG-2	ct	ag	Di	11	22			278	299	687	1.2	1.2	35.5556	48.8889	Q9Z0N7	UniprotSprot	KCNQ1_RAT Potassium voltage-gated channel subfamily KQT member 1 (Voltage-gated potassium channel subunit Kv7.1) (IKs producing slow voltage-gated potassium channel subunit alpha KvLQT1) (KQT-like 1) - Rattus norvegicus (Rat)	Rattus norvegicus	45	687	669	130	11	56	100	226	BLASTX	52511	4317	-3
0_2160	0_2160FNG-3	ctt	aag	Tri	9	27			349	375	687	1.2	1.2	35.5556	48.8889	Q9Z0N7	UniprotSprot	KCNQ1_RAT Potassium voltage-gated channel subfamily KQT member 1 (Voltage-gated potassium channel subunit Kv7.1) (IKs producing slow voltage-gated potassium channel subunit alpha KvLQT1) (KQT-like 1) - Rattus norvegicus (Rat)	Rattus norvegicus	45	687	669	130	11	56	100	226	BLASTX	52511	4317	-3
0_2162	0_2162FNG-1	tct	aag	Tri	5	15			178	192	701	3e-23	3e-23	57.5	77.5	O05518	UniprotSprot	GCP_BACSU Probable O-sialoglycoprotein endopeptidase (EC 3.4.24.57) (Glycoprotease) - Bacillus subtilis	Bacillus subtilis	40	701	346	229	348	6	45	226	BLASTX	52505	4321	1
0_2163	0_2163FNG-1	gc	cg	Di	5	10			142	151	185	5.2	5.2	55	70	Q9HC78	UniprotSprot	ZBT20_HUMAN Zinc finger and BTB domain-containing protein 20 (Zinc finger protein 288) (Dendritic-derived BTB/POZ zinc finger protein) - Homo sapiens (Human)	Homo sapiens	20	185	741	178	119	690	709	226	BLASTX	52507	4325	-2
0_2166	0_2166FNG-1	ag	ag	Di	14	28			1	28	610	3.8	3.8	34.2105	52.6316	O75052	UniprotSprot	CAPON_HUMAN Carboxyl-terminal PDZ ligand of neuronal nitric oxide synthase protein (C--terminal PDZ ligand of neuronal nitric oxide synthase protein) (Nitric oxide synthase 1 adaptor protein) - Homo sapiens (Human)	Homo sapiens	38	610	506	89	202	376	413	226	BLASTX	52500	4332	2
0_216	0_216FNG-1	ctg	agc	Tri	10	30			19	48	608
0_2174	0_2174FNG-1	tc	ag	Di	5	10			66	75	638	1e-12	1e-12	49.2064	58.7302	P46689	UniprotSprot	GASA1_ARATH Gibberellin-regulated protein 1 precursor - Arabidopsis thaliana (Mouse-ear cress)	Arabidopsis thaliana	63	638	98	449	637	34	96	226	BLASTX	52490	4362	2
0_2177	0_2177FNG-1	ct	ag	Di	5	10			305	314	426	4.7	4.7	40	57.1429	Q66IH9	UniprotSprot	ZCHC4_XENTR Zinc finger CCHC domain-containing protein 4 - Xenopus tropicalis (Western clawed frog) (Silurana tropicalis)	Xenopus tropicalis	35	426	487	152	48	362	392	226	BLASTX	52480	4368	-2
0_2177	0_2177FNG-2	ta	at	Di	5	10			339	348	426	4.7	4.7	40	57.1429	Q66IH9	UniprotSprot	ZCHC4_XENTR Zinc finger CCHC domain-containing protein 4 - Xenopus tropicalis (Western clawed frog) (Silurana tropicalis)	Xenopus tropicalis	35	426	487	152	48	362	392	226	BLASTX	52480	4368	-2
0_2183	0_2183FNG-1	ag	ag	Di	5	10			10	19	681	1.6	1.6	46.875	62.5	Q56652	UniprotSprot	LAMB_VIBCH Maltoporin precursor (Maltose-inducible porin) (Outer membrane protein S) - Vibrio cholerae	Vibrio cholerae	32	681	412	504	599	121	152	226	BLASTX	52470	4385	3
0_2194	0_2194FNG-1	aag	aag	Tri	7	21			38	58	548	4e-55	0	71.4286	82.7068	P26204	UniprotSprot	BGLS_TRIRP Non-cyanogenic beta-glucosidase precursor (EC 3.2.1.21) - Trifolium repens (Creeping white clover)	Trifolium repens	133	548	493	145	543	31	163	226	BLASTX	52445	4415	1
0_2194	0_2194FNG-2	gct	agc	Tri	5	15			124	138	548	4e-55	0	71.4286	82.7068	P26204	UniprotSprot	BGLS_TRIRP Non-cyanogenic beta-glucosidase precursor (EC 3.2.1.21) - Trifolium repens (Creeping white clover)	Trifolium repens	133	548	493	145	543	31	163	226	BLASTX	52445	4415	1
0_2206	0_2206FNG-1	aac	aac	Tri	5	15			191	205	603	2e-19	2e-19	47.7876	59.292	Q9KG32	UniprotSprot	Y283_BACHD Uncharacterized isomerase BH0283 (EC 5.1.-.-) - Bacillus halodurans	Bacillus halodurans	113	603	265	45	380	8	108	226	BLASTX	52427	4458	3
0_2209	0_2209FNG-1	ag	ag	Di	8	16			15	30	674	0.0003	0.0003	41.1765	50.9804	Q9BWF2	UniprotSprot	TRAIP_HUMAN TRAF-interacting protein (RING finger protein 206) - Homo sapiens (Human)	Homo sapiens	51	674	469	223	372	7	55	226	BLASTX	52421	4466	1
0_2210	0_2210FNG-1	ctt	aag	Tri	7	21			135	155	633	0.011	0.011	38.1818	58.1818	O67178	UniprotSprot	Y1088_AQUAE Uncharacterized protein aq_1088 - Aquifex aeolicus	Aquifex aeolicus	55	633	761	206	370	114	165	226	BLASTX	52423	4468	2
0_2214	0_2214FNG-1	ct	ag	Di	6	12			10	21	226	0.61	0.61	36.9565	43.4783	Q9H3T3	UniprotSprot	SEM6B_HUMAN Semaphorin-6B precursor (Semaphorin Z) (Sema Z) - Homo sapiens (Human)	Homo sapiens	46	226	888	197	60	817	862	226	BLASTX	52418	4483	-3
0_2215	0_2215FNG-1	ag	ag	Di	12	24			33	56	675	2e-13	2e-13	35.2381	52.3809	Q9M2C9	UniprotSprot	SKIP4_ARATH F-box/kelch-repeat protein SKIP4 (SKP1-interacting partner 4) - Arabidopsis thaliana (Mouse-ear cress)	Arabidopsis thaliana	105	675	358	358	663	13	117	226	BLASTX	52420	4486	1
0_2216	0_2216FNG-1	ct	ag	Di	11	22			26	47	615	3e-28	3e-28	52.7132	62.7907	P57108	UniprotSprot	GSTZ_EUPES Glutathione S-transferase zeta class (EC 2.5.1.18) - Euphorbia esula (Leafy spurge)	Euphorbia esula	129	615	225	116	502	6	107	226	BLASTX	52411	4498	2
0_2217	0_2217FNG-1	tc	ag	Di	5	10			262	271	591	1e-41	1e-41	93.8272	100	P45582	UniprotSprot	BGAL_ASPOF Beta-galactosidase precursor (EC 3.2.1.23) (Lactase) - Asparagus officinalis (Garden asparagus)	Asparagus officinalis	81	591	832	349	591	24	104	226	BLASTX	52413	1119	1
0_2218	0_2218FNG-1	ga	ag	Di	9	18			7	24	241	1.4	1.4	36.1702	51.0638	Q2UTN6	UniprotSprot	SET2_ASPOR Histone-lysine N-methyltransferase, H3 lysine-36 specific (EC 2.1.1.43) (SET domain-containing protein 2) - Aspergillus oryzae	Aspergillus oryzae	47	241	965	52	192	529	573	226	BLASTX	52414	4503	1
0_2223	0_2223FNG-1	tc	ag	Di	6	12			52	63	673	0.91	0.91	33.3333	49.3333	P34358	UniprotSprot	CED7_CAEEL ABC transporter ced-7 (Cell death protein 7) - Caenorhabditis elegans	Caenorhabditis elegans	75	673	1704	457	233	410	475	226	BLASTX	52404	4517	-1
0_2227	0_2227FNG-1	ag	ag	Di	6	12			1	12	642	1e-101	0	84.6154	93.2692	Q9SE42	UniprotSprot	RPE1_ORYSA Ribulose-phosphate 3-epimerase, cytoplasmic isoform (EC 5.1.3.1) (Ribulose-5-phosphate-epimerase) (Cyt-RPEase) (RPEcyt) (Pentose-5-phosphate 3-epimerase) (PPE) - Oryza sativa (Rice)	Oryza sativa	208	642	228	18	641	3	210	226	BLASTX	52395	591	3
0_2239	0_2239FNG-1	agc	agc	Tri	6	18			85	102	686	3e-05	3e-05	32.6733	53.4654	P53118	UniprotSprot	ROG1_YEAST Putative lipase ROG1 (EC 3.1.-.-) - Saccharomyces cerevisiae (Baker's yeast)	Saccharomyces cerevisiae	101	686	685	385	672	185	283	226	BLASTX	52373	4565	1
0_2239	0_2239FNG-2	tcc	agg	Tri	5	15			256	270	686	3e-05	3e-05	32.6733	53.4654	P53118	UniprotSprot	ROG1_YEAST Putative lipase ROG1 (EC 3.1.-.-) - Saccharomyces cerevisiae (Baker's yeast)	Saccharomyces cerevisiae	101	686	685	385	672	185	283	226	BLASTX	52373	4565	1
0_2252	0_2252FNG-1	ct	ag	Di	11	22			52	73	616	1e-41	1e-41	52.1739	71.4286	P05414	UniprotSprot	GOX_SPIOL Peroxisomal (S)-2-hydroxy-acid oxidase (EC 1.1.3.15) (Glycolate oxidase) (GOX) (Short chain alpha-hydroxy acid oxidase) - Spinacia oleracea (Spinach)	Spinacia oleracea	161	616	369	132	614	5	165	226	BLASTX	52355	4601	3
0_2258	0_2258FNG-1	ga	ag	Di	13	26			3	28	327	3.1	3.1	50	68.1818	Q9FLU7	UniprotSprot	P2B12_ARATH Putative F-box protein PP2-B12 (Protein PHLOEM PROTEIN 2-LIKE B12) - Arabidopsis thaliana (Mouse-ear cress)	Arabidopsis thaliana	22	327	251	121	186	75	96	226	BLASTX	52345	1847	1
0_2259	0_2259FNG-1	gat	atc	Tri	5	15			435	449	626	0.16	0.16	33.9623	54.717	Q819H7	UniprotSprot	METE_BACCR 5-methyltetrahydropteroyltriglutamate--homocysteine methyltransferase (EC 2.1.1.14) (Methionine synthase, vitamin-B12 independent isozyme) (Cobalamin-independent methionine synthase) - Bacillus cereus (strain ATCC 14579 / DSM 31)	Bacillus cereus (strain ATCC 14579 / DSM 31)	53	626	762	51	209	394	446	226	BLASTX	52339	4625	3
0_2260	0_2260FNG-1	ct	ag	Di	15	30			49	78	624	6e-36	6e-36	84.2697	95.5056	P93092	UniprotSprot	ACP1_CASGL Acyl carrier protein 1, chloroplast precursor (ACP 1) - Casuarina glauca (Swamp oak)	Casuarina glauca	89	624	136	251	517	47	135	226	BLASTX	52341	4629	2
0_226	0_226FNG-1	ag	ag	Di	7	14			1	14	520	3e-27	3e-27	83.8235	92.6471	P46573	UniprotSprot	APK1B_ARATH Protein kinase APK1B, chloroplast precursor (EC 2.7.11.1) - Arabidopsis thaliana (Mouse-ear cress)	Arabidopsis thaliana	68	520	412	317	520	45	112	226	BLASTX	55916	1294	2
0_2270	0_2270FNG-1	agaga	aagag	Penta	6	30			59	88	639	2e-12	2e-12	31.2	52.8	Q8BGF6	UniprotSprot	ELMD2_MOUSE ELMO domain-containing protein 2 - Mus musculus (Mouse)	Mus musculus	125	639	293	272	634	92	214	226	BLASTX	52322	4662	2
0_2278	0_2278FNG-1	ga	ag	Di	6	12			42	53	610	0.26	0.26	34.6154	53.8462	Q14679	UniprotSprot	TTLL4_HUMAN Tubulin--tyrosine ligase-like protein 4 - Homo sapiens (Human)	Homo sapiens	52	610	1199	439	585	509	560	226	BLASTX	52309	4692	1
0_2283	0_2283FNG-1	tc	ag	Di	5	10			489	498	722	3e-12	3e-12	36.6906	56.1151	P46573	UniprotSprot	APK1B_ARATH Protein kinase APK1B, chloroplast precursor (EC 2.7.11.1) - Arabidopsis thaliana (Mouse-ear cress)	Arabidopsis thaliana	139	722	412	54	416	217	355	226	BLASTX	52302	1294	3
0_2288	0_2288FNG-1	ag	ag	Di	10	20			43	62	255	8.9	8.9	39.0244	56.0976	P03759	UniprotSprot	REXB_LAMBD Protein rexB - Bacteriophage lambda	Bacteriophage lambda	41	255	144	133	255	22	58	226	BLASTX	52295	4722	1
0_228	0_228FNG-1	ttc	aag	Tri	10	30			21	50	655	7e-33	7e-33	42.8571	56.5934	O80684	UniprotSprot	DNJ72_ARATH Chaperone protein dnaJ 72 (AtJ72) (AtDjC72) - Arabidopsis thaliana (Mouse-ear cress)	Arabidopsis thaliana	182	655	184	72	593	2	183	226	BLASTX	55912	13862	3
0_2296	0_2296FNG-1	ct	ag	Di	5	10			123	132	622	6.6	6.6	28.2051	61.5385	O61308	UniprotSprot	PUMA_PARUN 227 kDa spindle- and centromere-associated protein (PUMA1) - Parascaris univalens	Parascaris univalens	39	622	1955	454	570	302	340	226	BLASTX	52279	4755	1
0_2296	0_2296FNG-2	tc	ag	Di	5	10			135	144	622	6.6	6.6	28.2051	61.5385	O61308	UniprotSprot	PUMA_PARUN 227 kDa spindle- and centromere-associated protein (PUMA1) - Parascaris univalens	Parascaris univalens	39	622	1955	454	570	302	340	226	BLASTX	52279	4755	1
0_2298	0_2298FNG-1	tc	ag	Di	13	26			49	74	666	2e-42	2e-42	50.9091	68.4848	Q43317	UniprotSprot	CYSK_CITLA Cysteine synthase (EC 2.5.1.47) (Beta-pyrazolylalanine synthase) (Beta-PA/CSase) (EC 2.5.1.51) (L-mimosine synthase) (EC 2.5.1.52) (O-acetylserine sulfhydrylase) (O-acetylserine (Thiol)-lyase) (CSase) (OAS-TL) - Citrullus lanatus (Watermelon) (Citrullus vulgaris)	Citrullus lanatus	165	666	325	170	664	3	165	226	BLASTX	52275	3866	2
0_2304	0_2304FNG-1	ca	ac	Di	5	10			285	294	666	3e-31	3e-31	58.4746	70.339	Q8VYR7	UniprotSprot	BOR1_ARATH Boron transporter 1 - Arabidopsis thaliana (Mouse-ear cress)	Arabidopsis thaliana	118	666	704	324	665	128	242	226	BLASTX	52260	4772	3
0_2305	0_2305FNG-1	ag	ag	Di	14	28			35	62	451	2.5	2.5	32.6531	44.898	Q3KL97	UniprotSprot	TOLB_CHLTA Protein tolB precursor - Chlamydia trachomatis (strain A/HAR-13 / ATCC VR-571B)	Chlamydia trachomatis (strain A/HAR-13 / ATCC VR-571B)	49	451	431	183	329	6	54	226	BLASTX	52262	4774	3
0_230	0_230FNG-1	aag	aag	Tri	5	15			163	177	572	8e-28	8e-28	76.9231	88.4615	P93568	UniprotSprot	SSY1_SOLTU Soluble starch synthase 1, chloroplast precursor (EC 2.4.1.21) (SS I) (Soluble starch synthase I) - Solanum tuberosum (Potato)	Solanum tuberosum	78	572	641	340	570	123	200	226	BLASTX	55906	13878	1
0_2313	0_2313FNG-1	ga	ag	Di	12	24			12	35	557	4e-29	4e-29	44.3662	64.7887	P38626	UniprotSprot	NCB5R_YEAST Putative NADH-cytochrome b5 reductase (EC 1.6.2.2) (P35) - Saccharomyces cerevisiae (Baker's yeast)	Saccharomyces cerevisiae	142	557	322	133	549	66	206	226	BLASTX	52246	4797	1
0_2314	0_2314FNG-1	ct	ag	Di	9	18			82	99	656	4.3	4.3	32.4324	56.7568	O61892	UniprotSprot	SRG31_CAEEL Serpentine receptor class gamma-31 (Protein srg-31) - Caenorhabditis elegans	Caenorhabditis elegans	37	656	312	386	490	36	72	226	BLASTX	52242	4799	2
0_2317	0_2317FNG-1	ga	ag	Di	18	36			86	121	632	1e-63	0	83.4587	93.2331	P54967	UniprotSprot	BIOB_ARATH Biotin synthase (EC 2.8.1.6) (Biotin synthetase) - Arabidopsis thaliana (Mouse-ear cress)	Arabidopsis thaliana	133	632	378	234	632	35	167	226	BLASTX	52238	4809	3
0_2322	0_2322FNG-1	ttc	aag	Tri	7	21			5	25	596	9e-47	0	57.047	69.7987	P28759	UniprotSprot	SODF_SOYBN Superoxide dismutase [Fe], chloroplast precursor (EC 1.15.1.1) - Glycine max (Soybean)	Glycine max	149	596	248	142	588	22	170	226	BLASTX	52227	4818	1
0_232	0_232FNG-1	gag	agg	Tri	6	18			325	342	507	1e-07	1e-07	45.6522	65.2174	Q93Z92	UniprotSprot	RING4_ARATH Ubiquitin-protein ligase At4g11680 (EC 6.3.2.-) (RING finger protein At4g11680) - Arabidopsis thaliana (Mouse-ear cress)	Arabidopsis thaliana	46	507	390	157	294	336	379	226	BLASTX	55902	13883	1
0_2330	0_2330FNG-1	ct	ag	Di	7	14			59	72	636	2e-64	0	83.4532	92.8058	Q9ZSK3	UniprotSprot	ADF4_ARATH Actin-depolymerizing factor 4 (ADF-4) (AtADF4) - Arabidopsis thaliana (Mouse-ear cress)	Arabidopsis thaliana	139	636	139	102	518	1	139	226	BLASTX	52214	4836	3
0_2340	0_2340FNG-1	ta	at	Di	5	10			621	630	687	1e-37	1e-37	71.8182	83.6364	Q8H0X6	UniprotSprot	CYT6_ARATH Cysteine proteinase inhibitor 6 precursor (AtCYS-6) (PRLI-interacting factor M) (PIP-M) - Arabidopsis thaliana (Mouse-ear cress)	Arabidopsis thaliana	110	687	234	48	377	34	142	226	BLASTX	52199	4872	3
0_2341	0_2341FNG-1	tc	ag	Di	5	10			107	116	548	1	1	19.8198	46.8469	Q17635	UniprotSprot	KNTC2_CAEEL Kinetochore protein ndc-80 (CeNDC-80) (Hec1 homolog) - Caenorhabditis elegans	Caenorhabditis elegans	111	548	590	138	470	257	361	226	BLASTX	52193	4874	3
0_2341	0_2341FNG-2	ta	at	Di	5	10			117	126	548	1	1	19.8198	46.8469	Q17635	UniprotSprot	KNTC2_CAEEL Kinetochore protein ndc-80 (CeNDC-80) (Hec1 homolog) - Caenorhabditis elegans	Caenorhabditis elegans	111	548	590	138	470	257	361	226	BLASTX	52193	4874	3
0_2344	0_2344FNG-1	tc	ag	Di	5	10			1	10	406	0.13	0.13	32.0988	45.679	P38904	UniprotSprot	SPP41_YEAST Protein SPP41 - Saccharomyces cerevisiae (Baker's yeast)	Saccharomyces cerevisiae	81	406	1435	47	274	543	622	226	BLASTX	52187	4882	2
0_2347	0_2347FNG-1	ga	ag	Di	5	10			54	63	250	0.0004	0.0004	77.2727	90.9091	P38661	UniprotSprot	PDIA6_MEDSA Probable protein disulfide-isomerase A6 precursor (EC 5.3.4.1) (P5) - Medicago sativa (Alfalfa)	Medicago sativa	22	250	364	184	249	35	56	226	BLASTX	52189	4895	1
0_234	0_234FNG-1	ct	ag	Di	10	20			39	58	656	9.6	9.6	39.5833	56.25	Q46I73	UniprotSprot	RS6_PROMT 30S ribosomal protein S6 - Prochlorococcus marinus (strain NATL2A)	Prochlorococcus marinus (strain NATL2A)	48	656	138	442	299	98	138	226	BLASTX	55896	13888	-2
0_234	0_234FNG-2	ct	ag	Di	5	10			162	171	656	9.6	9.6	39.5833	56.25	Q46I73	UniprotSprot	RS6_PROMT 30S ribosomal protein S6 - Prochlorococcus marinus (strain NATL2A)	Prochlorococcus marinus (strain NATL2A)	48	656	138	442	299	98	138	226	BLASTX	55896	13888	-2
0_234	0_234FNG-3	ct	ag	Di	10	20			174	193	656	9.6	9.6	39.5833	56.25	Q46I73	UniprotSprot	RS6_PROMT 30S ribosomal protein S6 - Prochlorococcus marinus (strain NATL2A)	Prochlorococcus marinus (strain NATL2A)	48	656	138	442	299	98	138	226	BLASTX	55896	13888	-2
0_2368	0_2368FNG-1	ct	ag	Di	7	14			23	36	698	2e-11	2e-11	34.8214	53.5714	P53383	UniprotSprot	MRP_SYNY3 Protein mrp homolog - Synechocystis sp. (strain PCC 6803)	Synechocystis sp. (strain PCC 6803)	112	698	353	322	651	2	108	226	BLASTX	52151	4947	1
0_2368	0_2368FNG-2	aag	aag	Tri	7	21			54	74	698	2e-11	2e-11	34.8214	53.5714	P53383	UniprotSprot	MRP_SYNY3 Protein mrp homolog - Synechocystis sp. (strain PCC 6803)	Synechocystis sp. (strain PCC 6803)	112	698	353	322	651	2	108	226	BLASTX	52151	4947	1
0_2368	0_2368FNG-3	ttc	aag	Tri	10	30			177	206	698	2e-11	2e-11	34.8214	53.5714	P53383	UniprotSprot	MRP_SYNY3 Protein mrp homolog - Synechocystis sp. (strain PCC 6803)	Synechocystis sp. (strain PCC 6803)	112	698	353	322	651	2	108	226	BLASTX	52151	4947	1
0_2370	0_2370FNG-1	ct	ag	Di	7	14			1	14	598	2e-68	0	66.2857	80	Q9LQI7	UniprotSprot	CIA30_ARATH Probable complex I intermediate-associated protein 30 - Arabidopsis thaliana (Mouse-ear cress)	Arabidopsis thaliana	175	598	208	51	575	1	158	226	BLASTX	52146	4954	3
0_2371	0_2371FNG-1	tc	ag	Di	5	10			290	299	562	5e-23	5e-23	35.7576	54.5455	Q9D7N9	UniprotSprot	APMAP_MOUSE Adipocyte plasma membrane-associated protein (Protein DD16) - Mus musculus (Mouse)	Mus musculus	165	562	415	58	528	180	344	226	BLASTX	52147	4960	1
0_2376	0_2376FNG-1	agg	agg	Tri	5	15			68	82	652	0.045	0.045	24.5098	48.0392	Q9NRG0	UniprotSprot	CHRC1_HUMAN Chromatin accessibility complex protein 1 (CHRAC-1) (CHRAC-15) (HuCHRAC15) (DNA polymerase epsilon subunit p15) - Homo sapiens (Human)	Homo sapiens	102	652	131	117	422	20	105	226	BLASTX	52135	4970	3
0_2379	0_2379FNG-1	gca	agc	Tri	5	15			245	259	663	5.8	5.8	37.931	68.9655	Q8WVF2	UniprotSprot	CJ049_HUMAN Uncharacterized protein C10orf49 precursor - Homo sapiens (Human)	Homo sapiens	29	663	138	34	120	103	131	226	BLASTX	52133	4981	1
0_2394	0_2394FNG-1	atc	atc	Tri	5	15			144	158	643	0.099	0.099	33.8983	55.9322	Q4UNE7	UniprotSprot	Y060_RICFE Putative outer membrane protein RF_0060 precursor - Rickettsia felis (Rickettsia azadi)	Rickettsia felis	59	643	244	301	474	22	77	226	BLASTX	52105	5027	1
0_2394	0_2394FNG-2	aag	aag	Tri	6	18			159	176	643	0.099	0.099	33.8983	55.9322	Q4UNE7	UniprotSprot	Y060_RICFE Putative outer membrane protein RF_0060 precursor - Rickettsia felis (Rickettsia azadi)	Rickettsia felis	59	643	244	301	474	22	77	226	BLASTX	52105	5027	1
0_23	0_23FNG-1	ctc	agg	Tri	5	15			56	70	676	2e-65	0	62.6943	79.2746	Q94A20	UniprotSprot	FBL4_ARATH Protein FBL4 - Arabidopsis thaliana (Mouse-ear cress)	Arabidopsis thaliana	193	676	256	100	675	7	199	226	BLASTX	56250	1027	1
0_2402	0_2402FNG-1	ga	ag	Di	15	30			60	89	586	2e-29	2e-29	59.3407	82.4176	P62320	UniprotSprot	SMD3_MOUSE Small nuclear ribonucleoprotein Sm D3 (snRNP core protein D3) (Sm-D3) - Mus musculus (Mouse)	Mus musculus	91	586	126	101	373	2	92	226	BLASTX	52086	5052	2
0_2405	0_2405FNG-1	gcg	ccg	Tri	6	18			64	81	592	5e-79	0	92.2078	98.7013	P41381	UniprotSprot	IF4A8_TOBAC Eukaryotic initiation factor 4A-8 (EC 3.6.1.-) (ATP-dependent RNA helicase eIF4A-8) (eIF-4A-8) - Nicotiana tabacum (Common tobacco)	Nicotiana tabacum	154	592	413	129	590	1	154	226	BLASTX	52084	5057	3
0_2408	0_2408FNG-1	aaagg	aaagg	Penta	6	30			13	42	620	0.27	0.27	34.8837	62.7907	Q9GUC9	UniprotSprot	YFEF9_CAEEL Uncharacterized protein F14F9.5 precursor - Caenorhabditis elegans	Caenorhabditis elegans	43	620	314	324	452	27	69	226	BLASTX	52072	5064	3
0_2411	0_2411FNG-1	ga	ag	Di	5	10			19	28	514	3e-08	3e-08	36.8421	55.7895	P09926	UniprotSprot	SURF2_MOUSE Surfeit locus protein 2 (Surf-2) - Mus musculus (Mouse)	Mus musculus	95	514	257	133	402	26	118	226	BLASTX	52066	5072	1
0_2411	0_2411FNG-2	aga	aag	Tri	5	15			56	70	514	3e-08	3e-08	36.8421	55.7895	P09926	UniprotSprot	SURF2_MOUSE Surfeit locus protein 2 (Surf-2) - Mus musculus (Mouse)	Mus musculus	95	514	257	133	402	26	118	226	BLASTX	52066	5072	1
0_2423	0_2423FNG-1	tct	aag	Tri	6	18			3	20	683	1e-41	1e-41	43.5407	62.201	Q6N075	UniprotSprot	MFSD5_HUMAN Major facilitator superfamily domain-containing protein 5 - Homo sapiens (Human)	Homo sapiens	209	683	450	64	678	6	213	226	BLASTX	52050	5114	1
0_2432	0_2432FNG-1	acc	acc	Tri	6	18			214	231	636	1.1	1.1	28.125	46.875	Q03279	UniprotSprot	PO21_SCICO Retrovirus-related Pol polyprotein from type-1 retrotransposable element R2 (Retrovirus-related Pol polyprotein from type I retrotransposable element R2) [Includes: Reverse transcriptase (EC 2.7.7.49); Endonuclease] (Fragment) - Sciara coprophila (Fungus gnat)	Sciara coprophila	64	636	869	397	579	2	65	226	BLASTX	52033	5137	1
0_2432	0_2432FNG-2	agg	agg	Tri	6	18			240	257	636	1.1	1.1	28.125	46.875	Q03279	UniprotSprot	PO21_SCICO Retrovirus-related Pol polyprotein from type-1 retrotransposable element R2 (Retrovirus-related Pol polyprotein from type I retrotransposable element R2) [Includes: Reverse transcriptase (EC 2.7.7.49); Endonuclease] (Fragment) - Sciara coprophila (Fungus gnat)	Sciara coprophila	64	636	869	397	579	2	65	226	BLASTX	52033	5137	1
0_2432	0_2432FNG-3	gatc	atcg	Tetra	5	20			87	106	636	1.1	1.1	28.125	46.875	Q03279	UniprotSprot	PO21_SCICO Retrovirus-related Pol polyprotein from type-1 retrotransposable element R2 (Retrovirus-related Pol polyprotein from type I retrotransposable element R2) [Includes: Reverse transcriptase (EC 2.7.7.49); Endonuclease] (Fragment) - Sciara coprophila (Fungus gnat)	Sciara coprophila	64	636	869	397	579	2	65	226	BLASTX	52033	5137	1
0_2439	0_2439FNG-1	ga	ag	Di	8	16			26	41	119
0_2439	0_2439FNG-2	ga	ag	Di	5	10			56	65	119
0_2441	0_2441FNG-1	aga	aag	Tri	5	15			211	225	648	2e-19	2e-19	61.039	75.3247	Q3UHX2	UniprotSprot	HAP28_MOUSE 28 kDa heat- and acid-stable phosphoprotein (PDGF-associated protein) (PAP) (PDGFA-associated protein 1) (PAP1) - Mus musculus (Mouse)	Mus musculus	77	648	181	272	502	73	149	226	BLASTX	52011	2160	2
0_2448	0_2448FNG-1	ag	ag	Di	13	26			110	135	593	4e-06	4e-06	29.4737	58.9474	Q946Y7	UniprotSprot	SYP61_ARATH Syntaxin-61 (AtSYP61) (Osmotic stress-sensitive mutant 1) - Arabidopsis thaliana (Mouse-ear cress)	Arabidopsis thaliana	95	593	245	284	556	5	95	226	BLASTX	52002	3580	2
0_2448	0_2448FNG-2	gaa	aag	Tri	9	27			73	99	593	4e-06	4e-06	29.4737	58.9474	Q946Y7	UniprotSprot	SYP61_ARATH Syntaxin-61 (AtSYP61) (Osmotic stress-sensitive mutant 1) - Arabidopsis thaliana (Mouse-ear cress)	Arabidopsis thaliana	95	593	245	284	556	5	95	226	BLASTX	52002	3580	2
0_2458	0_2458FNG-1	tct	aag	Tri	5	15			165	179	599	6e-16	6e-16	70.3704	92.5926	Q9ZUP2	UniprotSprot	RECA3_ARATH DNA repair protein recA homolog 3 (Recombinase A homolog 3) - Arabidopsis thaliana (Mouse-ear cress)	Arabidopsis thaliana	54	599	376	436	597	1	54	226	BLASTX	51979	5212	1
0_2459	0_2459FNG-1	cca	acc	Tri	5	15			58	72	660	1e-79	0	78.9189	88.1081	Q6X4A2	UniprotSprot	CIPK1_ORYSA CIPK-like protein 1 (EC 2.7.11.1) (OsCK1) - Oryza sativa (Rice)	Oryza sativa	185	660	449	105	659	5	189	226	BLASTX	51981	279	3
0_245	0_245FNG-1	ct	ag	Di	5	10			47	56	626	5.1	5.1	26.1538	46.1538	Q64318	UniprotSprot	TCF8_MOUSE Transcription factor 8 (Zinc finger homeobox protein 1a) (MEB1) (Delta EF1) - Mus musculus (Mouse)	Mus musculus	65	626	1117	386	580	120	184	226	BLASTX	55877	13913	2
0_2463	0_2463FNG-1	tc	ag	Di	9	18			91	108	610	0.26	0.26	65.2174	82.6087	Q9JM83	UniprotSprot	CALM4_MOUSE Calmodulin-4 (Calcium-binding protein Dd112) - Mus musculus (Mouse)	Mus musculus	23	610	148	545	477	21	43	226	BLASTX	51972	5238	-3
0_2464	0_2464FNG-1	ct	ag	Di	5	10			23	32	625	0.27	0.27	32.6923	53.8462	Q9HC84	UniprotSprot	MUC5B_HUMAN Mucin-5B precursor (Mucin-5 subtype B, tracheobronchial) (High molecular weight salivary mucin MG1) (Sublingual gland mucin) - Homo sapiens (Human)	Homo sapiens	52	625	5703	173	328	2986	3037	226	BLASTX	51974	5240	2
0_2468	0_2468FNG-1	ga	ag	Di	5	10			6	15	656	1e-59	0	61.0811	79.4595	Q3SWZ6	UniprotSprot	SBDS_BOVIN Shwachman-Bodian-Diamond syndrome protein homolog - Bos taurus (Bovine)	Bos taurus	185	656	250	36	590	6	190	226	BLASTX	51966	5254	3
0_2474	0_2474FNG-1	ct	ag	Di	5	10			31	40	587	5e-34	5e-34	59.8361	75.4098	Q2JTA0	UniprotSprot	FABZ_SYNJA (3R)-hydroxymyristoyl-[acyl-carrier-protein] dehydratase (EC 4.2.1.-) ((3R)-hydroxymyristoyl ACP dehydrase) - Synechococcus sp. (strain JA-3-3Ab) (Cyanobacteria bacterium Yellowstone A-Prime)	Synechococcus sp. (strain JA-3-3Ab) (Cyanobacteria bacterium Yellowstone A-Prime)	122	587	166	228	587	23	142	226	BLASTX	51958	5274	3
0_2481	0_2481FNG-1	tc	ag	Di	7	14			42	55	727	8e-67	0	71.7949	87.1795	Q93VG8	UniprotSprot	U326_ARATH UPF0326 protein At4g17486 - Arabidopsis thaliana (Mouse-ear cress)	Arabidopsis thaliana	156	727	224	199	666	28	183	226	BLASTX	51943	4589	1
0_2481	0_2481FNG-2	gag	agg	Tri	5	15			151	165	727	8e-67	0	71.7949	87.1795	Q93VG8	UniprotSprot	U326_ARATH UPF0326 protein At4g17486 - Arabidopsis thaliana (Mouse-ear cress)	Arabidopsis thaliana	156	727	224	199	666	28	183	226	BLASTX	51943	4589	1
0_2484	0_2484FNG-1	gat	atc	Tri	5	15			246	260	720	1.3	1.3	39.1304	54.3478	Q5UPB9	UniprotSprot	YL042_MIMIV Putative ankyrin repeat protein L42 - Mimivirus	Mimivirus	46	720	357	521	390	30	75	226	BLASTX	51931	5302	-2
0_248	0_248FNG-1	ag	ag	Di	7	14			1	14	434	0.052	0.052	31.7073	47.561	Q83A94	UniprotSprot	HSLU_COXBU ATP-dependent hsl protease ATP-binding subunit hslU - Coxiella burnetii	Coxiella burnetii	82	434	447	414	169	16	94	226	BLASTX	55875	13921	-3
0_2491	0_2491FNG-1	gaa	aag	Tri	11	33			27	59	691	6e-05	6e-05	80.7692	84.6154	P58288	UniprotSprot	RL34_THEMA 50S ribosomal protein L34 - Thermotoga maritima	Thermotoga maritima	26	691	44	374	451	2	27	226	BLASTX	51926	5322	2
0_2496	0_2496FNG-1	gga	agg	Tri	5	15			137	151	664	5e-17	5e-17	39.0625	53.9062	Q8VD33	UniprotSprot	SGTB_MOUSE Small glutamine-rich tetratricopeptide repeat-containing protein B - Mus musculus (Mouse)	Mus musculus	128	664	304	119	502	76	202	226	BLASTX	51912	5330	2
0_2497	0_2497FNG-1	ct	ag	Di	6	12			65	76	629	8.8	8.8	31.0345	55.1724	O67837	UniprotSprot	RECG_AQUAE ATP-dependent DNA helicase recG (EC 3.6.1.-) - Aquifex aeolicus	Aquifex aeolicus	58	629	792	216	374	534	591	226	BLASTX	51914	5334	3
0_2497	0_2497FNG-2	tc	ag	Di	5	10			110	119	629	8.8	8.8	31.0345	55.1724	O67837	UniprotSprot	RECG_AQUAE ATP-dependent DNA helicase recG (EC 3.6.1.-) - Aquifex aeolicus	Aquifex aeolicus	58	629	792	216	374	534	591	226	BLASTX	51914	5334	3
0_2498	0_2498FNG-1	ct	ag	Di	15	30			22	51	656	1.9	1.9	34.2857	62.8571	Q5T280	UniprotSprot	CI114_HUMAN Uncharacterized protein C9orf114 - Homo sapiens (Human)	Homo sapiens	35	656	376	560	456	175	209	226	BLASTX	51908	5338	-1
0_249	0_249FNG-1	tc	ag	Di	5	10			1	10	697	2e-63	0	67.2619	79.1667	Q69WY4	UniprotSprot	SAP8_ORYSA Zinc finger A20 and AN1 domain-containing stress-associated protein 8 (OsSAP8) (Stress-associated protein 3) - Oryza sativa (Rice)	Oryza sativa (japonica cultivar-group)	168	697	171	93	590	1	165	226	BLASTX	55871	6026	3
0_2509	0_2509FNG-1	ga	ag	Di	10	20			10	29	677	7e-06	7e-06	42.2222	53.3333	Q5N2X5	UniprotSprot	TRMB_SYNP6 tRNA (guanine-N(7)-)-methyltransferase (EC 2.1.1.33) (tRNA(m7G46)-methyltransferase) - Synechococcus sp. (strain ATCC 27144 / PCC 6301 / SAUG 1402/1) (Anacystis nidulans)	Synechococcus sp. (strain PCC 6301)	45	677	213	452	586	1	45	226	BLASTX	51888	4061	2
0_2525	0_2525FNG-1	ct	ag	Di	11	22			28	49	638	5.3	5.3	32.2581	56.4516	Q92995	UniprotSprot	UBP13_HUMAN Ubiquitin carboxyl-terminal hydrolase 13 (EC 3.1.2.15) (Ubiquitin thioesterase 13) (Ubiquitin-specific-processing protease 13) (Deubiquitinating enzyme 13) (Isopeptidase T-3) (ISOT-3) - Homo sapiens (Human)	Homo sapiens	62	638	863	283	104	376	436	226	BLASTX	51858	5403	-2
0_2529	0_2529FNG-1	ag	ag	Di	12	24			51	74	655	7e-08	7e-08	33.3333	61.9048	P93194	UniprotSprot	RPK1_IPONI Receptor-like protein kinase precursor (EC 2.7.11.1) - Ipomoea nil (Japanese morning glory) (Pharbitis nil)	Ipomoea nil	84	655	1109	399	638	997	1080	226	BLASTX	51850	5414	3
0_2529	0_2529FNG-2	tcc	agg	Tri	5	15			115	129	655	7e-08	7e-08	33.3333	61.9048	P93194	UniprotSprot	RPK1_IPONI Receptor-like protein kinase precursor (EC 2.7.11.1) - Ipomoea nil (Japanese morning glory) (Pharbitis nil)	Ipomoea nil	84	655	1109	399	638	997	1080	226	BLASTX	51850	5414	3
0_2533	0_2533FNG-1	ct	ag	Di	6	12			57	68	600	6.2	6.2	28.9474	46.0526	Q5AXV1	UniprotSprot	MCH1_EMENI Probable transporter mch1 - Emericella nidulans (Aspergillus nidulans)	Emericella nidulans	76	600	615	57	275	269	344	226	BLASTX	51846	5424	3
0_2533	0_2533FNG-2	gaaga	aagag	Penta	5	25			355	379	600	6.2	6.2	28.9474	46.0526	Q5AXV1	UniprotSprot	MCH1_EMENI Probable transporter mch1 - Emericella nidulans (Aspergillus nidulans)	Emericella nidulans	76	600	615	57	275	269	344	226	BLASTX	51846	5424	3
0_2535	0_2535FNG-1	ct	ag	Di	9	18			99	116	404	3.1	3.1	21.9178	52.0548	Q60277	UniprotSprot	Y3515_METJA Hypothetical ATP-binding protein MJECL15 - Methanococcus jannaschii	Methanococcus jannaschii	73	404	365	166	384	280	352	226	BLASTX	51844	5434	1
0_2539	0_2539FNG-1	tct	aag	Tri	7	21			5	25	646	6e-05	6e-05	75	87.5	Q86UD3	UniprotSprot	MARH3_HUMAN E3 ubiquitin-protein ligase MARCH3 (EC 6.3.2.-) (Membrane-associated RING finger protein 3) (Membrane-associated RING-CH protein III) (MARCH-III) (RING finger protein 173) - Homo sapiens (Human)	Homo sapiens	8	646	253	424	447	67	74	226	BLASTX	51835	5460	1
0_2552	0_2552FNG-1	ct	ag	Di	5	10			326	335	635	8e-06	8e-06	53.3333	66.6667	Q6IRP0	UniprotSprot	R126B_XENLA RING finger protein 126-B - Xenopus laevis (African clawed frog)	Xenopus laevis	45	635	312	142	270	1	44	226	BLASTX	51809	5505	1
0_2552	0_2552FNG-2	agggaa	aaaggg	Hexa	5	30			535	564	635	8e-06	8e-06	53.3333	66.6667	Q6IRP0	UniprotSprot	R126B_XENLA RING finger protein 126-B - Xenopus laevis (African clawed frog)	Xenopus laevis	45	635	312	142	270	1	44	226	BLASTX	51809	5505	1
0_2554	0_2554FNG-1	ag	ag	Di	6	12			52	63	650	4e-28	4e-28	44.8485	60	Q69VG1	UniprotSprot	CIGR1_ORYSA Chitin-inducible gibberellin-responsive protein 1 - Oryza sativa (Rice)	Oryza sativa	165	650	571	153	647	1	159	226	BLASTX	51812	2694	3
0_2560	0_2560FNG-1	ga	ag	Di	7	14			58	71	533	0.2	0.2	34.8485	46.9697	O57483	UniprotSprot	CAC1S_RANCA Voltage-dependent L-type calcium channel subunit alpha-1S (Voltage-gated calcium channel subunit alpha Cav1.1) (FGalpha1S) - Rana catesbeiana (Bull frog)	Rana catesbeiana	66	533	1688	282	470	1294	1343	226	BLASTX	51800	5529	3
0_2564	0_2564FNG-1	ct	ag	Di	5	10			127	136	189	3.1	3.1	40	60	Q604C6	UniprotSprot	SSRP_METCA SsrA-binding protein - Methylococcus capsulatus	Methylococcus capsulatus	30	189	157	186	97	126	155	226	BLASTX	51791	5544	-1
0_2572	0_2572FNG-1	ag	ag	Di	8	16			2	17	592	7e-12	7e-12	29.1926	42.236	P40343	UniprotSprot	VPS27_YEAST Vacuolar protein sorting-associated protein 27 - Saccharomyces cerevisiae (Baker's yeast)	Saccharomyces cerevisiae	161	592	622	109	504	183	343	226	BLASTX	51773	5569	1
0_2572	0_2572FNG-2	ag	ag	Di	5	10			29	38	592	7e-12	7e-12	29.1926	42.236	P40343	UniprotSprot	VPS27_YEAST Vacuolar protein sorting-associated protein 27 - Saccharomyces cerevisiae (Baker's yeast)	Saccharomyces cerevisiae	161	592	622	109	504	183	343	226	BLASTX	51773	5569	1
0_257	0_257FNG-1	ct	ag	Di	5	10			27	36	568
0_2585	0_2585FNG-1	ga	ag	Di	10	20			4	23	590	0.24	0.24	22.1429	44.2857	P40522	UniprotSprot	YIF6_YEAST Hypothetical 71.4 kDa protein in SNP1-GPP1 intergenic region - Saccharomyces cerevisiae (Baker's yeast)	Saccharomyces cerevisiae	140	590	640	170	565	497	630	226	BLASTX	51752	5613	2
0_2589	0_2589FNG-1	tct	aag	Tri	5	15			433	447	469	2.7	2.7	28.2051	53.8462	P11137	UniprotSprot	MAP2_HUMAN Microtubule-associated protein 2 (MAP 2) (MAP-2) - Homo sapiens (Human)	Homo sapiens	39	469	1827	281	165	1342	1380	226	BLASTX	51750	976	-3
0_258	0_258FNG-1	gaa	aag	Tri	5	15			4	18	578	0.004	0.004	26.0417	48.9583	Q9CQU8	UniprotSprot	IMP1L_MOUSE Mitochondrial inner membrane protease subunit 1 (EC 3.4.99.-) (IMP1-like protein) - Mus musculus (Mouse)	Mus musculus	96	578	166	286	564	66	157	226	BLASTX	55863	1716	1
0_2590	0_2590FNG-1	aga	aag	Tri	9	27			5	31	596	8e-80	0	98.6577	99.3289	P93087	UniprotSprot	CALM_CAPAN Calmodulin (CaM) - Capsicum annuum (Bell pepper)	Capsicum annuum	149	596	149	36	482	1	149	226	BLASTX	51742	5628	3
0_2597	0_2597FNG-1	ag	ag	Di	15	30			77	106	609	2e-50	0	74.1379	87.069	P27898	UniprotSprot	MYBP_MAIZE Myb-related protein P - Zea mays (Maize)	Zea mays	116	609	399	108	455	1	116	226	BLASTX	51729	5651	3
0_2597	0_2597FNG-2	aga	aag	Tri	8	24			541	564	609	2e-50	0	74.1379	87.069	P27898	UniprotSprot	MYBP_MAIZE Myb-related protein P - Zea mays (Maize)	Zea mays	116	609	399	108	455	1	116	226	BLASTX	51729	5651	3
0_2600	0_2600FNG-1	ca	ac	Di	5	10			16	25	688	0.05	0.05	31.1321	42.4528	P01627	UniprotSprot	KV2A2_MOUSE Ig kappa chain V-II region VKappa167 precursor - Mus musculus (Mouse)	Mus musculus	106	688	120	183	485	18	114	226	BLASTX	51727	5660	3
0_2600	0_2600FNG-2	ct	ag	Di	15	30			26	55	688	0.05	0.05	31.1321	42.4528	P01627	UniprotSprot	KV2A2_MOUSE Ig kappa chain V-II region VKappa167 precursor - Mus musculus (Mouse)	Mus musculus	106	688	120	183	485	18	114	226	BLASTX	51727	5660	3
0_2604	0_2604FNG-1	gaa	aag	Tri	7	21			18	38	639	4e-14	4e-14	31.0345	47.7011	Q981G1	UniprotSprot	Y9388_RHILO UPF0261 protein mll9388 - Rhizobium loti (Mesorhizobium loti)	Rhizobium loti	174	639	402	126	638	4	155	226	BLASTX	51720	5667	3
0_2605	0_2605FNG-1	aga	aag	Tri	8	24			61	84	710	7e-12	7e-12	26.7516	46.4968	Q66JS6	UniprotSprot	IF31_MOUSE Eukaryotic translation initiation factor 3 subunit 1 (eIF-3 alpha) - Mus musculus (Mouse)	Mus musculus	157	710	263	273	710	53	209	226	BLASTX	51714	5672	3
0_2611	0_2611FNG-1	ga	ag	Di	7	14			19	32	648	0.0002	0.0002	34.6154	53.8462	Q9LXV5	UniprotSprot	NFYA1_ARATH Nuclear transcription factor Y subunit A-1 (AtNF-YA-1) (Transcriptional activator HAP2A) - Arabidopsis thaliana (Mouse-ear cress)	Arabidopsis thaliana	78	648	272	394	621	73	146	226	BLASTX	51704	5693	1
0_2625	0_2625FNG-1	ttc	aag	Tri	9	27			56	82	727	6e-41	6e-41	51.634	73.2026	Q921Y2	UniprotSprot	IMP3_MOUSE U3 small nucleolar ribonucleoprotein protein IMP3 (U3 snoRNP protein IMP3) - Mus musculus (Mouse)	Mus musculus	153	727	184	212	655	30	182	226	BLASTX	51678	5729	2
0_2627	0_2627FNG-1	ag	ag	Di	13	26			1	26	674	8e-77	0	93.7931	98.6207	P49030	UniprotSprot	MGN_ORYSA Protein mago nashi homolog (Mago nashi-like protein) - Oryza sativa (Rice)	Oryza sativa	145	674	160	109	543	16	160	226	BLASTX	51675	5741	1
0_2627	0_2627FNG-2	cag	agc	Tri	12	36			73	108	674	8e-77	0	93.7931	98.6207	P49030	UniprotSprot	MGN_ORYSA Protein mago nashi homolog (Mago nashi-like protein) - Oryza sativa (Rice)	Oryza sativa	145	674	160	109	543	16	160	226	BLASTX	51675	5741	1
0_2634	0_2634FNG-1	tc	ag	Di	5	10			42	51	655	2e-84	0	95.6522	98.1367	Q38772	UniprotSprot	CDC2A_ANTMA Cell division control protein 2 homolog A (EC 2.7.11.22) (EC 2.7.11.23) - Antirrhinum majus (Garden snapdragon)	Antirrhinum majus	161	655	294	171	653	1	161	226	BLASTX	51663	5248	3
0_2647	0_2647FNG-1	ag	ag	Di	5	10			253	262	595	0.19	0.19	51.5151	66.6667	P52914	UniprotSprot	NTPA_PEA Nucleoside-triphosphatase (EC 3.6.1.15) (Nucleoside triphosphate phosphohydrolase) (NTPase) (Apyrase) - Pisum sativum (Garden pea)	Pisum sativum	33	595	455	27	125	242	274	226	BLASTX	51643	1055	3
0_2649	0_2649FNG-1	ag	ag	Di	11	22			11	32	479	3.7	3.7	42.8571	57.1429	Q923P0	UniprotSprot	COKA1_MOUSE Collagen alpha-1(XX) chain (Fragment) - Mus musculus (Mouse)	Mus musculus	28	479	765	295	212	562	589	226	BLASTX	51637	5793	-2
0_264	0_264FNG-1	tc	ag	Di	6	12			39	50	655	4.3	4.3	30.7692	48.718	P56091	UniprotSprot	GAL1_CANAL Galactokinase (EC 2.7.1.6) (Galactose kinase) - Candida albicans (Yeast)	Candida albicans	39	655	515	398	282	102	140	226	BLASTX	55850	13951	-3
0_264	0_264FNG-2	ag	ag	Di	5	10			62	71	655	4.3	4.3	30.7692	48.718	P56091	UniprotSprot	GAL1_CANAL Galactokinase (EC 2.7.1.6) (Galactose kinase) - Candida albicans (Yeast)	Candida albicans	39	655	515	398	282	102	140	226	BLASTX	55850	13951	-3
0_2668	0_2668FNG-1	ga	ag	Di	13	26			30	55	604	1.7	1.7	32.2034	54.2373	Q9CCP1	UniprotSprot	UVRC_MYCLE UvrABC system protein C (Protein uvrC) (Excinuclease ABC subunit C) - Mycobacterium leprae	Mycobacterium leprae	59	604	647	238	414	191	240	226	BLASTX	51602	5834	1
0_2674	0_2674FNG-1	gaa	aag	Tri	5	15			87	101	659	0.009	0.009	23.8532	48.6238	Q9BMQ6	UniprotSprot	MYSP_OPIFE Paramyosin (Fragment) - Opisthorchis felineus	Opisthorchis felineus	109	659	638	304	609	304	412	226	BLASTX	51591	5845	1
0_2676	0_2676FNG-1	ga	ag	Di	13	26			2	27	663	8e-05	8e-05	24.8	44	Q8LFU0	UniprotSprot	NFYAA_ARATH Nuclear transcription factor Y subunit A-10 (AtNF-YA-10) - Arabidopsis thaliana (Mouse-ear cress)	Arabidopsis thaliana	125	663	269	293	658	13	128	226	BLASTX	51586	5852	2
0_2676	0_2676FNG-2	tc	ag	Di	5	10			78	87	663	8e-05	8e-05	24.8	44	Q8LFU0	UniprotSprot	NFYAA_ARATH Nuclear transcription factor Y subunit A-10 (AtNF-YA-10) - Arabidopsis thaliana (Mouse-ear cress)	Arabidopsis thaliana	125	663	269	293	658	13	128	226	BLASTX	51586	5852	2
0_2677	0_2677FNG-1	ttc	aag	Tri	9	27			12	38	597
0_2678	0_2678FNG-1	gct	agc	Tri	5	15			27	41	621	6.6	6.6	31.25	47.9167	Q8K4X7	UniprotSprot	PLCD_MOUSE 1-acyl-sn-glycerol-3-phosphate acyltransferase delta (EC 2.3.1.51) (1-AGP acyltransferase 4) (1-AGPAT 4) (Lysophosphatidic acid acyltransferase delta) (LPAAT-delta) (1-acylglycerol-3-phosphate O-acyltransferase 4) - Mus musculus (Mouse)	Mus musculus	48	621	378	200	343	290	337	226	BLASTX	51583	5857	2
0_2678	0_2678FNG-2	tcg	acg	Tri	5	15			170	184	621	6.6	6.6	31.25	47.9167	Q8K4X7	UniprotSprot	PLCD_MOUSE 1-acyl-sn-glycerol-3-phosphate acyltransferase delta (EC 2.3.1.51) (1-AGP acyltransferase 4) (1-AGPAT 4) (Lysophosphatidic acid acyltransferase delta) (LPAAT-delta) (1-acylglycerol-3-phosphate O-acyltransferase 4) - Mus musculus (Mouse)	Mus musculus	48	621	378	200	343	290	337	226	BLASTX	51583	5857	2
0_2681	0_2681FNG-1	ct	ag	Di	11	22			13	34	686	2.7	2.7	28	46.6667	Q04005	UniprotSprot	LIC4_YEAST Protein ATC1/LIC4 (AIP3 complex protein 1) (Lithium comvertas protein 4) - Saccharomyces cerevisiae (Baker's yeast)	Saccharomyces cerevisiae	75	686	294	289	501	203	276	226	BLASTX	51579	5866	1
0_2681	0_2681FNG-2	ct	ag	Di	7	14			38	51	686	2.7	2.7	28	46.6667	Q04005	UniprotSprot	LIC4_YEAST Protein ATC1/LIC4 (AIP3 complex protein 1) (Lithium comvertas protein 4) - Saccharomyces cerevisiae (Baker's yeast)	Saccharomyces cerevisiae	75	686	294	289	501	203	276	226	BLASTX	51579	5866	1
0_2684	0_2684FNG-1	aga	aag	Tri	5	15			10	24	158	0.22	0.22	63.1579	94.7368	Q39173	UniprotSprot	P2_ARATH Probable NADP-dependent oxidoreductase P2 (EC 1.3.1.74) - Arabidopsis thaliana (Mouse-ear cress)	Arabidopsis thaliana	19	158	343	58	114	3	21	226	BLASTX	51569	2101	1
0_2686	0_2686FNG-1	ct	ag	Di	5	10			30	39	317	9e-29	9e-29	82.4324	93.2432	Q43432	UniprotSprot	VATB1_GOSHI Vacuolar ATP synthase subunit B isoform 1 (EC 3.6.3.14) (V-ATPase B subunit 1) (Vacuolar proton pump B subunit 1) - Gossypium hirsutum (Upland cotton)	Gossypium hirsutum	74	317	488	85	306	1	74	226	BLASTX	51565	5876	1
0_2690	0_2690FNG-1	ag	ag	Di	12	24			49	72	331	4e-08	4e-08	43.5484	67.7419	Q8RQD1	UniprotSprot	GLND_AZOBR [Protein-PII] uridylyltransferase (EC 2.7.7.59) (PII uridylyl-transferase) (Uridylyl-removing enzyme) (UTase) - Azospirillum brasilense	Azospirillum brasilense	62	331	933	136	321	844	905	226	BLASTX	51559	5885	1
0_2695	0_2695FNG-1	ctg	agc	Tri	6	18			113	130	294	4	4	37.037	57.4074	Q24705	UniprotSprot	PDM2_DROVI POU domain protein 2 (didymous protein) (Pdm-2) (dPOU-28) (dOct2) (miti-mere) (Fragment) - Drosophila virilis (Fruit fly)	Drosophila virilis	54	294	471	144	293	155	208	226	BLASTX	51552	5901	3
0_2698	0_2698FNG-1	gaa	aag	Tri	6	18			97	114	676	3e-35	3e-35	98.6842	98.6842	P69325	UniprotSprot	UBIQ_SOYBN Ubiquitin - Glycine max (Soybean)	Glycine max	76	676	76	126	353	1	76	226	BLASTX	51554	3395	3
0_2700	0_2700FNG-1	ga	ag	Di	5	10			29	38	666	1.5	1.5	28.0374	43.9252	Q9RZN7	UniprotSprot	ATKA_DEIRA Potassium-transporting ATPase A chain (EC 3.6.3.12) (Potassium-translocating ATPase A chain) (ATP phosphohydrolase [potassium-transporting] A chain) (Potassium-binding and translocating subunit A) - Deinococcus radiodurans	Deinococcus radiodurans	107	666	568	319	8	174	277	226	BLASTX	51546	5914	-3
0_2700	0_2700FNG-2	ag	ag	Di	5	10			51	60	666	1.5	1.5	28.0374	43.9252	Q9RZN7	UniprotSprot	ATKA_DEIRA Potassium-transporting ATPase A chain (EC 3.6.3.12) (Potassium-translocating ATPase A chain) (ATP phosphohydrolase [potassium-transporting] A chain) (Potassium-binding and translocating subunit A) - Deinococcus radiodurans	Deinococcus radiodurans	107	666	568	319	8	174	277	226	BLASTX	51546	5914	-3
0_2704	0_2704FNG-1	ga	ag	Di	6	12			20	31	685	5e-13	5e-13	28.8557	44.2786	Q8GYN5	UniprotSprot	RIN4_ARATH RPM1-interacting protein 4 - Arabidopsis thaliana (Mouse-ear cress)	Arabidopsis thaliana	201	685	211	107	661	17	208	226	BLASTX	51539	2230	2
0_2704	0_2704FNG-2	tc	ag	Di	6	12			103	114	685	5e-13	5e-13	28.8557	44.2786	Q8GYN5	UniprotSprot	RIN4_ARATH RPM1-interacting protein 4 - Arabidopsis thaliana (Mouse-ear cress)	Arabidopsis thaliana	201	685	211	107	661	17	208	226	BLASTX	51539	2230	2
0_2720	0_2720FNG-1	ct	ag	Di	8	16			14	29	465	2.7	2.7	24.7191	50.5618	P39416	UniprotSprot	Y00F_BPT4 Hypothetical 19.7 kDa protein in motB-dexA intergenic region - Bacteriophage T4	Bacteriophage T4	89	465	166	165	413	27	110	226	BLASTX	51512	5988	3
0_2723	0_2723FNG-1	ga	ag	Di	5	10			26	35	645	0.0004	0.0004	30.5882	48.2353	Q9FX77	UniprotSprot	Y1664_ARATH Protein At1g16640 - Arabidopsis thaliana (Mouse-ear cress)	Arabidopsis thaliana	85	645	134	203	427	13	97	226	BLASTX	51499	5999	2
0_2723	0_2723FNG-2	ag	ag	Di	11	22			38	59	645	0.0004	0.0004	30.5882	48.2353	Q9FX77	UniprotSprot	Y1664_ARATH Protein At1g16640 - Arabidopsis thaliana (Mouse-ear cress)	Arabidopsis thaliana	85	645	134	203	427	13	97	226	BLASTX	51499	5999	2
0_2727	0_2727FNG-1	aga	aag	Tri	16	48			226	273	653	3e-18	3e-18	39.2857	61.6071	Q73KB2	UniprotSprot	SYS_TREDE Seryl-tRNA synthetase (EC 6.1.1.11) (Serine--tRNA ligase) (SerRS) - Treponema denticola	Treponema denticola	112	653	422	314	649	2	113	226	BLASTX	51497	6009	2
0_272	0_272FNG-1	ga	ag	Di	16	32			99	130	588	1e-06	1e-06	30.8943	47.1545	Q757H2	UniprotSprot	CSR1_ASHGO Phosphatidylinositol transfer protein CSR1 - Ashbya gossypii (Yeast) (Eremothecium gossypii)	Ashbya gossypii	123	588	436	252	587	138	258	226	BLASTX	55840	13967	3
0_2732	0_2732FNG-1	ct	ag	Di	15	30			25	54	275	3.1	3.1	28.5714	46.0318	O75112	UniprotSprot	LDB3_HUMAN LIM domain-binding protein 3 (Z-band alternatively spliced PDZ-motif protein) (Protein cypher) - Homo sapiens (Human)	Homo sapiens	63	275	727	87	272	461	523	226	BLASTX	51487	6022	3
0_2736	0_2736FNG-1	ct	ag	Di	6	12			22	33	386	1.8	1.8	30	52	Q924W6	UniprotSprot	TRI66_MOUSE Tripartite motif-containing protein 66 - Mus musculus (Mouse)	Mus musculus	50	386	1209	54	203	568	617	226	BLASTX	51484	6033	3
0_2737	0_2737FNG-1	gaa	aag	Tri	6	18			102	119	657	0.87	0.87	26.6667	53.3333	Q9CQ84	UniprotSprot	UBL4B_MOUSE Ubiquitin-like protein 4B - Mus musculus (Mouse)	Mus musculus	60	657	188	165	344	15	74	226	BLASTX	51477	6035	3
0_273	0_273FNG-1	ga	ag	Di	11	22			114	135	510	7.4	7.4	31.9149	55.3192	P13215	UniprotSprot	DNBI_SCMVC Major DNA-binding protein (MDBP) - Simian cytomegalovirus (strain Colburn)	Simian cytomegalovirus (strain Colburn)	47	510	1160	380	240	735	781	226	BLASTX	55832	13969	-2
0_2750	0_2750FNG-1	ga	ag	Di	6	12			29	40	639	2e-24	2e-24	49.505	71.2871	Q9LUV2	UniprotSprot	POP3_ARATH Putative Pop3 protein - Arabidopsis thaliana (Mouse-ear cress)	Arabidopsis thaliana	101	639	109	64	366	6	106	226	BLASTX	51451	6070	1
0_2751	0_2751FNG-1	ga	ag	Di	5	10			65	74	527	5e-48	0	60.1351	70.9459	Q4PR52	UniprotSprot	EXP13_ORYSA Expansin-A13 precursor (OsEXPA13) (Alpha-expansin-13) (OsEXP13) (OsaEXPa1.13) - Oryza sativa (Rice)	Oryza sativa (japonica cultivar-group)	148	527	262	98	526	1	148	226	BLASTX	51453	6073	2
0_2752	0_2752FNG-1	ag	ag	Di	16	32			15	46	547	1e-16	9e-13	35.5705	55.0336	O61967	UniprotSprot	LAP1_CAEEL Protein lap1 (Protein lethal-413) - Caenorhabditis elegans	Caenorhabditis elegans	149	547	699	86	520	240	386	226	BLASTX	51455	2387	2
0_2755	0_2755FNG-1	tc	ag	Di	5	10			23	32	726	2e-44	2e-44	46.1165	60.6796	Q5EA79	UniprotSprot	GALM_BOVIN Aldose 1-epimerase (EC 5.1.3.3) (Galactose mutarotase) - Bos taurus (Bovine)	Bos taurus	206	726	342	101	718	20	218	226	BLASTX	51444	6084	2
0_2757	0_2757FNG-1	tc	ag	Di	5	10			37	46	701	2e-93	0	79.8077	88.9423	O22537	UniprotSprot	IPYR_ORYSA Soluble inorganic pyrophosphatase (EC 3.6.1.1) (Pyrophosphate phospho-hydrolase) (PPase) - Oryza sativa (Rice)	Oryza sativa	208	701	214	82	699	1	208	226	BLASTX	51441	1733	1
0_2757	0_2757FNG-2	ct	ag	Di	8	16			55	70	701	2e-93	0	79.8077	88.9423	O22537	UniprotSprot	IPYR_ORYSA Soluble inorganic pyrophosphatase (EC 3.6.1.1) (Pyrophosphate phospho-hydrolase) (PPase) - Oryza sativa (Rice)	Oryza sativa	208	701	214	82	699	1	208	226	BLASTX	51441	1733	1
0_2759	0_2759FNG-1	ct	ag	Di	5	10			7	16	613	4e-07	4e-07	33.6283	52.2124	Q91XF4	UniprotSprot	RN167_MOUSE E3 ubiquitin-protein ligase RNF167 precursor (EC 6.3.2.-) (RING finger protein 167) - Mus musculus (Mouse)	Mus musculus	113	613	347	251	571	2	113	226	BLASTX	51437	6093	2
0_2759	0_2759FNG-2	ta	at	Di	6	12			16	27	613	4e-07	4e-07	33.6283	52.2124	Q91XF4	UniprotSprot	RN167_MOUSE E3 ubiquitin-protein ligase RNF167 precursor (EC 6.3.2.-) (RING finger protein 167) - Mus musculus (Mouse)	Mus musculus	113	613	347	251	571	2	113	226	BLASTX	51437	6093	2
0_2764	0_2764FNG-1	aag	aag	Tri	5	15			126	140	695	4.8	4.8	29.8508	50.7463	Q0WVE9	UniprotSprot	PLST1_ARATH Probable plastidic glucose transporter 1 - Arabidopsis thaliana (Mouse-ear cress)		67	695	524	475	663	44	110	226	BLASTX	51430	6107	1
0_2774	0_2774FNG-1	ga	ag	Di	5	10			27	36	596	2e-44	2e-44	53.4162	68.323	P81004	UniprotSprot	VDAC2_XENLA Voltage-dependent anion-selective channel protein 2 (Outer mitochondrial membrane protein porin) - Xenopus laevis (African clawed frog)	Xenopus laevis	161	596	282	109	588	3	163	226	BLASTX	51413	6139	1
0_2775	0_2775FNG-1	tc	ag	Di	5	10			28	37	646	1e-107	0	96.4824	99.4975	Q9LSU1	UniprotSprot	PSA5_ORYSA Proteasome subunit alpha type 5 (EC 3.4.25.1) (20S proteasome alpha subunit E) (20S proteasome subunit alpha-5) - Oryza sativa (Rice)	Oryza sativa	199	646	237	49	645	1	199	226	BLASTX	51415	6141	1
0_2777	0_2777FNG-1	ga	ag	Di	5	10			4	13	570	4e-06	4e-06	63.8889	83.3333	Q05832	UniprotSprot	HSP11_CHERU 18.3 kDa class I heat shock protein (HSP 18.3) - Chenopodium rubrum (Red goosefoot) (Pigweed)	Chenopodium rubrum	36	570	161	203	310	54	87	226	BLASTX	51411	6145	2
0_2777	0_2777FNG-2	ag	ag	Di	5	10			21	30	570	4e-06	4e-06	63.8889	83.3333	Q05832	UniprotSprot	HSP11_CHERU 18.3 kDa class I heat shock protein (HSP 18.3) - Chenopodium rubrum (Red goosefoot) (Pigweed)	Chenopodium rubrum	36	570	161	203	310	54	87	226	BLASTX	51411	6145	2
0_2777	0_2777FNG-3	agg	agg	Tri	10	30			333	362	570	4e-06	4e-06	63.8889	83.3333	Q05832	UniprotSprot	HSP11_CHERU 18.3 kDa class I heat shock protein (HSP 18.3) - Chenopodium rubrum (Red goosefoot) (Pigweed)	Chenopodium rubrum	36	570	161	203	310	54	87	226	BLASTX	51411	6145	2
0_277	0_277FNG-1	ct	ag	Di	9	18			36	53	650	0.02	0.02	26.1194	36.5672	O95201	UniprotSprot	ZN205_HUMAN Zinc finger protein 205 (Zinc finger protein 210) - Homo sapiens (Human)	Homo sapiens	134	650	554	252	650	366	475	226	BLASTX	55831	7679	3
0_2784	0_2784FNG-1	tc	ag	Di	13	26			15	40	650	0.0004	0.0004	31.7073	57.3171	P46544	UniprotSprot	PIP_LACDE Proline iminopeptidase (EC 3.4.11.5) (PIP) (Prolyl aminopeptidase) (PAP) - Lactobacillus delbrueckii subsp. bulgaricus	Lactobacillus delbrueckii subsp. bulgaricus	82	650	295	410	640	30	110	226	BLASTX	51394	6170	2
0_2784	0_2784FNG-2	cat	atc	Tri	6	18			96	113	650	0.0004	0.0004	31.7073	57.3171	P46544	UniprotSprot	PIP_LACDE Proline iminopeptidase (EC 3.4.11.5) (PIP) (Prolyl aminopeptidase) (PAP) - Lactobacillus delbrueckii subsp. bulgaricus	Lactobacillus delbrueckii subsp. bulgaricus	82	650	295	410	640	30	110	226	BLASTX	51394	6170	2
0_2785	0_2785FNG-1	ct	ag	Di	6	12			50	61	329	1.1	1.1	38.4615	53.8462	P09710	UniprotSprot	IR01_HCMVA Hypothetical protein HKLF1 (IRL1) (TRL1) - Human cytomegalovirus (strain AD169) (HHV-5) (Human herpesvirus 5)	Human cytomegalovirus (strain AD169) (HHV-5) (Human herpesvirus 5)	39	329	311	321	205	234	272	226	BLASTX	51396	6172	-3
0_2792	0_2792FNG-1	ag	ag	Di	6	12			136	147	258	6.8	6.8	50	72.7273	Q6AWX6	UniprotSprot	SCAR1_ARATH Protein SCAR1 (AtSCAR1) (Protein WAVE1) - Arabidopsis thaliana (Mouse-ear cress)	Arabidopsis thaliana	22	258	821	176	241	1	22	226	BLASTX	51386	6197	2
0_2792	0_2792FNG-2	ga	ag	Di	12	24			152	175	258	6.8	6.8	50	72.7273	Q6AWX6	UniprotSprot	SCAR1_ARATH Protein SCAR1 (AtSCAR1) (Protein WAVE1) - Arabidopsis thaliana (Mouse-ear cress)	Arabidopsis thaliana	22	258	821	176	241	1	22	226	BLASTX	51386	6197	2
0_2796	0_2796FNG-1	ga	ag	Di	7	14			54	67	638	1e-84	0	80.9524	93.6508	P93214	UniprotSprot	14339_SOLLC 14-3-3 protein 9 - Solanum lycopersicum (Tomato) (Lycopersicon esculentum)	Lycopersicon esculentum	189	638	261	71	637	2	190	226	BLASTX	51376	6209	2
0_279	0_279FNG-1	gttggt	aacaac	Hexa	5	30			137	166	188
0_27	0_27FNG-1	ag	ag	Di	11	22			76	97	701	8.3	8.3	39.5349	55.8139	Q9EP51	UniprotSprot	VN1B1_MOUSE Vomeronasal type-1 receptor B1 (Vomeronasal type-1 receptor A5) (Vomeronasal receptor 2) (Pheromone receptor VN2) - Mus musculus (Mouse)	Mus musculus	43	701	310	221	331	126	168	226	BLASTX	56244	13076	2
0_2806	0_2806FNG-1	gaa	aag	Tri	5	15			72	86	543	2e-38	2e-38	57.037	70.3704	P26204	UniprotSprot	BGLS_TRIRP Non-cyanogenic beta-glucosidase precursor (EC 3.2.1.21) - Trifolium repens (Creeping white clover)	Trifolium repens	135	543	493	145	543	35	169	226	BLASTX	51354	4415	1
0_2813	0_2813FNG-1	tgc	agc	Tri	6	18			1	18	632	2e-05	2e-05	30	46.6667	Q46465	UniprotSprot	ARSA_CHLVI Putative arsenical pump-driving ATPase (EC 3.6.3.16) (Arsenite-translocating ATPase) (Arsenical resistance ATPase) (Arsenite-transporting ATPase) - Chlorobium vibrioforme	Chlorobium vibrioforme	120	632	405	197	550	2	118	226	BLASTX	51343	6251	2
0_2821	0_2821FNG-1	tg	ac	Di	5	10			510	519	570	7.4	7.4	57.6923	57.6923	Q03573	UniprotSprot	YLF3_CAEEL Hypothetical protein C40H1.3 - Caenorhabditis elegans	Caenorhabditis elegans	26	570	504	88	153	311	336	226	BLASTX	51337	6267	1
0_2821	0_2821FNG-2	gt	ac	Di	6	12			521	532	570	7.4	7.4	57.6923	57.6923	Q03573	UniprotSprot	YLF3_CAEEL Hypothetical protein C40H1.3 - Caenorhabditis elegans	Caenorhabditis elegans	26	570	504	88	153	311	336	226	BLASTX	51337	6267	1
0_2847	0_2847FNG-1	ag	ag	Di	6	12			1	12	629	2e-32	2e-32	48.2143	59.5238	Q07510	UniprotSprot	FABH_SPIOL 3-oxoacyl-[acyl-carrier-protein] synthase III, chloroplast precursor (EC 2.3.1.41) (Beta-ketoacyl-ACP synthase III) (KAS III) - Spinacia oleracea (Spinach)	Spinacia oleracea	168	629	405	124	612	1	168	226	BLASTX	51283	2590	1
0_2848	0_2848FNG-1	cca	acc	Tri	5	15			4	18	640	0.057	0.057	20.6612	42.9752	Q03697	UniprotSprot	YMD8_YEAST Uncharacterized transporter YML038C - Saccharomyces cerevisiae (Baker's yeast)	Saccharomyces cerevisiae	121	640	442	238	600	72	184	226	BLASTX	51285	6349	1
0_2848	0_2848FNG-2	ctt	aag	Tri	8	24			209	232	640	0.057	0.057	20.6612	42.9752	Q03697	UniprotSprot	YMD8_YEAST Uncharacterized transporter YML038C - Saccharomyces cerevisiae (Baker's yeast)	Saccharomyces cerevisiae	121	640	442	238	600	72	184	226	BLASTX	51285	6349	1
0_2852	0_2852FNG-1	ag	ag	Di	5	10			131	140	582	0.003	2.6	21.2598	37.0079	P49756	UniprotSprot	RBM25_HUMAN Probable RNA-binding protein 25 (RNA-binding motif protein 25) (RNA-binding region-containing protein 7) (Protein S164) - Homo sapiens (Human)	Homo sapiens	127	582	784	76	456	249	372	226	BLASTX	51271	6361	1
0_2852	0_2852FNG-2	ag	ag	Di	9	18			188	205	582	0.003	2.6	21.2598	37.0079	P49756	UniprotSprot	RBM25_HUMAN Probable RNA-binding protein 25 (RNA-binding motif protein 25) (RNA-binding region-containing protein 7) (Protein S164) - Homo sapiens (Human)	Homo sapiens	127	582	784	76	456	249	372	226	BLASTX	51271	6361	1
0_2852	0_2852FNG-3	ga	ag	Di	5	10			403	412	582	0.003	2.6	21.2598	37.0079	P49756	UniprotSprot	RBM25_HUMAN Probable RNA-binding protein 25 (RNA-binding motif protein 25) (RNA-binding region-containing protein 7) (Protein S164) - Homo sapiens (Human)	Homo sapiens	127	582	784	76	456	249	372	226	BLASTX	51271	6361	1
0_2855	0_2855FNG-1	aca	aac	Tri	8	24			192	215	668	2e-20	2e-20	43.5484	58.0645	O98997	UniprotSprot	RCA_PHAAU Ribulose bisphosphate carboxylase/oxygenase activase, chloroplast precursor (RuBisCO activase) (RA) - Phaseolus aureus (Mung bean) (Vigna radiata)	Phaseolus aureus	124	668	439	305	667	70	192	226	BLASTX	51267	6374	2
0_2857	0_2857FNG-1	ctc	agg	Tri	5	15			309	323	606
0_2857	0_2857FNG-2	tac	act	Tri	5	15			424	438	606
0_285	0_285FNG-1	tc	ag	Di	14	28			81	108	562	1e-16	1e-16	58.209	73.1343	Q9M015	UniprotSprot	Y5161_ARATH Protein At5g01610 - Arabidopsis thaliana (Mouse-ear cress)	Arabidopsis thaliana	67	562	170	357	557	40	106	226	BLASTX	55818	896	3
0_285	0_285FNG-2	ttc	aag	Tri	7	21			187	207	562	1e-16	1e-16	58.209	73.1343	Q9M015	UniprotSprot	Y5161_ARATH Protein At5g01610 - Arabidopsis thaliana (Mouse-ear cress)	Arabidopsis thaliana	67	562	170	357	557	40	106	226	BLASTX	55818	896	3
0_2862	0_2862FNG-1	ag	ag	Di	16	32			31	62	622	5e-39	5e-39	70.4762	84.7619	P29448	UniprotSprot	TRXH1_ARATH Thioredoxin H-type 1 (TRX-H-1) - Arabidopsis thaliana (Mouse-ear cress)	Arabidopsis thaliana	105	622	114	99	413	8	112	226	BLASTX	51254	974	3
0_2864	0_2864FNG-1	aga	aag	Tri	5	15			194	208	654	3e-23	3e-23	35.1464	45.1883	Q7Y175	UniprotSprot	UBAX1_ARATH UBA and UBX domain-containing protein At4g15410 - Arabidopsis thaliana (Mouse-ear cress)	Arabidopsis thaliana	239	654	421	30	650	4	239	226	BLASTX	51250	6394	3
0_2866	0_2866FNG-1	gaa	aag	Tri	7	21			3	23	576	0.4	0.4	36.0656	50.8197	P15590	UniprotSprot	GLB1_MAIZE Globulin-1 S allele precursor (GLB1-S) (7S-like) - Zea mays (Maize)	Zea mays	61	576	573	318	139	511	561	226	BLASTX	51246	6398	-1
0_2866	0_2866FNG-2	tccc	aggg	Tetra	5	20			242	261	576	0.4	0.4	36.0656	50.8197	P15590	UniprotSprot	GLB1_MAIZE Globulin-1 S allele precursor (GLB1-S) (7S-like) - Zea mays (Maize)	Zea mays	61	576	573	318	139	511	561	226	BLASTX	51246	6398	-1
0_2867	0_2867FNG-1	tc	ag	Di	8	16			25	40	637	5.3	5.3	33.9286	55.3571	Q5SZV5	UniprotSprot	K0319_MOUSE Uncharacterized protein KIAA0319 precursor - Mus musculus (Mouse)	Mus musculus	56	637	1081	456	623	28	76	226	BLASTX	51248	6404	3
0_2868	0_2868FNG-1	tct	aag	Tri	7	21			17	37	698	0.15	8.2	34.375	40.625	P04929	UniprotSprot	HRPX_PLALO Histidine-rich glycoprotein precursor - Plasmodium lophurae	Plasmodium lophurae	32	698	351	540	635	293	324	226	BLASTX	51242	6407	3
0_2868	0_2868FNG-2	cac	acc	Tri	5	15			612	626	698	0.15	8.2	34.375	40.625	P04929	UniprotSprot	HRPX_PLALO Histidine-rich glycoprotein precursor - Plasmodium lophurae	Plasmodium lophurae	32	698	351	540	635	293	324	226	BLASTX	51242	6407	3
0_2877	0_2877FNG-1	ga	ag	Di	5	10			10	19	626	0.46	0.46	48.5714	54.2857	P05142	UniprotSprot	PRP2_MOUSE Proline-rich protein MP-2 precursor - Mus musculus (Mouse)	Mus musculus	35	626	261	199	300	209	243	226	BLASTX	51223	6437	1
0_2877	0_2877FNG-2	cag	agc	Tri	7	21			59	79	626	0.46	0.46	48.5714	54.2857	P05142	UniprotSprot	PRP2_MOUSE Proline-rich protein MP-2 precursor - Mus musculus (Mouse)	Mus musculus	35	626	261	199	300	209	243	226	BLASTX	51223	6437	1
0_2877	0_2877FNG-3	cag	agc	Tri	5	15			98	112	626	0.46	0.46	48.5714	54.2857	P05142	UniprotSprot	PRP2_MOUSE Proline-rich protein MP-2 precursor - Mus musculus (Mouse)	Mus musculus	35	626	261	199	300	209	243	226	BLASTX	51223	6437	1
0_2877	0_2877FNG-4	cag	agc	Tri	6	18			131	148	626	0.46	0.46	48.5714	54.2857	P05142	UniprotSprot	PRP2_MOUSE Proline-rich protein MP-2 precursor - Mus musculus (Mouse)	Mus musculus	35	626	261	199	300	209	243	226	BLASTX	51223	6437	1
0_2879	0_2879FNG-1	ta	at	Di	6	12			153	164	342	0.009	0.009	100	100	Q10717	UniprotSprot	CYSP2_MAIZE Cysteine proteinase 2 precursor (EC 3.4.22.-) - Zea mays (Maize)	Zea mays	16	342	360	2	49	345	360	226	BLASTX	51227	6441	2
0_2880	0_2880FNG-1	ttc	aag	Tri	9	27			8	34	670	2e-51	0	60.9468	76.3314	Q9MBA1	UniprotSprot	CAO_ARATH Chlorophyllide a oxygenase, chloroplast precursor (EC 1.13.12.14) (Chlorophyll a oxygenase) (Chlorophyll b synthase) (AtCAO) - Arabidopsis thaliana (Mouse-ear cress)	Arabidopsis thaliana	169	670	536	156	653	24	188	226	BLASTX	51219	6444	3
0_2882	0_2882FNG-1	tat	aat	Tri	5	15			108	122	617	5e-06	5e-06	32.9787	50	P45871	UniprotSprot	YWKD_BACSU Hypothetical protein ywkD - Bacillus subtilis	Bacillus subtilis	94	617	128	299	577	5	97	226	BLASTX	51215	6448	2
0_2891	0_2891FNG-1	ag	ag	Di	11	22			1	22	682	1.2	1.2	31.5789	47.3684	P41971	UniprotSprot	ELK3_MOUSE ETS domain-containing protein Elk-3 (ETS-related protein NET) (ETS-related protein ERP) - Mus musculus (Mouse)	Mus musculus	76	682	409	500	682	193	268	226	BLASTX	51201	6470	2
0_2892	0_2892FNG-1	tc	ag	Di	10	20			45	64	667	5e-81	0	85.5422	92.7711	P93263	UniprotSprot	METE_MESCR 5-methyltetrahydropteroyltriglutamate--homocysteine methyltransferase (EC 2.1.1.14) (Vitamin-B12-independent methionine synthase isozyme) (Cobalamin-independent methionine synthase isozyme) - Mesembryanthemum crystallinum (Common ice plant)	Mesembryanthemum crystallinum	166	667	765	166	663	1	166	226	BLASTX	51196	6472	1
0_2892	0_2892FNG-2	ct	ag	Di	5	10			66	75	667	5e-81	0	85.5422	92.7711	P93263	UniprotSprot	METE_MESCR 5-methyltetrahydropteroyltriglutamate--homocysteine methyltransferase (EC 2.1.1.14) (Vitamin-B12-independent methionine synthase isozyme) (Cobalamin-independent methionine synthase isozyme) - Mesembryanthemum crystallinum (Common ice plant)	Mesembryanthemum crystallinum	166	667	765	166	663	1	166	226	BLASTX	51196	6472	1
0_2892	0_2892FNG-3	ta	at	Di	5	10			78	87	667	5e-81	0	85.5422	92.7711	P93263	UniprotSprot	METE_MESCR 5-methyltetrahydropteroyltriglutamate--homocysteine methyltransferase (EC 2.1.1.14) (Vitamin-B12-independent methionine synthase isozyme) (Cobalamin-independent methionine synthase isozyme) - Mesembryanthemum crystallinum (Common ice plant)	Mesembryanthemum crystallinum	166	667	765	166	663	1	166	226	BLASTX	51196	6472	1
0_2894	0_2894FNG-1	ctc	agg	Tri	5	15			23	37	679	7e-09	7e-09	58	74	P52876	UniprotSprot	Y615_SYNY3 UPF0016 protein sll0615 - Synechocystis sp. (strain PCC 6803)	Synechocystis sp. (strain PCC 6803)	50	679	206	529	678	3	52	226	BLASTX	51192	6478	1
0_2895	0_2895FNG-1	ct	ag	Di	5	10			20	29	631	9e-08	9e-08	89.6552	96.5517	P82869	UniprotSprot	CYP37_ARATH Peptidyl-prolyl cis-trans isomerase CYP37, chloroplast precursor (EC 5.2.1.8) (PPIase CYP37) (Rotamase CYP37) (Thylakoid lumen PPIase of 38 kDa) (p38) (TLP38) - Arabidopsis thaliana (Mouse-ear cress)	Arabidopsis thaliana	29	631	461	517	603	117	145	226	BLASTX	51194	6480	1
0_2896	0_2896FNG-1	ctt	aag	Tri	5	15			8	22	692	6e-29	6e-29	36.9458	57.6355	Q95ZI6	UniprotSprot	YOJ9_CAEEL Hypothetical protein ZK353.9 - Caenorhabditis elegans	Caenorhabditis elegans	203	692	208	113	685	2	198	226	BLASTX	51188	6484	2
0_2897	0_2897FNG-1	tc	ag	Di	12	24			210	233	648	3.2	3.2	37.2093	51.1628	Q24592	UniprotSprot	JAK_DROME Tyrosine-protein kinase hopscotch (EC 2.7.10.2) - Drosophila melanogaster (Fruit fly)	Drosophila melanogaster	43	648	1177	448	320	393	435	226	BLASTX	51190	6486	-3
0_2898	0_2898FNG-1	tcg	acg	Tri	5	15			99	113	646	8e-15	8e-15	47.1264	64.3678	Q8K2Y7	UniprotSprot	RM47_MOUSE 39S ribosomal protein L47, mitochondrial precursor (L47mt) (MRP-L47) - Mus musculus (Mouse)	Mus musculus	87	646	252	281	541	66	151	226	BLASTX	51184	6488	2
0_2908	0_2908FNG-1	ct	ag	Di	5	10			32	41	569	5.6	5.6	44.8276	72.4138	Q9PU36	UniprotSprot	PCLO_CHICK Protein piccolo (Aczonin) (Fragment) - Gallus gallus (Chicken)	Gallus gallus	29	569	5120	419	505	4654	4682	226	BLASTX	51171	6521	2
0_2908	0_2908FNG-2	ct	ag	Di	13	26			44	69	569	5.6	5.6	44.8276	72.4138	Q9PU36	UniprotSprot	PCLO_CHICK Protein piccolo (Aczonin) (Fragment) - Gallus gallus (Chicken)	Gallus gallus	29	569	5120	419	505	4654	4682	226	BLASTX	51171	6521	2
0_2908	0_2908FNG-3	ttc	aag	Tri	5	15			81	95	569	5.6	5.6	44.8276	72.4138	Q9PU36	UniprotSprot	PCLO_CHICK Protein piccolo (Aczonin) (Fragment) - Gallus gallus (Chicken)	Gallus gallus	29	569	5120	419	505	4654	4682	226	BLASTX	51171	6521	2
0_2912	0_2912FNG-1	ctc	agg	Tri	8	24			91	114	379	1	1	45.8333	75	Q19753	UniprotSprot	YU0O_CAEEL Hypothetical protein F23B12.7 in chromosome V - Caenorhabditis elegans	Caenorhabditis elegans	24	379	953	316	245	745	768	226	BLASTX	51159	6535	-1
0_2923	0_2923FNG-1	tc	ag	Di	6	12			90	101	700	2.2	2.2	29.1139	53.1646	Q9YW29	UniprotSprot	ETF2_MSEPV Early transcription factor 82 kDa subunit (VETF large subunit) - Melanoplus sanguinipes entomopoxvirus (MsEPV)	Melanoplus sanguinipes entomopoxvirus	79	700	760	459	238	163	233	226	BLASTX	51137	6567	-2
0_2935	0_2935FNG-1	gct	agc	Tri	9	27			49	75	616	3	3	45.946	56.7568	Q6D974	UniprotSprot	GCSP_ERWCT Glycine dehydrogenase [decarboxylating] (EC 1.4.4.2) (Glycine decarboxylase) (Glycine cleavage system P-protein) - Erwinia carotovora subsp. atroseptica (Pectobacterium atrosepticum)	Erwinia carotovora subsp. atroseptica (Pectobacterium atrosepticum)	37	616	957	250	140	815	851	226	BLASTX	51116	6598	-1
0_2937	0_2937FNG-1	ag	ag	Di	7	14			8	21	612	7e-15	7e-15	27.907	52.907	Q9SX38	UniprotSprot	DRL4_ARATH Putative disease resistance protein At1g50180 - Arabidopsis thaliana (Mouse-ear cress)	Arabidopsis thaliana	172	612	839	29	541	1	165	226	BLASTX	51112	6603	2
0_294	0_294FNG-1	ga	ag	Di	7	14			37	50	665	4e-10	4e-10	28.3654	43.2692	Q5B020	UniprotSprot	CWC15_EMENI Pre-mRNA-splicing factor cwc15 - Emericella nidulans (Aspergillus nidulans)	Emericella nidulans	208	665	232	69	665	1	197	226	BLASTX	55801	14028	3
0_294	0_294FNG-2	ga	ag	Di	6	12			56	67	665	4e-10	4e-10	28.3654	43.2692	Q5B020	UniprotSprot	CWC15_EMENI Pre-mRNA-splicing factor cwc15 - Emericella nidulans (Aspergillus nidulans)	Emericella nidulans	208	665	232	69	665	1	197	226	BLASTX	55801	14028	3
0_2950	0_2950FNG-1	ct	ag	Di	10	20			1	20	631	1.1	1.1	31.9149	48.9362	Q9UJ71	UniprotSprot	CLC4K_HUMAN C-type lectin domain family 4 member K (Langerin) (CD207 antigen) - Homo sapiens (Human)	Homo sapiens	47	631	328	237	97	216	262	226	BLASTX	51087	6635	-2
0_2960	0_2960FNG-1	ga	ag	Di	18	36			21	56	639	4e-38	4e-38	63.3094	71.9424	O22795	UniprotSprot	RK28_ARATH 50S ribosomal protein L28, chloroplast precursor (CL28) - Arabidopsis thaliana (Mouse-ear cress)	Arabidopsis thaliana	139	639	143	117	506	14	139	226	BLASTX	51072	6671	3
0_2991	0_2991FNG-1	at	at	Di	8	16			237	252	660	3.3	3.3	31.8182	46.9697	Q01021	UniprotSprot	UL17_SHV21 Gene 32 protein - Saimiriine herpesvirus 2 (strain 11) (SaHV-2) (Herpesvirus saimiri)	Saimiriine herpesvirus 2 (strain 11)	66	660	441	222	395	82	147	226	BLASTX	51015	6745	3
0_2996	0_2996FNG-1	tc	ag	Di	5	10			250	259	565	7.1	7.1	44.4444	74.0741	O59678	UniprotSprot	RRS1_SCHPO Ribosome biogenesis regulatory protein homolog - Schizosaccharomyces pombe (Fission yeast)	Schizosaccharomyces pombe	27	565	166	269	189	139	165	226	BLASTX	51003	6759	-3
0_2997	0_2997FNG-1	ag	ag	Di	6	12			1	12	493	6e-47	0	97.8261	98.913	Q9XHE4	UniprotSprot	RL37A_GOSHI 60S ribosomal protein L37a - Gossypium hirsutum (Upland cotton)	Gossypium hirsutum	92	493	92	74	349	1	92	226	BLASTX	51005	2605	2
0_2997	0_2997FNG-2	ga	ag	Di	6	12			14	25	493	6e-47	0	97.8261	98.913	Q9XHE4	UniprotSprot	RL37A_GOSHI 60S ribosomal protein L37a - Gossypium hirsutum (Upland cotton)	Gossypium hirsutum	92	493	92	74	349	1	92	226	BLASTX	51005	2605	2
0_2	0_2FNG-1	ta	at	Di	5	10			445	454	506	0.88	0.88	36.8421	63.1579	P54261	UniprotSprot	GCST_SYNY3 Aminomethyltransferase (EC 2.1.2.10) (Glycine cleavage system T protein) - Synechocystis sp. (strain PCC 6803)	Synechocystis sp. (strain PCC 6803)	38	506	372	209	96	134	171	226	BLASTX	56283	13020	-1
0_3013	0_3013FNG-1	tcctct	aagagg	Hexa	5	30			237	266	305
0_3017	0_3017FNG-1	gagag	agagg	Penta	5	25			15	39	587	0.18	0.18	25.4237	49.1525	Q5T7V8	UniprotSprot	NTBP1_HUMAN N-terminal kinase-like-binding protein 1 (NTKL-binding protein 1) (NTKL-BP1) (hNTKL-BP1) (SCY1-like 1-binding protein 1) (SCYL1-binding protein 1) (SCYL1-BP1) - Homo sapiens (Human)	Homo sapiens	118	587	394	233	586	196	295	226	BLASTX	50966	782	2
0_3018	0_3018FNG-1	tca	atc	Tri	6	18			4	21	589	6e-06	6e-06	34.0909	60.2273	Q5MJ12	UniprotSprot	FXL16_RAT F-box/LRR-repeat protein 16 (F-box and leucine-rich repeat protein 16) (Spinal cord injury and regeneration-related protein 1) - Rattus norvegicus (Rat)	Rattus norvegicus	88	589	479	332	589	346	433	226	BLASTX	50968	6820	2
0_3018	0_3018FNG-2	agg	agg	Tri	6	18			28	45	589	6e-06	6e-06	34.0909	60.2273	Q5MJ12	UniprotSprot	FXL16_RAT F-box/LRR-repeat protein 16 (F-box and leucine-rich repeat protein 16) (Spinal cord injury and regeneration-related protein 1) - Rattus norvegicus (Rat)	Rattus norvegicus	88	589	479	332	589	346	433	226	BLASTX	50968	6820	2
0_3026	0_3026FNG-1	tc	ag	Di	14	28			48	75	581	0.89	0.89	32.8571	50	P97677	UniprotSprot	DLL1_RAT Delta-like protein 1 precursor (Drosophila Delta homolog 1) (Delta1) - Rattus norvegicus (Rat)	Rattus norvegicus	70	581	714	514	332	508	577	226	BLASTX	50960	6841	-2
0_3038	0_3038FNG-1	ag	ag	Di	9	18			1	18	607	3e-71	0	77.5148	86.3905	Q8S4Y1	UniprotSprot	THIC1_ARATH Acetyl-CoA acetyltransferase, cytosolic 1 (EC 2.3.1.9) (Cytosolic acetoacetyl-CoA thiolase 1) (Thiolase 1) - Arabidopsis thaliana (Mouse-ear cress)	Arabidopsis thaliana	169	607	403	101	607	6	174	226	BLASTX	50938	6874	2
0_3046	0_3046FNG-1	tca	atc	Tri	6	18			96	113	642	3.2	3.2	30.5085	50.8475	O35024	UniprotSprot	MNTC_BACSU Manganese transport system membrane protein mntC - Bacillus subtilis	Bacillus subtilis	59	642	435	452	625	161	219	226	BLASTX	50919	6901	2
0_3048	0_3048FNG-1	cttctc	aaggag	Hexa	5	30			129	158	345	6.9	6.9	29.7872	55.3192	P38704	UniprotSprot	STP2_YEAST Zinc finger protein STP2 - Saccharomyces cerevisiae (Baker's yeast)	Saccharomyces cerevisiae	47	345	541	343	203	160	205	226	BLASTX	50923	6905	-3
0_3052	0_3052FNG-1	gaaa	aaag	Tetra	7	28			43	70	573	1.5	1.5	34.0425	53.1915	Q04538	UniprotSprot	POLG_POWVL Genome polyprotein [Contains: Capsid protein C (Core protein); Envelope protein M (Matrix protein); Major envelope protein E; Non-structural protein 1 (NS1); Non-structural protein 2A (NS2A); Flavivirin protease NS2B regulatory subunit; Flavivirin protease NS3 catalytic subunit (EC 3.4.21.91); Non-structural protein 4A (NS4A); Non-structural protein 4B (NS4B); RNA-directed RNA polymera…		47	573	3415	159	299	3194	3240	226	BLASTX	50909	6921	3
0_3059	0_3059FNG-1	ttc	aag	Tri	7	21			152	172	613	0.014	0.014	48.718	64.1026	Q8YPJ4	UniprotSprot	RL18_ANASP 50S ribosomal protein L18 - Anabaena sp. (strain PCC 7120)	Anabaena sp. (strain PCC 7120)	39	613	120	495	611	4	42	226	BLASTX	50895	6943	3
0_3064	0_3064FNG-1	at	at	Di	5	10			183	192	627	8e-86	0	80.5263	86.8421	Q0G9M9	UniprotSprot	RPOC2_LIRTU DNA-directed RNA polymerase beta'' chain (EC 2.7.7.6) (PEP) (Plastid-encoded RNA polymerase beta'' subunit) (RNA polymerase beta'' subunit) - Liriodendron tulipifera (Tuliptree) (Tulip poplar)		190	627	1382	1	564	402	591	226	BLASTX	50889	4593	1
0_3068	0_3068FNG-1	ag	ag	Di	16	32			100	131	165
0_3073	0_3073FNG-1	gagc	agcg	Tetra	6	24			81	104	558	5.3	5.3	36.1702	53.1915	P63091	UniprotSprot	GNAS_CANFA Guanine nucleotide-binding protein G(s) subunit alpha (Adenylate cyclase-stimulating G alpha protein) - Canis familiaris (Dog)	Canis familiaris	47	558	394	229	89	115	153	226	BLASTX	50869	6989	-3
0_3075	0_3075FNG-1	ag	ag	Di	10	20			30	49	480	1e-64	0	91.9118	94.1176	Q9FLF0	UniprotSprot	RS92_ARATH 40S ribosomal protein S9-2 - Arabidopsis thaliana (Mouse-ear cress)	Arabidopsis thaliana	136	480	197	65	472	1	134	226	BLASTX	50873	554	2
0_3077	0_3077FNG-1	tgg	acc	Tri	5	15			241	255	282	4	4	40.625	53.125	Q32NM7	UniprotSprot	ILDR1_XENLA Immunoglobulin-like domain-containing receptor 1 precursor - Xenopus laevis (African clawed frog)	Xenopus laevis	32	282	545	118	213	434	465	226	BLASTX	50864	7000	1
0_3082	0_3082FNG-1	tc	ag	Di	6	12			15	26	686	2e-07	2e-07	30.3798	43.038	O73944	UniprotSprot	PCP_PYRFU Pyrrolidone-carboxylate peptidase (EC 3.4.19.3) (5-oxoprolyl-peptidase) (Pyroglutamyl-peptidase I) (PGP-I) (Pyrase) - Pyrococcus furiosus	Pyrococcus furiosus	158	686	208	211	684	3	140	226	BLASTX	50858	7014	1
0_3082	0_3082FNG-2	ct	ag	Di	7	14			61	74	686	2e-07	2e-07	30.3798	43.038	O73944	UniprotSprot	PCP_PYRFU Pyrrolidone-carboxylate peptidase (EC 3.4.19.3) (5-oxoprolyl-peptidase) (Pyroglutamyl-peptidase I) (PGP-I) (Pyrase) - Pyrococcus furiosus	Pyrococcus furiosus	158	686	208	211	684	3	140	226	BLASTX	50858	7014	1
0_3083	0_3083FNG-1	agc	agc	Tri	11	33			131	163	702	9e-12	9e-12	40.2299	60.9195	O51088	UniprotSprot	THIO_BORBU Thioredoxin (TRX) - Borrelia burgdorferi (Lyme disease spirochete)	Borrelia burgdorferi	87	702	117	215	472	8	92	226	BLASTX	50852	7016	2
0_308	0_308FNG-1	tc	ag	Di	14	28			73	100	635	2e-42	2e-42	50	67.2414	Q9D0I8	UniprotSprot	MRT4_MOUSE mRNA turnover protein 4 homolog - Mus musculus (Mouse)	Mus musculus	174	635	239	109	630	1	173	226	BLASTX	55773	14058	1
0_3096	0_3096FNG-1	cac	acc	Tri	5	15			176	190	506	2e-06	2e-06	66.6667	72.2222	Q2QNC3	UniprotSprot	MT4C_ORYSA Metallothionein-like protein 4C (Class I metallothionein-like protein 4C) (OsMT-I-4c) (OsMT1c) - Oryza sativa (Rice)	Oryza sativa (japonica cultivar-group)	36	506	78	150	257	21	56	226	BLASTX	50823	4975	3
0_3098	0_3098FNG-1	ct	ag	Di	5	10			43	52	191	7	7	34.2857	54.2857	O83344	UniprotSprot	Y324_TREPA Hypothetical protein TP0324 - Treponema pallidum	Treponema pallidum	35	191	485	74	178	142	176	226	BLASTX	50827	7052	2
0_3107	0_3107FNG-1	ct	ag	Di	10	20			57	76	494	0.057	0.057	23.913	41.3043	Q07DV8	UniprotSprot	MET_AOTNA Hepatocyte growth factor receptor precursor (EC 2.7.10.1) (HGF receptor) (Scatter factor receptor) (SF receptor) (HGF/SF receptor) (Met proto-oncogene tyrosine kinase) (c-Met) - Aotus nancymaae (Ma's night monkey)		138	494	1381	435	67	145	267	226	BLASTX	50808	7081	-3
0_310	0_310FNG-1	ttc	aag	Tri	5	15			98	112	465	0.41	0.41	42.4242	54.5455	O35449	UniprotSprot	PRRT1_MOUSE Proline-rich transmembrane protein 1 - Mus musculus (Mouse)	Mus musculus	33	465	306	128	217	23	55	226	BLASTX	55771	14069	2
0_310	0_310FNG-2	tca	atc	Tri	5	15			178	192	465	0.41	0.41	42.4242	54.5455	O35449	UniprotSprot	PRRT1_MOUSE Proline-rich transmembrane protein 1 - Mus musculus (Mouse)	Mus musculus	33	465	306	128	217	23	55	226	BLASTX	55771	14069	2
0_3110	0_3110FNG-1	ag	ag	Di	5	10			597	606	609	3e-48	0	54.8387	72.5807	P22778	UniprotSprot	ATPO_IPOBA ATP synthase delta chain, mitochondrial precursor (EC 3.6.3.14) (Oligomycin sensitivity conferral protein) (OSCP) - Ipomoea batatas (Sweet potato) (Batate)	Ipomoea batatas	186	609	244	58	609	1	186	226	BLASTX	50805	2545	1
0_3115	0_3115FNG-1	tct	aag	Tri	5	15			170	184	553	0.48	0.48	26.9841	50.7936	P40107	UniprotSprot	GOG5_YEAST GDP-mannose transporter - Saccharomyces cerevisiae (Baker's yeast)	Saccharomyces cerevisiae	63	553	337	364	552	63	125	226	BLASTX	50799	3492	1
0_3116	0_3116FNG-1	ctc	agg	Tri	6	18			207	224	604	0.014	0.15	35.2113	49.2958	Q02060	UniprotSprot	PSBS_SPIOL Photosystem II 22 kDa protein, chloroplast precursor (CP22) - Spinacia oleracea (Spinach)	Spinacia oleracea	71	604	274	317	520	60	130	226	BLASTX	50794	5633	2
0_3116	0_3116FNG-2	agg	agg	Tri	5	15			282	296	604	0.014	0.15	35.2113	49.2958	Q02060	UniprotSprot	PSBS_SPIOL Photosystem II 22 kDa protein, chloroplast precursor (CP22) - Spinacia oleracea (Spinach)	Spinacia oleracea	71	604	274	317	520	60	130	226	BLASTX	50794	5633	2
0_3117	0_3117FNG-1	ctctc	agagg	Penta	5	25			10	34	671	7e-20	0.53	44.1176	61.7647	Q9HDW9	UniprotSprot	PIGL_SCHPO Probable N-acetylglucosaminyl-phosphatidylinositol de-N-acetylase (EC 3.5.1.89) - Schizosaccharomyces pombe (Fission yeast)	Schizosaccharomyces pombe	34	671	248	233	334	33	66	226	BLASTX	50795	7098	2
0_311	0_311FNG-1	tc	ag	Di	5	10			30	39	662	6e-37	6e-37	41.1111	65.5556	Q01105	UniprotSprot	SET_HUMAN Protein SET (Phosphatase 2A inhibitor I2PP2A) (I-2PP2A) (Template-activating factor I) (TAF-I) (HLA-DR-associated protein II) (PHAPII) (Inhibitor of granzyme A-activated DNase) (IGAAD) - Homo sapiens (Human)	Homo sapiens	180	662	290	130	660	35	206	226	BLASTX	55768	9051	1
0_3120	0_3120FNG-1	ggc	ccg	Tri	8	24			20	43	509	5e-60	0	71.9008	85.9504	P34105	UniprotSprot	MAOX_POPTR NADP-dependent malic enzyme (EC 1.1.1.40) (NADP-ME) - Populus trichocarpa (Western balsam poplar)	Populus trichocarpa	121	509	591	48	404	12	130	226	BLASTX	50788	2887	3
0_3129	0_3129FNG-1	cct	agg	Tri	5	15			131	145	709	3e-25	3e-25	53.8462	72.5275	Q9M5X7	UniprotSprot	NLTP_MALDO Nonspecific lipid-transfer protein precursor (LTP) (Allergen Mal d 3) - Malus domestica (Apple) (Malus sylvestris)	Malus domestica	91	709	115	183	455	24	114	226	BLASTX	50770	7129	3
0_312	0_312FNG-1	aat	aat	Tri	5	15			20	34	607	3e-07	3e-07	46.4286	58.9286	O64943	UniprotSprot	POLC2_JUNOX Polcalcin Jun o 2 (Calcium-binding pollen allergen Jun o 2) - Juniperus oxycedrus (Prickly juniper)	Juniperus oxycedrus	56	607	165	78	242	6	61	226	BLASTX	55769	14072	3
0_3132	0_3132FNG-1	aaat	aaat	Tetra	5	20			477	496	562	9.2	9.2	36.9565	47.8261	Q9UHK0	UniprotSprot	NUFP1_HUMAN Nuclear fragile X mental retardation-interacting protein 1 (Nuclear FMRP-interacting protein 1) - Homo sapiens (Human)	Homo sapiens	46	562	495	120	257	82	127	226	BLASTX	50766	7145	3
0_3142	0_3142FNG-1	ag	ag	Di	11	22			1	22	592	0.93	0.93	35	57.5	Q93127	UniprotSprot	GPR18_BALAM Probable G-protein coupled receptor No18 - Balanus amphitrite (Barnacle)	Balanus amphitrite	40	592	379	145	26	239	278	226	BLASTX	50750	7168	-1
0_3144	0_3144FNG-1	tc	ag	Di	6	12			41	52	605	6e-24	6e-24	36.9942	56.0694	Q8GT95	UniprotSprot	PGIP1_ORYSA Polygalacturonase inhibitor 1 precursor (Polygalacturonase-inhibiting protein) (Floral organ regulator 1) - Oryza sativa (Rice)	Oryza sativa	173	605	332	80	592	24	188	226	BLASTX	50744	7177	2
0_3153	0_3153FNG-1	ttc	aag	Tri	7	21			86	106	649	3e-62	0	79.1304	89.5652	Q38774	UniprotSprot	CDC2C_ANTMA Cell division control protein 2 homolog C (EC 2.7.11.22) (EC 2.7.11.23) - Antirrhinum majus (Garden snapdragon)	Antirrhinum majus	115	649	305	155	493	4	118	226	BLASTX	50731	7197	2
0_3155	0_3155FNG-1	ct	ag	Di	8	16			39	54	655	4e-14	4e-14	56.1403	82.4561	Q5W9D5	UniprotSprot	QKI_PIG Quaking protein (PqkI) - Sus scrofa (Pig)	Sus scrofa	57	655	341	484	654	85	141	226	BLASTX	50727	404	1
0_3156	0_3156FNG-1	tcc	agg	Tri	5	15			62	76	560	6e-13	6e-13	28.5714	55.1948	Q9NPA0	UniprotSprot	CO024_HUMAN Uncharacterized protein C15orf24 precursor - Homo sapiens (Human)	Homo sapiens	154	560	242	115	558	42	188	226	BLASTX	50722	7206	1
0_315	0_315FNG-1	ag	ag	Di	6	12			1	12	701	2e-93	0	83.1683	88.1188	Q6ZFT5	UniprotSprot	KPRS4_ORYSA Ribose-phosphate pyrophosphokinase 4 (EC 2.7.6.1) (Phosphoribosyl pyrophosphate synthetase 4) - Oryza sativa (Rice)	Oryza sativa	202	701	325	95	700	12	213	226	BLASTX	55761	14077	2
0_315	0_315FNG-2	ag	ag	Di	15	30			43	72	701	2e-93	0	83.1683	88.1188	Q6ZFT5	UniprotSprot	KPRS4_ORYSA Ribose-phosphate pyrophosphokinase 4 (EC 2.7.6.1) (Phosphoribosyl pyrophosphate synthetase 4) - Oryza sativa (Rice)	Oryza sativa	202	701	325	95	700	12	213	226	BLASTX	55761	14077	2
0_315	0_315FNG-3	agg	agg	Tri	7	21			15	35	701	2e-93	0	83.1683	88.1188	Q6ZFT5	UniprotSprot	KPRS4_ORYSA Ribose-phosphate pyrophosphokinase 4 (EC 2.7.6.1) (Phosphoribosyl pyrophosphate synthetase 4) - Oryza sativa (Rice)	Oryza sativa	202	701	325	95	700	12	213	226	BLASTX	55761	14077	2
0_3162	0_3162FNG-1	tc	ag	Di	11	22			108	129	543	3e-17	3e-17	51.9231	62.5	Q06850	UniprotSprot	CDPK1_ARATH Calcium-dependent protein kinase, isoform AK1 (EC 2.7.11.1) (CDPK) - Arabidopsis thaliana (Mouse-ear cress)	Arabidopsis thaliana	104	543	610	142	435	307	402	226	BLASTX	50712	7217	1
0_3163	0_3163FNG-1	ga	ag	Di	17	34			147	180	601	9e-12	9e-12	47.5	55	Q15532	UniprotSprot	SSXT_HUMAN SSXT protein (Synovial sarcoma, translocated to X chromosome) (SYT protein) - Homo sapiens (Human)	Homo sapiens	80	601	418	254	493	16	95	226	BLASTX	50713	7219	2
0_3163	0_3163FNG-2	gca	agc	Tri	11	33			186	218	601	9e-12	9e-12	47.5	55	Q15532	UniprotSprot	SSXT_HUMAN SSXT protein (Synovial sarcoma, translocated to X chromosome) (SYT protein) - Homo sapiens (Human)	Homo sapiens	80	601	418	254	493	16	95	226	BLASTX	50713	7219	2
0_3163	0_3163FNG-3	cag	agc	Tri	5	15			539	553	601	9e-12	9e-12	47.5	55	Q15532	UniprotSprot	SSXT_HUMAN SSXT protein (Synovial sarcoma, translocated to X chromosome) (SYT protein) - Homo sapiens (Human)	Homo sapiens	80	601	418	254	493	16	95	226	BLASTX	50713	7219	2
0_3166	0_3166FNG-1	cag	agc	Tri	8	24			55	78	716	2e-76	0	93.1034	98.6207	P49030	UniprotSprot	MGN_ORYSA Protein mago nashi homolog (Mago nashi-like protein) - Oryza sativa (Rice)	Oryza sativa	145	716	160	79	513	16	160	226	BLASTX	50710	5741	1
0_3167	0_3167FNG-1	ac	ac	Di	8	16			2	17	643	0.0008	0.0008	26.7241	46.5517	Q58629	UniprotSprot	Y1232_METJA Hypothetical protein MJ1232 - Methanococcus jannaschii	Methanococcus jannaschii	116	643	296	298	639	144	258	226	BLASTX	50703	7232	1
0_3167	0_3167FNG-2	ct	ag	Di	9	18			17	34	643	0.0008	0.0008	26.7241	46.5517	Q58629	UniprotSprot	Y1232_METJA Hypothetical protein MJ1232 - Methanococcus jannaschii	Methanococcus jannaschii	116	643	296	298	639	144	258	226	BLASTX	50703	7232	1
0_3167	0_3167FNG-3	tc	ag	Di	5	10			36	45	643	0.0008	0.0008	26.7241	46.5517	Q58629	UniprotSprot	Y1232_METJA Hypothetical protein MJ1232 - Methanococcus jannaschii	Methanococcus jannaschii	116	643	296	298	639	144	258	226	BLASTX	50703	7232	1
0_3170	0_3170FNG-1	gag	agg	Tri	5	15			324	338	608	6.4	6.4	28.3019	45.283	P18278	UniprotSprot	DHET_ACEAC Alcohol dehydrogenase [acceptor] precursor (EC 1.1.99.8) - Acetobacter aceti	Acetobacter aceti	53	608	742	392	550	577	629	226	BLASTX	50699	7237	2
0_3176	0_3176FNG-1	aag	aag	Tri	8	24			1	24	633	5e-11	5e-11	35.7895	55.7895	Q9BZE9	UniprotSprot	ASPC1_HUMAN Tether containing UBX domain for GLUT4 (Alveolar soft part sarcoma chromosome region candidate 1) (Alveolar soft part sarcoma locus) (Renal papillary cell carcinoma protein 17) - Homo sapiens (Human)	Homo sapiens	95	633	553	312	596	393	482	226	BLASTX	50688	6243	3
0_3182	0_3182FNG-1	cag	agc	Tri	6	18			146	163	657	8e-21	6e-05	28.0488	54.8781	Q01085	UniprotSprot	TIAR_HUMAN Nucleolysin TIAR (TIA-1-related protein) - Homo sapiens (Human)	Homo sapiens	82	657	375	305	538	92	173	226	BLASTX	50677	7270	2
0_3184	0_3184FNG-1	tc	ag	Di	8	16			10	25	686	3e-11	3e-11	70.1754	77.193	P41380	UniprotSprot	IF4A3_NICPL Eukaryotic initiation factor 4A-3 (EC 3.6.1.-) (ATP-dependent RNA helicase eIF4A-3) (eIF-4A-3) - Nicotiana plumbaginifolia (Leadwort-leaved tobacco)	Nicotiana plumbaginifolia	57	686	391	515	685	87	142	226	BLASTX	50673	7277	2
0_3184	0_3184FNG-2	tc	ag	Di	8	16			113	128	686	3e-11	3e-11	70.1754	77.193	P41380	UniprotSprot	IF4A3_NICPL Eukaryotic initiation factor 4A-3 (EC 3.6.1.-) (ATP-dependent RNA helicase eIF4A-3) (eIF-4A-3) - Nicotiana plumbaginifolia (Leadwort-leaved tobacco)	Nicotiana plumbaginifolia	57	686	391	515	685	87	142	226	BLASTX	50673	7277	2
0_3186	0_3186FNG-1	tc	ag	Di	5	10			159	168	596	1.2	1.2	32.1429	53.5714	Q4WGM4	UniprotSprot	BST1_ASPFU GPI inositol-deacylase (EC 3.1.-.-) - Aspergillus fumigatus (Sartorya fumigata)	Aspergillus fumigatus	56	596	1156	274	438	1105	1155	226	BLASTX	50668	7287	1
0_3189	0_3189FNG-1	ct	ag	Di	5	10			40	49	484	1	1	28.5714	53.0612	Q7ZVR1	UniprotSprot	WDR75_BRARE WD repeat protein 75 - Brachydanio rerio (Zebrafish) (Danio rerio)	Brachydanio rerio	49	484	832	275	129	457	502	226	BLASTX	50662	7295	-3
0_318	0_318FNG-1	ctc	agg	Tri	5	15			30	44	578	1e-91	0	88.3041	94.7368	P32289	UniprotSprot	GLNA_VIGAC Glutamine synthetase nodule isozyme (EC 6.3.1.2) (Glutamate--ammonia ligase) (GS) - Vigna aconitifolia (Mothbean)	Vigna aconitifolia	171	578	356	65	577	1	171	226	BLASTX	55757	14088	2
0_3192	0_3192FNG-1	at	at	Di	5	10			11	20	188
0_3195	0_3195FNG-1	aag	aag	Tri	5	15			1	15	679	4e-77	0	81.4815	92.5926	Q7DLR9	UniprotSprot	PSB4_ARATH Proteasome subunit beta type 4 precursor (EC 3.4.25.1) (Proteasome subunit beta type 7) (20S proteasome beta subunit G-1) (Proteasome component H) - Arabidopsis thaliana (Mouse-ear cress)	Arabidopsis thaliana	162	679	246	144	629	22	183	226	BLASTX	50661	2958	3
0_3203	0_3203FNG-1	ag	ag	Di	5	10			58	67	157	7	7	52.1739	73.913	Q10690	UniprotSprot	Y2082_MYCTU Hypothetical protein Rv2082 - Mycobacterium tuberculosis	Mycobacterium tuberculosis	23	157	721	141	73	437	459	226	BLASTX	50650	6845	-2
0_3216	0_3216FNG-1	ct	ag	Di	9	18			127	144	668	1e-10	1e-10	56.1403	77.193	Q8MT06	UniprotSprot	GNL3_DROME Guanine nucleotide-binding protein-like 3 homolog (Nucleostemin homolog) - Drosophila melanogaster (Fruit fly)	Drosophila melanogaster	57	668	581	462	632	136	192	226	BLASTX	50622	7374	3
0_3235	0_3235FNG-1	ga	ag	Di	20	40			465	504	681	2e-19	2e-19	60.2564	71.7949	Q39129	UniprotSprot	STR16_ARATH Thiosulfate sulfurtransferase (EC 2.8.1.1) (Rhodanese) (Senescence-associated protein) (Sulfurtransferase protein 16) (AtStr16) - Arabidopsis thaliana (Mouse-ear cress)	Arabidopsis thaliana	78	681	120	152	385	22	99	226	BLASTX	50593	353	2
0_3236	0_3236FNG-1	aag	aag	Tri	6	18			177	194	661	3.3	3.3	54.1667	66.6667	Q95JA5	UniprotSprot	GATA6_PIG Transcription factor GATA-6 (GATA-binding factor 6) - Sus scrofa (Pig)	Sus scrofa	24	661	446	111	170	179	202	226	BLASTX	50588	7434	3
0_323	0_323FNG-1	ct	ag	Di	5	10			1	10	627	2e-83	0	97.2973	99.3243	P35132	UniprotSprot	UBC9_ARATH SUMO-conjugating enzyme UBC9 (EC 6.3.2.-) (Ubiquitin-conjugating enzyme E2-17 kDa) (Ubiquitin-protein ligase 9) (Ubiquitin carrier protein 9) (UBCAT4B) - Arabidopsis thaliana (Mouse-ear cress)	Arabidopsis thaliana	148	627	148	84	527	1	148	226	BLASTX	55751	374	3
0_3242	0_3242FNG-1	ctt	aag	Tri	6	18			108	125	702	2e-11	2e-11	26.257	42.4581	P40603	UniprotSprot	APG_BRANA Anter-specific proline-rich protein APG (Protein CEX) (Fragment) - Brassica napus (Rape)	Brassica napus	179	702	449	175	696	123	297	226	BLASTX	50577	1250	1
0_3243	0_3243FNG-1	ctc	agg	Tri	6	18			215	232	695	1e-13	1e-13	51.25	56.25	O80365	UniprotSprot	ARR8_ARATH Two-component response regulator ARR8 (Response reactor 3) - Arabidopsis thaliana (Mouse-ear cress)	Arabidopsis thaliana	80	695	225	286	525	1	50	226	BLASTX	50578	7459	1
0_3243	0_3243FNG-2	cttcc	aaggg	Penta	5	25			20	44	695	1e-13	1e-13	51.25	56.25	O80365	UniprotSprot	ARR8_ARATH Two-component response regulator ARR8 (Response reactor 3) - Arabidopsis thaliana (Mouse-ear cress)	Arabidopsis thaliana	80	695	225	286	525	1	50	226	BLASTX	50578	7459	1
0_3244	0_3244FNG-1	ta	at	Di	6	12			407	418	607	9e-42	9e-42	76.699	90.2913	Q0IMV4	UniprotSprot	GRC14_ORYSA Putative glutaredoxin-C14 precursor - Oryza sativa (Rice)		103	607	103	94	402	1	103	226	BLASTX	50573	7461	1
0_3247	0_3247FNG-1	aga	aag	Tri	7	21			109	129	668	1e-41	1e-41	50.3226	70.3226	Q9VTF9	UniprotSprot	UFD1_DROME Ubiquitin fusion degradation protein 1 homolog (UB fusion protein 1) - Drosophila melanogaster (Fruit fly)	Drosophila melanogaster	155	668	316	192	638	3	157	226	BLASTX	50569	7472	3
0_3248	0_3248FNG-1	atga	aatg	Tetra	5	20			47	66	206	4	4	50	62.5	Q5HQB1	UniprotSprot	QOX3_STAEQ Probable quinol oxidase subunit 3 (EC 1.10.3.-) (Quinol oxidase polypeptide III) - Staphylococcus epidermidis (strain ATCC 35984 / RP62A)	Staphylococcus epidermidis (strain ATCC 35984 / RP62A)	32	206	201	96	1	118	146	226	BLASTX	50571	7474	-3
0_3250	0_3250FNG-1	ac	ac	Di	5	10			1	10	680	1e-33	1e-33	56.0284	73.0496	P93092	UniprotSprot	ACP1_CASGL Acyl carrier protein 1, chloroplast precursor (ACP 1) - Casuarina glauca (Swamp oak)	Casuarina glauca	141	680	136	104	517	1	136	226	BLASTX	50565	4629	2
0_3257	0_3257FNG-1	ttc	aag	Tri	5	15			64	78	638	4e-06	4e-06	44.898	71.4286	Q6P0D0	UniprotSprot	QKIA_BRARE Quaking protein A (zqk) - Brachydanio rerio (Zebrafish) (Danio rerio)	Brachydanio rerio	49	638	341	492	638	75	123	226	BLASTX	50545	7494	3
0_3274	0_3274FNG-1	ag	ag	Di	13	26			4	29	699	0.57	0.57	28.125	50	P37276	UniprotSprot	DYHC_DROME Dynein heavy chain, cytosolic (DYHC) - Drosophila melanogaster (Fruit fly)	Drosophila melanogaster	64	699	4639	225	413	781	844	226	BLASTX	50514	7537	3
0_3274	0_3274FNG-2	ag	ag	Di	7	14			46	59	699	0.57	0.57	28.125	50	P37276	UniprotSprot	DYHC_DROME Dynein heavy chain, cytosolic (DYHC) - Drosophila melanogaster (Fruit fly)	Drosophila melanogaster	64	699	4639	225	413	781	844	226	BLASTX	50514	7537	3
0_3274	0_3274FNG-3	ag	ag	Di	5	10			62	71	699	0.57	0.57	28.125	50	P37276	UniprotSprot	DYHC_DROME Dynein heavy chain, cytosolic (DYHC) - Drosophila melanogaster (Fruit fly)	Drosophila melanogaster	64	699	4639	225	413	781	844	226	BLASTX	50514	7537	3
0_327	0_327FNG-1	tat	aat	Tri	6	18			563	580	638	1e-47	0	89.2157	97.0588	Q39242	UniprotSprot	TRXB2_ARATH Thioredoxin reductase 2 (EC 1.8.1.9) (NADPH-dependent thioredoxin reductase 2) (NTR 2) - Arabidopsis thaliana (Mouse-ear cress)	Arabidopsis thaliana	102	638	383	2	307	282	383	226	BLASTX	55744	14109	2
0_3281	0_3281FNG-1	tc	ag	Di	20	40			116	155	560
0_3281	0_3281FNG-2	ctt	aag	Tri	5	15			40	54	560
0_3282	0_3282FNG-1	aag	aag	Tri	7	21			230	250	618	4e-44	4.1e-44	51.6484	60.989	Q9M2Z4	UniprotSprot	SBP2_ARATH Putative steroid-binding protein 2 (AtMP2) - Arabidopsis thaliana (Mouse-ear cress)	Arabidopsis thaliana	182	618	233	68	613	2	166	226	BLASTX	50503	2322	2
0_3286	0_3286FNG-1	agc	agc	Tri	5	15			29	43	543	2e-07	2e-07	53.4884	81.3953	Q8LDI5	UniprotSprot	TRXL4_ARATH Thioredoxin-like 4 - Arabidopsis thaliana (Mouse-ear cress)	Arabidopsis thaliana	43	543	118	136	264	69	111	226	BLASTX	50499	7582	1
0_3288	0_3288FNG-1	ct	ag	Di	13	26			31	56	626	4e-63	0	63.6842	75.2632	P46484	UniprotSprot	COMT1_EUCGU Caffeic acid 3-O-methyltransferase (EC 2.1.1.68) (S-adenosysl-L-methionine:caffeic acid 3-O-methyltransferase) (COMT) (CAOMT) - Eucalyptus gunnii (Cider tree)	Eucalyptus gunnii	190	626	366	68	625	1	190	226	BLASTX	50495	7587	2
0_328	0_328FNG-1	ga	ag	Di	9	18			6	23	714	9e-17	9e-17	45.3125	70.3125	Q92564	UniprotSprot	DCNL4_HUMAN DCN1-like protein 4 (Defective in cullin neddylation protein 1-like protein 4) (DCUN1 domain-containing protein 4) - Homo sapiens (Human)	Homo sapiens	64	714	292	331	522	110	172	226	BLASTX	55739	14111	1
0_328	0_328FNG-2	ag	ag	Di	17	34			52	85	714	9e-17	9e-17	45.3125	70.3125	Q92564	UniprotSprot	DCNL4_HUMAN DCN1-like protein 4 (Defective in cullin neddylation protein 1-like protein 4) (DCUN1 domain-containing protein 4) - Homo sapiens (Human)	Homo sapiens	64	714	292	331	522	110	172	226	BLASTX	55739	14111	1
0_3293	0_3293FNG-1	ag	ag	Di	5	10			41	50	641	1e-54	0	57.0652	71.1957	Q40784	UniprotSprot	AAPC_CENCI Putative apospory-associated protein C - Cenchrus ciliaris (Buffelgrass) (Pennisetum ciliare)	Pennisetum ciliare	184	641	329	105	641	31	214	226	BLASTX	50483	1438	3
0_3294	0_3294FNG-1	tc	ag	Di	5	10			65	74	645	5e-27	5e-27	72.8395	86.4197	Q7DLS1	UniprotSprot	PSB7B_ARATH Proteasome subunit beta type 7-B precursor (EC 3.4.25.1) (Proteasome subunit beta type 2) (20S proteasome beta subunit B-2) (Proteasome component FC) - Arabidopsis thaliana (Mouse-ear cress)	Arabidopsis thaliana	81	645	274	389	631	187	266	226	BLASTX	50484	7293	2
0_3294	0_3294FNG-2	tc	ag	Di	5	10			90	99	645	5e-27	5e-27	72.8395	86.4197	Q7DLS1	UniprotSprot	PSB7B_ARATH Proteasome subunit beta type 7-B precursor (EC 3.4.25.1) (Proteasome subunit beta type 2) (20S proteasome beta subunit B-2) (Proteasome component FC) - Arabidopsis thaliana (Mouse-ear cress)	Arabidopsis thaliana	81	645	274	389	631	187	266	226	BLASTX	50484	7293	2
0_3304	0_3304FNG-1	tct	aag	Tri	9	27			16	42	631	5.2	5.2	46.875	59.375	Q8N119	UniprotSprot	MMP21_HUMAN Matrix metalloproteinase-21 precursor (EC 3.4.24.-) (MMP-21) - Homo sapiens (Human)	Homo sapiens	32	631	569	455	547	309	340	226	BLASTX	50467	7626	2
0_3304	0_3304FNG-2	gca	agc	Tri	5	15			163	177	631	5.2	5.2	46.875	59.375	Q8N119	UniprotSprot	MMP21_HUMAN Matrix metalloproteinase-21 precursor (EC 3.4.24.-) (MMP-21) - Homo sapiens (Human)	Homo sapiens	32	631	569	455	547	309	340	226	BLASTX	50467	7626	2
0_3305	0_3305FNG-1	tct	aag	Tri	9	27			144	170	598	4e-35	4e-35	60.9023	67.6692	Q6JJ61	UniprotSprot	RK9_IPOTF 50S ribosomal protein L9, chloroplast precursor (CL9) - Ipomoea trifida (Morning glory)	Ipomoea trifida	133	598	199	198	596	42	174	226	BLASTX	50462	7628	3
0_3306	0_3306FNG-1	ag	ag	Di	13	26			43	68	682	6e-24	6e-24	33.3333	56.3636	P51074	UniprotSprot	ANX4_FRAAN Annexin-like protein RJ4 - Fragaria ananassa (Strawberry)	Fragaria ananassa	165	682	314	187	681	13	177	226	BLASTX	50464	2671	1
0_3309	0_3309FNG-1	gaa	aag	Tri	5	15			1	15	676	8e-05	8e-05	26.3158	46.0526	Q58462	UniprotSprot	Y1062_METJA Hypothetical protein MJ1062 - Methanococcus jannaschii	Methanococcus jannaschii	152	676	484	57	506	333	467	226	BLASTX	50460	7641	3
0_3318	0_3318FNG-1	tc	ag	Di	8	16			30	45	618	2.9	2.9	36	58	P21085	UniprotSprot	YVEA_VACCC Hypothetical 7.6 kDa protein - Vaccinia virus (strain Copenhagen) (VACV)	Vaccinia virus (strain Copenhagen) (VACV)	50	618	71	286	432	19	68	226	BLASTX	50439	7661	1
0_3320	0_3320FNG-1	tct	aag	Tri	5	15			521	535	541	4e-44	4.1e-44	75	83.3333	Q4JL76	UniprotSprot	MYBA2_ORYSA Myb-related protein MYBAS2 - Oryza sativa (Rice)	Oryza sativa (japonica cultivar-group)	36	541	242	168	275	5	40	226	BLASTX	50433	7665	3
0_3324	0_3324FNG-1	ga	ag	Di	7	14			91	104	692	0.95	0.95	22.2222	44.4444	Q7NAE4	UniprotSprot	FOLD_MYCGA Bifunctional protein folD [Includes: Methylenetetrahydrofolate dehydrogenase (EC 1.5.1.5); Methenyltetrahydrofolate cyclohydrolase (EC 3.5.4.9)] - Mycoplasma gallisepticum	Mycoplasma gallisepticum	117	692	283	114	437	36	152	226	BLASTX	50431	7677	3
0_3325	0_3325FNG-1	ct	ag	Di	5	10			1	10	609	0.031	0.031	27.3438	34.375	O95201	UniprotSprot	ZN205_HUMAN Zinc finger protein 205 (Zinc finger protein 210) - Homo sapiens (Human)	Homo sapiens	128	609	554	209	580	366	471	226	BLASTX	50426	7679	2
0_3326	0_3326FNG-1	ac	ac	Di	8	16			11	26	653	3e-82	0	77.1277	87.766	Q7XHL3	UniprotSprot	TYDC1_ORYSA Tyrosine decarboxylase 1 (EC 4.1.1.25) - Oryza sativa (Rice)	Oryza sativa (japonica cultivar-group)	188	653	497	89	652	14	201	226	BLASTX	50428	7681	2
0_3326	0_3326FNG-2	ct	ag	Di	12	24			50	73	653	3e-82	0	77.1277	87.766	Q7XHL3	UniprotSprot	TYDC1_ORYSA Tyrosine decarboxylase 1 (EC 4.1.1.25) - Oryza sativa (Rice)	Oryza sativa (japonica cultivar-group)	188	653	497	89	652	14	201	226	BLASTX	50428	7681	2
0_3332	0_3332FNG-1	tc	ag	Di	5	10			1	10	636	6.9	6.9	38	54	Q61136	UniprotSprot	PRP4B_MOUSE Serine/threonine-protein kinase PRP4 homolog (EC 2.7.11.1) (PRP4 pre-mRNA-processing factor 4 homolog) (Pre-mRNA protein kinase) - Mus musculus (Mouse)	Mus musculus	50	636	1007	275	415	220	269	226	BLASTX	50414	7693	2
0_3334	0_3334FNG-1	cca	acc	Tri	6	18			85	102	642	3e-63	0	65.0602	77.1084	Q9C8W3	UniprotSprot	FUT13_ARATH Alpha-(1,4)-fucosyltransferase (EC 2.4.1.-) (FT4-M) (Galactoside 3(4)-L-fucosyltransferase) (FucTC) (AtFUT13) - Arabidopsis thaliana (Mouse-ear cress)	Arabidopsis thaliana	166	642	401	144	641	54	219	226	BLASTX	50409	7698	3
0_3335	0_3335FNG-1	ag	ag	Di	5	10			22	31	630	3e-83	0	88.6364	94.8864	O04486	UniprotSprot	RB11C_ARATH Ras-related protein Rab11C - Arabidopsis thaliana (Mouse-ear cress)	Arabidopsis thaliana	176	630	217	59	586	9	184	226	BLASTX	50411	7700	2
0_3337	0_3337FNG-1	gac	acg	Tri	8	24			2	25	640	0.004	0.004	25.9259	41.6667	Q2NKS3	UniprotSprot	CG048_BOVIN Uncharacterized protein C7orf48 homolog - Bos taurus (Bovine)	Bos taurus	108	640	122	115	438	16	122	226	BLASTX	50406	7713	1
0_3337	0_3337FNG-2	gtact	acagt	Penta	5	25			607	631	640	0.004	0.004	25.9259	41.6667	Q2NKS3	UniprotSprot	CG048_BOVIN Uncharacterized protein C7orf48 homolog - Bos taurus (Bovine)	Bos taurus	108	640	122	115	438	16	122	226	BLASTX	50406	7713	1
0_3341	0_3341FNG-1	ag	ag	Di	6	12			102	113	582	0.047	0.047	44.2308	53.8462	P25891	UniprotSprot	RIP3_MAIZE Ribosome-inactivating protein 3 (rRNA N-glycosidase) (EC 3.2.2.22) (B-32 protein) - Zea mays (Maize)	Zea mays	52	582	300	249	398	70	115	226	BLASTX	50404	7725	3
0_3341	0_3341FNG-2	ctt	aag	Tri	5	15			14	28	582	0.047	0.047	44.2308	53.8462	P25891	UniprotSprot	RIP3_MAIZE Ribosome-inactivating protein 3 (rRNA N-glycosidase) (EC 3.2.2.22) (B-32 protein) - Zea mays (Maize)	Zea mays	52	582	300	249	398	70	115	226	BLASTX	50404	7725	3
0_3345	0_3345FNG-1	ct	ag	Di	5	10			10	19	639	3.2	3.2	29.6875	50	Q8J1X7	UniprotSprot	FUSC3_FUSCU Allergen Fus c 3 - Fusarium culmorum	Fusarium culmorum	64	639	450	621	430	154	209	226	BLASTX	50391	7734	-1
0_3345	0_3345FNG-2	gag	agg	Tri	5	15			148	162	639	3.2	3.2	29.6875	50	Q8J1X7	UniprotSprot	FUSC3_FUSCU Allergen Fus c 3 - Fusarium culmorum	Fusarium culmorum	64	639	450	621	430	154	209	226	BLASTX	50391	7734	-1
0_3348	0_3348FNG-1	ctt	aag	Tri	6	18			207	224	581	3e-37	3e-37	58.3333	76.3889	P19954	UniprotSprot	RR30_SPIOL Plastid-specific 30S ribosomal protein 1, chloroplast precursor (PSRP-1) (CS-S5) (CS5) (S22) (Ribosomal protein 1) - Spinacia oleracea (Spinach)	Spinacia oleracea	144	581	302	155	580	27	165	226	BLASTX	50389	4627	2
0_3355	0_3355FNG-1	aag	aag	Tri	7	21			8	28	588	8e-34	8e-34	41.6667	57.7778	Q09925	UniprotSprot	LCB2_SCHPO Serine palmitoyltransferase 2 (EC 2.3.1.50) (Long chain base biosynthesis protein 2) (SPT 2) - Schizosaccharomyces pombe (Fission yeast)	Schizosaccharomyces pombe	180	588	603	56	586	90	269	226	BLASTX	50375	8102	2
0_335	0_335FNG-1	tc	ag	Di	5	10			58	67	671	3e-85	0	96.7105	100	P35130	UniprotSprot	UBC2_MEDSA Ubiquitin-conjugating enzyme E2-17 kDa (EC 6.3.2.19) (Ubiquitin-protein ligase) (Ubiquitin carrier protein) - Medicago sativa (Alfalfa)	Medicago sativa	152	671	152	86	541	1	152	226	BLASTX	55731	7382	2
0_3360	0_3360FNG-1	ag	ag	Di	12	24			30	53	637	4.1	4.1	54.5455	68.1818	Q15695	UniprotSprot	U2AFL_HUMAN U2 small nuclear ribonucleoprotein auxiliary factor 35 kDa subunit-related protein 1 (U2(RNU2) small nuclear RNA auxiliary factor 1-like 1) (CCCH type zinc finger, RNA-binding motif and serine/arginine rich protein 1) - Homo sapiens (Human)	Homo sapiens	22	637	479	37	102	70	91	226	BLASTX	50369	8115	1
0_3360	0_3360FNG-2	agc	agc	Tri	6	18			256	273	637	4.1	4.1	54.5455	68.1818	Q15695	UniprotSprot	U2AFL_HUMAN U2 small nuclear ribonucleoprotein auxiliary factor 35 kDa subunit-related protein 1 (U2(RNU2) small nuclear RNA auxiliary factor 1-like 1) (CCCH type zinc finger, RNA-binding motif and serine/arginine rich protein 1) - Homo sapiens (Human)	Homo sapiens	22	637	479	37	102	70	91	226	BLASTX	50369	8115	1
0_3361	0_3361FNG-1	gaa	aag	Tri	5	15			44	58	586	4e-57	0	67.0588	78.8235	Q39659	UniprotSprot	MFPA_CUCSA Glyoxysomal fatty acid beta-oxidation multifunctional protein MFP-a [Includes: Enoyl-CoA hydratase (EC 4.2.1.17); 3-2-trans-enoyl-CoA isomerase (EC 5.3.3.8); 3-hydroxybutyryl-CoA epimerase (EC 5.1.2.3); 3-hydroxyacyl-CoA dehydrogenase (EC 1.1.1.35)] - Cucumis sativus (Cucumber)	Cucumis sativus	170	586	725	89	586	13	182	226	BLASTX	50362	8117	2
0_3370	0_3370FNG-1	tc	ag	Di	11	22			164	185	619	0.014	0.014	58.0645	70.9677	Q8L7G0	UniprotSprot	ARFA_ARATH Auxin response factor 1 - Arabidopsis thaliana (Mouse-ear cress)	Arabidopsis thaliana	31	619	665	525	617	1	30	226	BLASTX	50353	8145	3
0_3375	0_3375FNG-1	tct	aag	Tri	5	15			3	17	656	6e-37	6e-37	59.0551	78.7402	Q8YQX8	UniprotSprot	CLPP2_ANASP ATP-dependent Clp protease proteolytic subunit 2 (EC 3.4.21.92) (Endopeptidase Clp 2) - Anabaena sp. (strain PCC 7120)	Anabaena sp. (strain PCC 7120)	127	656	232	278	655	38	164	226	BLASTX	50340	8160	2
0_3378	0_3378FNG-1	tc	ag	Di	15	30			52	81	643	1e-27	1e-27	82.6087	92.7536	Q6Z8K4	UniprotSprot	MUB3_ORYSA Membrane-anchored ubiquitin-fold protein 3 precursor (Membrane-anchored ub-fold protein 3) (OsMUB3) - Oryza sativa (Rice)	Oryza sativa (japonica cultivar-group)	69	643	119	429	635	8	76	226	BLASTX	50338	5662	3
0_3388	0_3388FNG-1	ag	ag	Di	10	20			1	20	703	1.3	1.3	29.7619	46.4286	Q5WH37	UniprotSprot	DEOB_BACSK Phosphopentomutase (EC 5.4.2.7) (Phosphodeoxyribomutase) - Bacillus clausii (strain KSM-K16)	Bacillus clausii (strain KSM-K16)	84	703	394	698	459	17	97	226	BLASTX	50324	8192	-3
0_3392	0_3392FNG-1	ct	ag	Di	7	14			90	103	652	0.5	0.5	33.3333	58.8235	Q8EW28	UniprotSprot	CLPB_MYCPE Chaperone clpB - Mycoplasma penetrans	Mycoplasma penetrans	51	652	705	243	395	277	327	226	BLASTX	50315	8203	3
0_3397	0_3397FNG-1	ag	ag	Di	12	24			93	116	582	2e-20	2e-20	50.5495	70.3297	Q9CQ79	UniprotSprot	TXND9_MOUSE Thioredoxin domain-containing protein 9 (ATP-binding protein associated with cell differentiation) - Mus musculus (Mouse)	Mus musculus	91	582	226	308	577	51	141	226	BLASTX	50307	8218	2
0_33	0_33FNG-1	ga	ag	Di	13	26			7	32	666	5e-47	0	47.343	65.7005	P51104	UniprotSprot	DFRA_DIACA Dihydroflavonol-4-reductase (EC 1.1.1.219) (DFR) (Dihydrokaempferol 4-reductase) - Dianthus caryophyllus (Carnation) (Clove pink)	Dianthus caryophyllus	207	666	360	50	661	19	221	226	BLASTX	56233	13090	2
0_3401	0_3401FNG-1	ag	ag	Di	13	26			50	75	693	8e-37	8e-37	44.5	60.5	P51108	UniprotSprot	DFRA_MAIZE Dihydroflavonol-4-reductase (EC 1.1.1.219) (DFR) (Dihydrokaempferol 4-reductase) - Zea mays (Maize)	Zea mays	200	693	357	102	689	13	210	226	BLASTX	50293	4123	3
0_3402	0_3402FNG-1	acg	acg	Tri	5	15			23	37	560	1e-50	0	80.3571	89.2857	Q91YT0	UniprotSprot	NDUV1_MOUSE NADH dehydrogenase [ubiquinone] flavoprotein 1, mitochondrial precursor (EC 1.6.5.3) (EC 1.6.99.3) (NADH-ubiquinone oxidoreductase 51 kDa subunit) (Complex I-51kD) (CI-51kD) - Mus musculus (Mouse)	Mus musculus	112	560	464	224	559	28	139	226	BLASTX	50295	2035	2
0_3404	0_3404FNG-1	ttc	aag	Tri	6	18			25	42	689	6.1	6.1	36	52	Q9CQG0	UniprotSprot	TMED6_MOUSE Transmembrane emp24 domain-containing protein 6 precursor - Mus musculus (Mouse)	Mus musculus	50	689	239	239	379	34	79	226	BLASTX	50291	8243	2
0_3411	0_3411FNG-1	tc	ag	Di	18	36			19	54	659	1.1	1.1	34.8837	53.4884	Q10427	UniprotSprot	YQ29_SCHPO Putative glycosyl hydrolase C11E10.09c (EC 3.2.1.-) - Schizosaccharomyces pombe (Fission yeast)	Schizosaccharomyces pombe	43	659	478	140	256	161	203	226	BLASTX	50274	8268	2
0_3411	0_3411FNG-3	ttgg	aacc	Tetra	5	20			173	192	659	1.1	1.1	34.8837	53.4884	Q10427	UniprotSprot	YQ29_SCHPO Putative glycosyl hydrolase C11E10.09c (EC 3.2.1.-) - Schizosaccharomyces pombe (Fission yeast)	Schizosaccharomyces pombe	43	659	478	140	256	161	203	226	BLASTX	50274	8268	2
0_3414	0_3414FNG-1	ct	ag	Di	5	10			97	106	655	1.1	1.1	40	57.5	Q91WD7	UniprotSprot	KI18A_MOUSE Kinesin family member 18A - Mus musculus (Mouse)	Mus musculus	40	655	886	335	454	789	828	226	BLASTX	50270	8281	2
0_3414	0_3414FNG-2	ttc	aag	Tri	5	15			212	226	655	1.1	1.1	40	57.5	Q91WD7	UniprotSprot	KI18A_MOUSE Kinesin family member 18A - Mus musculus (Mouse)	Mus musculus	40	655	886	335	454	789	828	226	BLASTX	50270	8281	2
0_3415	0_3415FNG-1	gga	agg	Tri	6	18			226	243	640	4e-30	4e-30	47.9167	62.5	Q09143	UniprotSprot	CTR1_MOUSE High-affinity cationic amino acid transporter 1 (CAT-1) (CAT1) (System Y+ basic amino acid transporter) (Ecotropic retroviral leukemia receptor) (ERR) (Ecotropic retrovirus receptor) - Mus musculus (Mouse)	Mus musculus	144	640	622	178	609	11	143	226	BLASTX	50263	8285	1
0_3422	0_3422FNG-1	ctt	aag	Tri	6	18			174	191	654	2e-35	2e-35	59.589	67.1233	Q6ICZ8	UniprotSprot	NACA3_ARATH Nascent polypeptide-associated complex subunit alpha-like protein 3 (NAC-alpha-like protein 3) (Alpha-NAC-like protein 3) - Arabidopsis thaliana (Mouse-ear cress)	Arabidopsis thaliana	146	654	204	213	650	1	145	226	BLASTX	50251	8306	3
0_3430	0_3430FNG-1	ag	ag	Di	6	12			36	47	686	9e-09	0.001	32.0513	50	Q94F62	UniprotSprot	BAK1_ARATH BRASSINOSTEROID INSENSITIVE 1-associated receptor kinase 1 precursor (EC 2.7.11.1) (BRI1-associated receptor kinase 1) (Somatic embryogenesis receptor-like kinase 3) - Arabidopsis thaliana (Mouse-ear cress)	Arabidopsis thaliana	78	686	615	417	647	106	183	226	BLASTX	50240	433	3
0_3438	0_3438FNG-1	ag	ag	Di	10	20			46	65	678	2e-92	0	81.6832	85.1485	O82663	UniprotSprot	DHSA1_ARATH Succinate dehydrogenase [ubiquinone] flavoprotein subunit 1, mitochondrial precursor (EC 1.3.5.1) (FP) (Flavoprotein subunit 1 of complex II) - Arabidopsis thaliana (Mouse-ear cress)	Arabidopsis thaliana	202	678	634	82	678	5	206	226	BLASTX	50226	8347	1
0_343	0_343FNG-1	ag	ag	Di	5	10			555	564	627	0.0005	0.0005	30.4762	45.7143	Q9LW85	UniprotSprot	MFP1_ARATH MAR-binding filament-like protein 1 - Arabidopsis thaliana (Mouse-ear cress)	Arabidopsis thaliana	105	627	726	61	348	278	373	226	BLASTX	55715	14145	1
0_3440	0_3440FNG-1	gaa	aag	Tri	6	18			50	67	734	0.033	0.033	47.2222	63.8889	P24521	UniprotSprot	ERG8_YEAST Phosphomevalonate kinase (EC 2.7.4.2) - Saccharomyces cerevisiae (Baker's yeast)	Saccharomyces cerevisiae	36	734	451	100	207	8	43	226	BLASTX	50221	8353	1
0_3451	0_3451FNG-1	cta	agt	Tri	5	15			93	107	563	9.3	9.3	30.9091	47.2727	Q2QCI9	UniprotSprot	HPAB3_PSESM Effector protein hopAB3 (Avirulence protein avrPtoB) [Includes: E3 ubiquitin-protein ligase (EC 6.3.2.-)] - Pseudomonas syringae pv. tomato	Pseudomonas syringae pv. tomato	55	563	579	292	128	176	230	226	BLASTX	50203	8375	-2
0_3452	0_3452FNG-1	ag	ag	Di	6	12			1	12	643	5.4	5.4	36.7347	51.0204	Q9BUJ2	UniprotSprot	HNRL1_HUMAN Heterogeneous nuclear ribonucleoprotein U-like protein 1 (Adenovirus early region 1B-associated protein 5) (E1B-55 kDa-associated protein 5) (E1B-AP5) - Homo sapiens (Human)	Homo sapiens	49	643	856	95	238	713	761	226	BLASTX	50205	8377	2
0_3453	0_3453FNG-1	aag	aag	Tri	5	15			224	238	628	3e-35	3e-35	68.932	76.699	Q39129	UniprotSprot	STR16_ARATH Thiosulfate sulfurtransferase (EC 2.8.1.1) (Rhodanese) (Senescence-associated protein) (Sulfurtransferase protein 16) (AtStr16) - Arabidopsis thaliana (Mouse-ear cress)	Arabidopsis thaliana	103	628	120	280	588	17	119	226	BLASTX	50197	353	1
0_3453	0_3453FNG-2	tttg	aaac	Tetra	5	20			596	615	628	3e-35	3e-35	68.932	76.699	Q39129	UniprotSprot	STR16_ARATH Thiosulfate sulfurtransferase (EC 2.8.1.1) (Rhodanese) (Senescence-associated protein) (Sulfurtransferase protein 16) (AtStr16) - Arabidopsis thaliana (Mouse-ear cress)	Arabidopsis thaliana	103	628	120	280	588	17	119	226	BLASTX	50197	353	1
0_3455	0_3455FNG-1	tc	ag	Di	5	10			43	52	685	4.6	4.6	37.2549	56.8627	Q6XL69	UniprotSprot	OPN4_RUTRU Melanopsin (Opsin-4) - Rutilus rutilus (Roach)	Rutilus rutilus	51	685	500	528	680	442	491	226	BLASTX	50193	8387	3
0_3461	0_3461FNG-1	ct	ag	Di	7	14			43	56	655	0.51	0.51	33.3333	58.8235	Q8EW28	UniprotSprot	CLPB_MYCPE Chaperone clpB - Mycoplasma penetrans	Mycoplasma penetrans	51	655	705	174	326	277	327	226	BLASTX	50188	8203	3
0_3462	0_3462FNG-1	ct	ag	Di	5	10			84	93	677	5e-05	5e-05	57.7778	71.1111	Q94JU3	UniprotSprot	CSN7_ARATH COP9 signalosome complex subunit 7 (CSN complex subunit 7) (FUSCA protein 5) (FUSCA5) - Arabidopsis thaliana (Mouse-ear cress)	Arabidopsis thaliana	45	677	260	210	329	34	78	226	BLASTX	50182	8402	3
0_3462	0_3462FNG-2	ct	ag	Di	5	10			110	119	677	5e-05	5e-05	57.7778	71.1111	Q94JU3	UniprotSprot	CSN7_ARATH COP9 signalosome complex subunit 7 (CSN complex subunit 7) (FUSCA protein 5) (FUSCA5) - Arabidopsis thaliana (Mouse-ear cress)	Arabidopsis thaliana	45	677	260	210	329	34	78	226	BLASTX	50182	8402	3
0_3471	0_3471FNG-1	ct	ag	Di	11	22			88	109	660	9.7	9.7	39.5349	58.1395	Q9NWQ8	UniprotSprot	PAG1_HUMAN Phosphoprotein associated with glycosphingolipid-enriched microdomains 1 (Transmembrane adapter protein PAG) (Csk-binding protein) (Transmembrane phosphoprotein Cbp) - Homo sapiens (Human)	Homo sapiens	43	660	432	125	250	241	282	226	BLASTX	50168	8436	2
0_3475	0_3475FNG-1	ag	ag	Di	12	24			1	24	675	3e-06	3e-06	28	42.4	Q94B38	UniprotSprot	GPT2_ARATH Glucose-6-phosphate/phosphate translocator 2, chloroplast precursor - Arabidopsis thaliana (Mouse-ear cress)	Arabidopsis thaliana	125	675	388	300	674	104	224	226	BLASTX	50162	8447	3
0_3475	0_3475FNG-2	ct	ag	Di	7	14			75	88	675	3e-06	3e-06	28	42.4	Q94B38	UniprotSprot	GPT2_ARATH Glucose-6-phosphate/phosphate translocator 2, chloroplast precursor - Arabidopsis thaliana (Mouse-ear cress)	Arabidopsis thaliana	125	675	388	300	674	104	224	226	BLASTX	50162	8447	3
0_3477	0_3477FNG-1	ga	ag	Di	11	22			4	25	682	1.2	1.2	53.125	68.75	P08037	UniprotSprot	B4GT1_BOVIN Beta-1,4-galactosyltransferase 1 (EC 2.4.1.-) (Beta-1,4-GalTase 1) (Beta4Gal-T1) (b4Gal-T1) (UDP-galactose:beta-N-acetylglucosamine beta-1,4-galactosyltransferase 1) (UDP-Gal:beta-GlcNAc beta-1,4-galactosyltransferase 1) [Includes: Lactose synthase A protein (EC 2.4.1.22); N-acetyllactosamine synthase (EC 2.4.1.90) (Nal synthetase); Beta-N-acetylglucosaminylglycopeptide beta-1,4-galac…	Bos taurus	32	682	402	218	132	121	152	226	BLASTX	50158	8451	-3
0_3477	0_3477FNG-2	agg	agg	Tri	7	21			59	79	682	1.2	1.2	53.125	68.75	P08037	UniprotSprot	B4GT1_BOVIN Beta-1,4-galactosyltransferase 1 (EC 2.4.1.-) (Beta-1,4-GalTase 1) (Beta4Gal-T1) (b4Gal-T1) (UDP-galactose:beta-N-acetylglucosamine beta-1,4-galactosyltransferase 1) (UDP-Gal:beta-GlcNAc beta-1,4-galactosyltransferase 1) [Includes: Lactose synthase A protein (EC 2.4.1.22); N-acetyllactosamine synthase (EC 2.4.1.90) (Nal synthetase); Beta-N-acetylglucosaminylglycopeptide beta-1,4-galac…	Bos taurus	32	682	402	218	132	121	152	226	BLASTX	50158	8451	-3
0_3478	0_3478FNG-1	ga	ag	Di	7	14			10	23	526	4e-45	4.2e-45	54.6099	82.9787	Q9Y587	UniprotSprot	AP4S1_HUMAN AP-4 complex subunit sigma-1 (Adapter-related protein complex 4 sigma-1 subunit) (Sigma subunit of AP-4) (AP-4 adapter complex sigma subunit) - Homo sapiens (Human)	Homo sapiens	141	526	144	31	453	2	142	226	BLASTX	50152	4087	1
0_3480	0_3480FNG-1	at	at	Di	7	14			678	691	711	3e-28	3e-28	42.8571	57.8231	Q9CPZ6	UniprotSprot	ORML3_MOUSE ORM1-like protein 3 - Mus musculus (Mouse)	Mus musculus	147	711	153	86	526	5	151	226	BLASTX	50150	7104	2
0_3487	0_3487FNG-1	aga	aag	Tri	5	15			7	21	125
0_3487	0_3487FNG-2	gag	agg	Tri	5	15			46	60	125
0_3489	0_3489FNG-1	ag	ag	Di	18	36			163	198	605	3e-30	3e-30	68.9655	79.3103	O80507	UniprotSprot	CSK2E_ARATH Putative casein kinase II subunit beta-4 (CK II beta-4) - Arabidopsis thaliana (Mouse-ear cress)	Arabidopsis thaliana	87	605	283	338	598	59	145	226	BLASTX	50139	8483	2
0_3491	0_3491FNG-1	ct	ag	Di	15	30			63	92	643
0_3495	0_3495FNG-1	ag	ag	Di	8	16			33	48	563
0_3495	0_3495FNG-2	tcc	agg	Tri	8	24			402	425	563
0_3495	0_3495FNG-3	gacg	acgg	Tetra	5	20			313	332	563
0_3499	0_3499FNG-1	ga	ag	Di	11	22			8	29	686	2e-05	2e-05	35	50	Q9H0X6	UniprotSprot	RFPZ_HUMAN RING finger protein DKFZp761H1710 - Homo sapiens (Human)	Homo sapiens	80	686	180	261	500	38	108	226	BLASTX	50117	8504	3
0_3501	0_3501FNG-1	ctc	agg	Tri	5	15			25	39	674	3.4	3.4	25.3012	42.1687	Q6FL77	UniprotSprot	TRM61_CANGA tRNA (adenine-N(1)-)-methyltransferase catalytic subunit TRM61 (EC 2.1.1.36) (tRNA(m1A58)-methyltransferase subunit TRM61) (tRNA(m1A58)MTase subunit TRM61) - Candida glabrata (Yeast) (Torulopsis glabrata)	Candida glabrata	83	674	374	230	463	274	356	226	BLASTX	50113	8513	2
0_3508	0_3508FNG-1	gtc	acg	Tri	5	15			139	153	657	1e-17	1e-17	54.054	81.0811	P45701	UniprotSprot	MA1A1_RABIT Mannosyl-oligosaccharide 1,2-alpha-mannosidase IA (EC 3.2.1.113) (Processing alpha-1,2-mannosidase IA) (Alpha-1,2-mannosidase IA) (Mannosidase alpha class 1A member 1) (Man(9)-alpha-mannosidase) (Fragment) - Oryctolagus cuniculus (Rabbit)	Oryctolagus cuniculus	74	657	469	443	655	10	83	226	BLASTX	50101	8530	2
0_3517	0_3517FNG-1	ct	ag	Di	9	18			17	34	212
0_3517	0_3517FNG-2	ct	ag	Di	9	18			44	61	212
0_3528	0_3528FNG-1	ag	ag	Di	6	12			2	13	624	1.3	1.3	33.3333	50	P24146	UniprotSprot	LEC4_GRISI Lectin-4 (Lectin IV) (GS4) - Griffonia simplicifolia	Griffonia simplicifolia	54	624	243	396	557	106	159	226	BLASTX	50075	8585	3
0_3530	0_3530FNG-1	ag	ag	Di	5	10			495	504	628	3.9	3.9	34.7826	41.3043	P03127	UniprotSprot	VE6_CRPVK Protein E6 - Cottontail rabbit papillomavirus (strain Kansas) (CRPV) (Papillomavirus sylvilagi)	Cottontail rabbit papillomavirus (strain Kansas) (CRPV) (Papillomavirus sylvilagi)	46	628	273	102	236	129	174	226	BLASTX	50071	8593	3
0_3532	0_3532FNG-1	tc	ag	Di	6	12			33	44	672	0.31	0.31	46.5116	55.8139	Q13370	UniprotSprot	PDE3B_HUMAN cGMP-inhibited 3',5'-cyclic phosphodiesterase B (EC 3.1.4.17) (Cyclic GMP-inhibited phosphodiesterase B) (CGI-PDE B) (CGIPDE1) (CGIP1) - Homo sapiens (Human)	Homo sapiens	43	672	1112	446	574	978	1015	226	BLASTX	50067	8597	2
0_3533	0_3533FNG-1	ag	ag	Di	6	12			1	12	645	4.2	4.2	46.6667	70	Q6UB98	UniprotSprot	ANR12_HUMAN Ankyrin repeat domain-containing protein 12 (Ankyrin repeat-containing cofactor 2) (GAC-1 protein) - Homo sapiens (Human)	Homo sapiens	30	645	2062	484	398	148	177	226	BLASTX	50061	6137	-3
0_3537	0_3537FNG-1	tc	ag	Di	6	12			130	141	620	2.9	2.9	36.1111	52.7778	Q58826	UniprotSprot	COFH_METJA FO synthase subunit 2 (EC 2.5.1.-) (7,8-didemethyl-8-hydroxy-5-deazariboflavin synthase subunit 2) - Methanococcus jannaschii	Methanococcus jannaschii	36	620	359	414	307	216	251	226	BLASTX	50053	8615	-3
0_3539	0_3539FNG-1	ct	ag	Di	7	14			61	74	661	7e-22	7e-22	45.6693	61.4173	P72580	UniprotSprot	PREA_SYNY3 Prenyl transferase (EC 2.5.1.-) - Synechocystis sp. (strain PCC 6803)	Synechocystis sp. (strain PCC 6803)	127	661	323	281	661	2	97	226	BLASTX	50050	7703	2
0_3544	0_3544FNG-1	tc	ag	Di	9	18			59	76	612	4e-24	4e-24	42.9577	58.4507	Q7TQK4	UniprotSprot	EXOS3_MOUSE Exosome complex exonuclease RRP40 (EC 3.1.13.-) (Ribosomal RNA-processing protein 40) (Exosome component 3) - Mus musculus (Mouse)	Mus musculus	142	612	274	204	611	68	209	226	BLASTX	50044	8632	3
0_3546	0_3546FNG-1	ac	ac	Di	13	26			1	26	709	3e-80	0	83.3333	93.1034	Q43199	UniprotSprot	APT1_WHEAT Adenine phosphoribosyltransferase 1 (EC 2.4.2.7) (APRT 1) - Triticum aestivum (Wheat)	Triticum aestivum	174	709	181	64	585	4	177	226	BLASTX	50041	5152	1
0_3546	0_3546FNG-2	ct	ag	Di	8	16			26	41	709	3e-80	0	83.3333	93.1034	Q43199	UniprotSprot	APT1_WHEAT Adenine phosphoribosyltransferase 1 (EC 2.4.2.7) (APRT 1) - Triticum aestivum (Wheat)	Triticum aestivum	174	709	181	64	585	4	177	226	BLASTX	50041	5152	1
0_3549	0_3549FNG-1	tct	aag	Tri	8	24			1	24	500	7e-05	7e-05	75	87.5	Q86UD3	UniprotSprot	MARH3_HUMAN E3 ubiquitin-protein ligase MARCH3 (EC 6.3.2.-) (Membrane-associated RING finger protein 3) (Membrane-associated RING-CH protein III) (MARCH-III) (RING finger protein 173) - Homo sapiens (Human)	Homo sapiens	8	500	253	278	301	67	74	226	BLASTX	50029	5460	2
0_3556	0_3556FNG-1	cac	acc	Tri	6	18			78	95	621	3.8	3.8	36.3636	61.3636	Q27403	UniprotSprot	GCM_DROME Transcription factor glial cells missing (Protein glide) - Drosophila melanogaster (Fruit fly)	Drosophila melanogaster	44	621	504	619	494	104	145	226	BLASTX	50019	8665	-3
0_3556	0_3556FNG-2	cta	agt	Tri	6	18			117	134	621	3.8	3.8	36.3636	61.3636	Q27403	UniprotSprot	GCM_DROME Transcription factor glial cells missing (Protein glide) - Drosophila melanogaster (Fruit fly)	Drosophila melanogaster	44	621	504	619	494	104	145	226	BLASTX	50019	8665	-3
0_3556	0_3556FNG-3	gaa	aag	Tri	5	15			216	230	621	3.8	3.8	36.3636	61.3636	Q27403	UniprotSprot	GCM_DROME Transcription factor glial cells missing (Protein glide) - Drosophila melanogaster (Fruit fly)	Drosophila melanogaster	44	621	504	619	494	104	145	226	BLASTX	50019	8665	-3
0_3556	0_3556FNG-4	tcc	agg	Tri	5	15			409	423	621	3.8	3.8	36.3636	61.3636	Q27403	UniprotSprot	GCM_DROME Transcription factor glial cells missing (Protein glide) - Drosophila melanogaster (Fruit fly)	Drosophila melanogaster	44	621	504	619	494	104	145	226	BLASTX	50019	8665	-3
0_3557	0_3557FNG-1	ct	ag	Di	9	18			4	21	660	4.4	4.4	24.1379	56.8965	Q6H501	UniprotSprot	HKT6_ORYSA Probable cation transporter HKT6 (OsHKT6) - Oryza sativa (Rice)	Oryza sativa	58	660	530	223	50	288	345	226	BLASTX	50021	6456	-3
0_3564	0_3564FNG-1	tagc	agct	Tetra	5	20			25	44	653	7e-69	0	69.7297	81.6216	Q9SXS2	UniprotSprot	SUT33_ARATH Probable sulfate transporter 3.3 (AST91) - Arabidopsis thaliana (Mouse-ear cress)	Arabidopsis thaliana	185	653	631	98	652	246	430	226	BLASTX	50009	8683	2
0_3567	0_3567FNG-1	ccg	ccg	Tri	5	15			349	363	715	2e-31	2e-31	61.3861	75.2475	Q499N4	UniprotSprot	COQ2_RAT Para-hydroxybenzoate--polyprenyltransferase, mitochondrial precursor (EC 2.5.1.-) (PHB:polyprenyltransferase) - Rattus norvegicus (Rat)	Rattus norvegicus	101	715	374	412	714	68	168	226	BLASTX	49998	8687	1
0_3569	0_3569FNG-1	ttc	aag	Tri	5	15			10	24	627	0.61	0.61	45.2381	61.9048	Q15172	UniprotSprot	2A5A_HUMAN Serine/threonine-protein phosphatase 2A 56 kDa regulatory subunit alpha isoform (PP2A, B subunit, B' alpha isoform) (PP2A, B subunit, B56 alpha isoform) (PP2A, B subunit, PR61 alpha isoform) (PP2A, B subunit, R5 alpha isoform) - Homo sapiens (Human)	Homo sapiens	42	627	486	171	296	439	480	226	BLASTX	49994	8691	3
0_3569	0_3569FNG-2	tcc	agg	Tri	5	15			23	37	627	0.61	0.61	45.2381	61.9048	Q15172	UniprotSprot	2A5A_HUMAN Serine/threonine-protein phosphatase 2A 56 kDa regulatory subunit alpha isoform (PP2A, B subunit, B' alpha isoform) (PP2A, B subunit, B56 alpha isoform) (PP2A, B subunit, PR61 alpha isoform) (PP2A, B subunit, R5 alpha isoform) - Homo sapiens (Human)	Homo sapiens	42	627	486	171	296	439	480	226	BLASTX	49994	8691	3
0_3575	0_3575FNG-1	ct	ag	Di	5	10			95	104	679	0.7	0.7	34.1463	58.5366	P43577	UniprotSprot	GNA1_YEAST Glucosamine 6-phosphate N-acetyltransferase (EC 2.3.1.4) (Phosphoglucosamine transacetylase) (Phosphoglucosamine acetylase) - Saccharomyces cerevisiae (Baker's yeast)	Saccharomyces cerevisiae	41	679	159	537	659	96	136	226	BLASTX	49875	8703	3
0_3576	0_3576FNG-1	ga	ag	Di	16	32			97	128	631	5e-59	0	79.1045	88.806	Q9T091	UniprotSprot	VPS26_ARATH Vacuolar protein sorting-associated protein 26 (VPS26 protein homolog) - Arabidopsis thaliana (Mouse-ear cress)	Arabidopsis thaliana	134	631	303	228	629	1	134	226	BLASTX	49870	7742	3
0_3581	0_3581FNG-1	ag	ag	Di	6	12			196	207	616	4e-13	4e-13	60.7143	76.7857	Q700D9	UniprotSprot	MYBF_ARATH Putative Myb family transcription factor At1g14600 - Arabidopsis thaliana (Mouse-ear cress)	Arabidopsis thaliana	56	616	255	423	590	24	79	226	BLASTX	49865	5093	3
0_3590	0_3590FNG-1	ag	ag	Di	9	18			1	18	717	3e-22	3e-22	64.9351	79.2208	O13507	UniprotSprot	G3P_PHARH Glyceraldehyde-3-phosphate dehydrogenase (EC 1.2.1.12) (GAPDH) - Phaffia rhodozyma (Yeast) (Xanthophyllomyces dendrorhous)	Phaffia rhodozyma	77	717	338	485	715	4	79	226	BLASTX	49845	8744	2
0_3591	0_3591FNG-1	ga	ag	Di	11	22			1	22	661	4e-10	4e-10	47.0588	57.3529	Q5N2X5	UniprotSprot	TRMB_SYNP6 tRNA (guanine-N(7)-)-methyltransferase (EC 2.1.1.33) (tRNA(m7G46)-methyltransferase) - Synechococcus sp. (strain ATCC 27144 / PCC 6301 / SAUG 1402/1) (Anacystis nidulans)	Synechococcus sp. (strain PCC 6301)	68	661	213	457	660	1	67	226	BLASTX	49847	4061	1
0_3591	0_3591FNG-2	cag	agc	Tri	5	15			289	303	661	4e-10	4e-10	47.0588	57.3529	Q5N2X5	UniprotSprot	TRMB_SYNP6 tRNA (guanine-N(7)-)-methyltransferase (EC 2.1.1.33) (tRNA(m7G46)-methyltransferase) - Synechococcus sp. (strain ATCC 27144 / PCC 6301 / SAUG 1402/1) (Anacystis nidulans)	Synechococcus sp. (strain PCC 6301)	68	661	213	457	660	1	67	226	BLASTX	49847	4061	1
0_3599	0_3599FNG-1	ctt	aag	Tri	5	15			109	123	634	1.4	1.4	28	45	O46043	UniprotSprot	PARG_DROME Poly(ADP-ribose) glycohydrolase (EC 3.2.1.143) - Drosophila melanogaster (Fruit fly)	Drosophila melanogaster	100	634	768	303	587	658	753	226	BLASTX	49832	8767	3
0_359	0_359FNG-1	tcg	acg	Tri	5	15			135	149	419	2	2	29.5454	56.8182	Q9RC92	UniprotSprot	UGL_BACGL Unsaturated glucuronyl hydrolase (EC 3.2.1.-) (UGL) (Glycuronidase) (Unsaturated uronic acid hydrolase) (Glycosaminoglycan hydrolase) - Bacillus sp. (strain GL1)	Bacillus sp. (strain GL1)	44	419	377	255	386	89	132	226	BLASTX	55689	14188	3
0_35	0_35FNG-1	ga	ag	Di	5	10			153	162	512	1e-12	1e-12	62.8571	88.5714	Q633L3	UniprotSprot	COAE_BACCZ Dephospho-CoA kinase (EC 2.7.1.24) (Dephosphocoenzyme A kinase) - Bacillus cereus (strain ZK / E33L)	Bacillus cereus (strain ZK / E33L)	35	512	200	168	272	4	38	226	BLASTX	56228	13096	3
0_3601	0_3601FNG-1	ga	ag	Di	9	18			88	105	527	0.006	0.006	28.866	50.5155	P28778	UniprotSprot	RT17_YEAST Mitochondrial 40S ribosomal protein MRP17 (Mitochondrial ribosomal protein 17) (YmS16) - Saccharomyces cerevisiae (Baker's yeast)	Saccharomyces cerevisiae	97	527	131	118	396	2	98	226	BLASTX	49826	8774	1
0_3610	0_3610FNG-1	aga	aag	Tri	5	15			68	82	630	3e-22	3e-22	35.7143	55.1948	Q9Y312	UniprotSprot	CT004_HUMAN Uncharacterized protein C20orf4 - Homo sapiens (Human)	Homo sapiens	154	630	384	104	562	2	155	226	BLASTX	49811	8798	2
0_3614	0_3614FNG-1	tct	aag	Tri	6	18			42	59	629	4e-52	0	55.6757	70.8108	Q9XSJ0	UniprotSprot	UCHL5_BOVIN Ubiquitin carboxyl-terminal hydrolase isozyme L5 (EC 3.4.19.12) (UCH-L5) (Ubiquitin thioesterase L5) (Ubiquitin C-terminal hydrolase UCH37) - Bos taurus (Bovine)	Bos taurus	185	629	328	81	626	8	191	226	BLASTX	49803	8807	3
0_3615	0_3615FNG-1	tct	aag	Tri	7	21			74	94	603	0.087	0.087	25	42.7419	P34735	UniprotSprot	YLU2_PICAN Hypothetical protein in LEU2 3'region (Fragment) - Pichia angusta (Yeast) (Hansenula polymorpha)	Pichia angusta	124	603	373	228	587	96	219	226	BLASTX	49795	8809	3
0_3616	0_3616FNG-1	tc	ag	Di	7	14			50	63	662	1e-51	0	53.9682	70.3704	Q8GYX8	UniprotSprot	DNJ10_ARATH Chaperone protein dnaJ 10 (AtJ10) (AtDjC10) - Arabidopsis thaliana (Mouse-ear cress)	Arabidopsis thaliana	189	662	398	91	657	1	186	226	BLASTX	49797	8814	1
0_3617	0_3617FNG-1	aagaa	aaaag	Penta	6	30			8	37	499	2e-09	0.005	23.4694	46.9388	O14065	UniprotSprot	YC31_SCHPO Hypothetical protein C962.01 in chromosome III - Schizosaccharomyces pombe (Fission yeast)	Schizosaccharomyces pombe	98	499	1429	66	353	755	852	226	BLASTX	49799	5926	3
0_361	0_361FNG-1	ctt	aag	Tri	5	15			39	53	697	8e-06	8e-06	42.3729	62.7119	Q52T38	UniprotSprot	TIP1_ARATH Palmitoyltransferase TIP1 (EC 2.3.1.-) (Ankyrin repeat-containing S-palmitoyltransferase) (Protein TIP GROWTH DEFECTIVE1) - Arabidopsis thaliana (Mouse-ear cress)	Arabidopsis thaliana	59	697	620	93	269	33	88	226	BLASTX	55685	14194	3
0_3624	0_3624FNG-1	tct	aag	Tri	7	21			190	210	631	1e-47	0	61.4815	78.5185	Q71DJ5	UniprotSprot	LIP1_ARATH Triacylglycerol lipase 1 precursor (EC 3.1.1.3) - Arabidopsis thaliana (Mouse-ear cress)	Arabidopsis thaliana	135	631	393	226	630	32	164	226	BLASTX	49785	8830	1
0_3636	0_3636FNG-1	cct	agg	Tri	5	15			24	38	631	5.2	5.2	39.0244	46.3415	Q73IV4	UniprotSprot	DNAJ_WOLPM Chaperone protein dnaJ - Wolbachia pipientis wMel	Wolbachia pipientis wMel	41	631	372	362	484	155	195	226	BLASTX	49757	8857	2
0_3641	0_3641FNG-1	tcc	agg	Tri	6	18			157	174	500	3.2	3.2	27.8688	42.623	P18627	UniprotSprot	LAG3_HUMAN Lymphocyte activation gene 3 protein precursor (LAG-3) (FDC protein) (CD223 antigen) - Homo sapiens (Human)	Homo sapiens	61	500	525	405	223	377	437	226	BLASTX	49749	8870	-3
0_3642	0_3642FNG-1	ag	ag	Di	15	30			66	95	634	1e-48	0	57.5163	76.4706	P26204	UniprotSprot	BGLS_TRIRP Non-cyanogenic beta-glucosidase precursor (EC 3.2.1.21) - Trifolium repens (Creeping white clover)	Trifolium repens	153	634	493	186	632	36	188	226	BLASTX	49751	4415	3
0_3643	0_3643FNG-1	tc	ag	Di	12	24			484	507	596	1e-12	1e-12	43.6782	50.5747	P01055	UniprotSprot	IBB1_SOYBN Bowman-Birk type proteinase inhibitor precursor (BBI) - Glycine max (Soybean)	Glycine max	87	596	110	110	370	33	101	226	BLASTX	49743	8873	2
0_3643	0_3643FNG-2	ct	ag	Di	13	26			510	535	596	1e-12	1e-12	43.6782	50.5747	P01055	UniprotSprot	IBB1_SOYBN Bowman-Birk type proteinase inhibitor precursor (BBI) - Glycine max (Soybean)	Glycine max	87	596	110	110	370	33	101	226	BLASTX	49743	8873	2
0_3645	0_3645FNG-1	tc	ag	Di	5	10			3	12	651	2e-11	2e-11	27.8846	57.6923	Q99LI8	UniprotSprot	HGS_MOUSE Hepatocyte growth factor-regulated tyrosine kinase substrate - Mus musculus (Mouse)	Mus musculus	104	651	775	149	460	11	114	226	BLASTX	49739	8884	2
0_3659	0_3659FNG-1	ct	ag	Di	5	10			157	166	639	4.1	4.1	36.8421	47.3684	P70663	UniprotSprot	SPRL1_MOUSE SPARC-like protein 1 precursor (Matrix glycoprotein Sc1) (Extracellular matrix protein 2) - Mus musculus (Mouse)	Mus musculus	57	639	650	480	620	425	480	226	BLASTX	49713	8927	3
0_3662	0_3662FNG-1	agg	agg	Tri	6	18			112	129	625	1	1	39.2857	51.7857	Q7VLM1	UniprotSprot	EFP_HAEDU Elongation factor P (EF-P) - Haemophilus ducreyi	Haemophilus ducreyi	56	625	188	327	160	119	168	226	BLASTX	49711	8936	-2
0_3670	0_3670FNG-1	gaa	aag	Tri	5	15			44	58	570	2e-67	0	73.5849	86.1635	O24496	UniprotSprot	GLO2C_ARATH Hydroxyacylglutathione hydrolase cytoplasmic (EC 3.1.2.6) (Glyoxalase II) (Glx II) - Arabidopsis thaliana (Mouse-ear cress)	Arabidopsis thaliana	159	570	258	69	545	3	161	226	BLASTX	49697	8953	3
0_3675	0_3675FNG-1	tc	ag	Di	5	10			190	199	682	3.5	3.5	28.2609	47.8261	Q2TBL4	UniprotSprot	RPO3C_BOVIN DNA-directed RNA polymerase III subunit C (EC 2.7.7.6) - Bos taurus (Bovine)	Bos taurus	46	682	533	439	576	44	89	226	BLASTX	49689	8963	1
0_3675	0_3675FNG-2	gag	agg	Tri	7	21			298	318	682	3.5	3.5	28.2609	47.8261	Q2TBL4	UniprotSprot	RPO3C_BOVIN DNA-directed RNA polymerase III subunit C (EC 2.7.7.6) - Bos taurus (Bovine)	Bos taurus	46	682	533	439	576	44	89	226	BLASTX	49689	8963	1
0_3675	0_3675FNG-3	agc	agc	Tri	7	21			330	350	682	3.5	3.5	28.2609	47.8261	Q2TBL4	UniprotSprot	RPO3C_BOVIN DNA-directed RNA polymerase III subunit C (EC 2.7.7.6) - Bos taurus (Bovine)	Bos taurus	46	682	533	439	576	44	89	226	BLASTX	49689	8963	1
0_3678	0_3678FNG-1	tct	aag	Tri	6	18			20	37	562	7e-45	7e-45	67.1533	80.292	Q43082	UniprotSprot	HEM3_PEA Porphobilinogen deaminase, chloroplast precursor (EC 2.5.1.61) (PBG) (Hydroxymethylbilane synthase) (HMBS) (Pre-uroporphyrinogen synthase) - Pisum sativum (Garden pea)	Pisum sativum	137	562	369	155	562	44	180	226	BLASTX	49675	8969	2
0_3689	0_3689FNG-1	tc	ag	Di	12	24			46	69	633	1.8	1.8	29.8508	50.7463	Q09352	UniprotSprot	YRV9_CAEEL Hypothetical protein T10B9.29 precursor - Caenorhabditis elegans	Caenorhabditis elegans	67	633	124	245	427	54	120	226	BLASTX	49655	8995	2
0_3693	0_3693FNG-1	ct	ag	Di	15	30			16	45	594	0.003	0.003	48.3871	80.6452	Q865R1	UniprotSprot	PAOX_BOVIN Peroxisomal N1-acetyl-spermine/spermidine oxidase precursor (EC 1.5.3.11) (Polyamine oxidase) - Bos taurus (Bovine)	Bos taurus	31	594	512	492	584	44	74	226	BLASTX	49653	9005	3
0_3693	0_3693FNG-2	tg	ac	Di	7	14			45	58	594	0.003	0.003	48.3871	80.6452	Q865R1	UniprotSprot	PAOX_BOVIN Peroxisomal N1-acetyl-spermine/spermidine oxidase precursor (EC 1.5.3.11) (Polyamine oxidase) - Bos taurus (Bovine)	Bos taurus	31	594	512	492	584	44	74	226	BLASTX	49653	9005	3
0_3694	0_3694FNG-1	aaaag	aaaag	Penta	5	25			28	52	604	8e-40	8e-40	62.5954	74.8092	Q43839	UniprotSprot	G6PDC_SOLTU Glucose-6-phosphate 1-dehydrogenase, chloroplast precursor (EC 1.1.1.49) (G6PD) - Solanum tuberosum (Potato)	Solanum tuberosum	131	604	577	207	599	59	175	226	BLASTX	49642	9007	3
0_3696	0_3696FNG-1	tc	ag	Di	11	22			12	33	644	2e-23	2e-23	50.7812	57.8125	Q9FE20	UniprotSprot	PBS1_ARATH Serine/threonine-protein kinase PBS1 (EC 2.7.11.1) (AvrPphB susceptible protein 1) - Arabidopsis thaliana (Mouse-ear cress)	Arabidopsis thaliana	128	644	456	261	644	1	125	226	BLASTX	49645	2073	3
0_3709	0_3709FNG-1	ggt	acc	Tri	6	18			412	429	662	6e-36	6e-36	61.3445	81.5126	Q9SVM8	UniprotSprot	GRP2_ARATH Glycine-rich RNA-binding protein 2, mitochondrial precursor (AtGRP2) - Arabidopsis thaliana (Mouse-ear cress)	Arabidopsis thaliana	119	662	158	55	411	1	116	226	BLASTX	49616	3698	1
0_3711	0_3711FNG-1	tct	aag	Tri	5	15			339	353	611
0_3711	0_3711FNG-2	agaag	aagag	Penta	5	25			6	30	611
0_3712	0_3712FNG-1	aat	aat	Tri	7	21			5	25	613	5e-11	5e-11	42.5532	54.2553	Q39513	UniprotSprot	FATB_CUPHO Myristoyl-acyl carrier protein thioesterase, chloroplast precursor (EC 3.1.2.-) (16:0-acyl-carrier protein thioesterase) (16:0-ACP thioesterase) (Acyl-[acyl-carrier-protein] hydrolase) (PATE) - Cuphea hookeriana	Cuphea hookeriana	94	613	415	334	612	25	113	226	BLASTX	49614	3912	1
0_3715	0_3715FNG-1	tc	ag	Di	5	10			51	60	619	1e-62	0	59.5506	70.2247	P42815	UniprotSprot	RNS3_ARATH Ribonuclease 3 precursor (EC 3.1.27.1) - Arabidopsis thaliana (Mouse-ear cress)	Arabidopsis thaliana	178	619	222	42	575	1	175	226	BLASTX	49605	9061	3
0_3716	0_3716FNG-1	gt	ac	Di	7	14			31	44	613	4e-11	4e-11	32.0896	54.4776	Q9CQ60	UniprotSprot	6PGL_MOUSE 6-phosphogluconolactonase (EC 3.1.1.31) (6PGL) - Mus musculus (Mouse)	Mus musculus	134	613	257	220	609	9	141	226	BLASTX	49607	4066	1
0_3718	0_3718FNG-1	tc	ag	Di	5	10			34	43	712	2.2	2.2	30.9524	61.9048	Q9LIH9	UniprotSprot	RH51_ARATH DEAD-box ATP-dependent RNA helicase 51 (EC 3.6.1.-) - Arabidopsis thaliana (Mouse-ear cress)	Arabidopsis thaliana	42	712	568	214	339	311	352	226	BLASTX	49603	9070	1
0_371	0_371FNG-1	gac	acg	Tri	6	18			531	548	665	4.4	4.4	27.5	42.5	Q2JKY3	UniprotSprot	SYE_SYNJB Glutamyl-tRNA synthetase (EC 6.1.1.17) (Glutamate--tRNA ligase) (GluRS) - Synechococcus sp. (strain JA-2-3B'a(2-13)) (Cyanobacteria bacterium Yellowstone B-Prime)	Synechococcus sp. (strain JA-2-3B'a(2-13)) (Cyanobacteria bacterium Yellowstone B-Prime)	80	665	479	1	189	246	325	226	BLASTX	55667	14226	1
0_3720	0_3720FNG-1	ag	ag	Di	6	12			1	12	690	0.001	0.001	31.7647	44.7059	Q9XCA6	UniprotSprot	DNAJ_PORGI Chaperone protein dnaJ - Porphyromonas gingivalis (Bacteroides gingivalis)	Porphyromonas gingivalis	85	690	383	262	489	137	218	226	BLASTX	49599	9074	1
0_3720	0_3720FNG-2	gga	agg	Tri	5	15			167	181	690	0.001	0.001	31.7647	44.7059	Q9XCA6	UniprotSprot	DNAJ_PORGI Chaperone protein dnaJ - Porphyromonas gingivalis (Bacteroides gingivalis)	Porphyromonas gingivalis	85	690	383	262	489	137	218	226	BLASTX	49599	9074	1
0_3723	0_3723FNG-1	tcc	agg	Tri	5	15			34	48	584	2	2	31.4286	42.8571	Q03430	UniprotSprot	RSM28_YEAST 40S ribosomal protein RSM28, mitochondrial precursor (Mitochondrial ribosomal small subunit protein RSM28) - Saccharomyces cerevisiae (Baker's yeast)	Saccharomyces cerevisiae	70	584	361	82	285	253	314	226	BLASTX	49588	9083	1
0_3727	0_3727FNG-1	ctt	aag	Tri	7	21			33	53	546	1e-06	1e-06	43.3333	63.3333	Q7NML9	UniprotSprot	CLPS_GLOVI ATP-dependent Clp protease adaptor protein clpS - Gloeobacter violaceus	Gloeobacter violaceus	60	546	93	364	543	19	78	226	BLASTX	49584	9090	1
0_3733	0_3733FNG-1	ct	ag	Di	10	20			15	34	675	0.082	0.082	25.2174	43.4783	Q5UQ16	UniprotSprot	YL201_MIMIV Uncharacterized protein L201 - Mimivirus	Mimivirus	115	675	344	213	557	242	344	226	BLASTX	49572	9112	3
0_3737	0_3737FNG-1	tc	ag	Di	12	24			19	42	521	0.54	0.54	29.4118	52.9412	Q9D952	UniprotSprot	EVPL_MOUSE Envoplakin (p210) (210 kDa cornified envelope precursor protein) - Mus musculus (Mouse)	Mus musculus	68	521	2035	150	338	872	939	226	BLASTX	49566	9129	3
0_3741	0_3741FNG-1	ga	ag	Di	6	12			53	64	659	7e-64	0	66.8421	80	Q9LMP7	UniprotSprot	GOS11_ARATH Golgi SNARE 11 protein (AtGOS11) (Golgi SNAP receptor complex member 1-1) - Arabidopsis thaliana (Mouse-ear cress)	Arabidopsis thaliana	190	659	223	102	659	5	194	226	BLASTX	49557	9140	3
0_3750	0_3750FNG-1	tct	aag	Tri	5	15			4	18	673
0_3752	0_3752FNG-1	ct	ag	Di	13	26			39	64	662	6e-48	0	70.2899	78.9855	Q39055	UniprotSprot	CNX2_ARATH Molybdopterin biosynthesis protein CNX2 (Molybdenum cofactor biosynthesis enzyme CNX2) - Arabidopsis thaliana (Mouse-ear cress)	Arabidopsis thaliana	138	662	390	268	660	34	171	226	BLASTX	53888	3649	1
0_3753	0_3753FNG-1	agc	agc	Tri	5	15			2	16	513	1e-12	1e-12	47.6191	60.7143	Q7NML9	UniprotSprot	CLPS_GLOVI ATP-dependent Clp protease adaptor protein clpS - Gloeobacter violaceus	Gloeobacter violaceus	84	513	93	244	489	8	91	226	BLASTX	53709	9090	1
0_3755	0_3755FNG-1	tcgg	accg	Tetra	5	20			100	119	478	4e-50	0	87.7358	93.3962	Q9FGL9	UniprotSprot	PTBP2_ARATH Polypyrimidine tract-binding protein homolog 2 - Arabidopsis thaliana (Mouse-ear cress)	Arabidopsis thaliana	106	478	429	159	476	10	115	226	BLASTX	53712	29801	3
0_3759	0_3759FNG-1	ct	ag	Di	14	28			8	35	113
0_3765	0_3765FNG-1	tc	ag	Di	17	34			41	74	127
0_3769	0_3769FNG-1	ga	ag	Di	8	16			1	16	453	8e-57	0	93.8053	96.4602	Q96361	UniprotSprot	ARF1_BRARP ADP-ribosylation factor 1 - Brassica rapa subsp. pekinensis (Chinese cabbage)	Brassica rapa subsp. pekinensis (Chinese cabbage)	113	453	182	115	453	1	113	226	BLASTX	53691	31957	1
0_376	0_376FNG-1	ag	ag	Di	5	10			3	12	705	3e-65	0	87.0229	96.1832	Q9SNW6	UniprotSprot	PROF2_LILLO Profilin-2 - Lilium longiflorum (Trumpet lily)	Lilium longiflorum	131	705	131	61	453	1	131	226	BLASTX	55662	7225	1
0_376	0_376FNG-2	ag	ag	Di	14	28			30	57	705	3e-65	0	87.0229	96.1832	Q9SNW6	UniprotSprot	PROF2_LILLO Profilin-2 - Lilium longiflorum (Trumpet lily)	Lilium longiflorum	131	705	131	61	453	1	131	226	BLASTX	55662	7225	1
0_3770	0_3770FNG-1	tga	atc	Tri	5	15			76	90	455	4e-29	4e-29	53.3333	69.1667	Q43317	UniprotSprot	CYSK_CITLA Cysteine synthase (EC 2.5.1.47) (Beta-pyrazolylalanine synthase) (Beta-PA/CSase) (EC 2.5.1.51) (L-mimosine synthase) (EC 2.5.1.52) (O-acetylserine sulfhydrylase) (O-acetylserine (Thiol)-lyase) (CSase) (OAS-TL) - Citrullus lanatus (Watermelon) (Citrullus vulgaris)	Citrullus lanatus	120	455	325	95	454	5	122	226	BLASTX	53682	3866	2
0_3772	0_3772FNG-1	ct	ag	Di	5	10			26	35	458	2e-39	2e-39	70.7547	84.9057	Q38906	UniprotSprot	TOC34_ARATH Translocase of chloroplast 34 (EC 3.6.5.-) (34 kDa chloroplast outer envelope protein) (GTP-binding protein OEP34) (AtToc34) - Arabidopsis thaliana (Mouse-ear cress)	Arabidopsis thaliana	106	458	313	141	458	9	114	226	BLASTX	53685	57185	3
0_3777	0_3777FNG-1	agga	aagg	Tetra	6	24			9	32	475	0.001	0.001	28	58	Q91YR5	UniprotSprot	K0859_MOUSE Uncharacterized protein KIAA0859 - Mus musculus (Mouse)	Mus musculus	50	475	698	91	240	11	60	226	BLASTX	53676	12450	1
0_3779	0_3779FNG-1	tct	aag	Tri	6	18			147	164	198	1.8	1.8	33.3333	41.1765	Q86SJ6	UniprotSprot	DSG4_HUMAN Desmoglein-4 precursor - Homo sapiens (Human)	Homo sapiens	51	198	1040	23	145	641	691	226	BLASTX	53667	57181	2
0_3785	0_3785FNG-1	ct	ag	Di	6	12			48	59	126
0_3785	0_3785FNG-2	tc	ag	Di	9	18			61	78	126
0_3788	0_3788FNG-1	tc	ag	Di	8	16			95	110	417	9.7	9.7	42.8571	52.3809	P47152	UniprotSprot	YJ85_YEAST Hypothetical 19.0 kDa protein in NNF1-STE24 intergenic region - Saccharomyces cerevisiae (Baker's yeast)	Saccharomyces cerevisiae	42	417	169	176	301	58	97	226	BLASTX	53657	1978	2
0_3789	0_3789FNG-1	ccct	aggg	Tetra	5	20			81	100	607	4e-26	4e-26	52.7273	70	Q9UIV1	UniprotSprot	CNOT7_HUMAN CCR4-NOT transcription complex subunit 7 (CCR4-associated factor 1) (CAF1) (BTG1-binding factor 1) - Homo sapiens (Human)	Homo sapiens	110	607	285	276	605	7	111	226	BLASTX	53648	1744	3
0_3793	0_3793FNG-1	tagct	aagct	Penta	5	25			15	39	549	0.21	0.21	40.625	46.875	Q9ES64	UniprotSprot	USH1C_MOUSE Harmonin (Usher syndrome type-1C protein homolog) (PDZ domain-containing protein) - Mus musculus (Mouse)	Mus musculus	64	549	910	335	156	574	634	226	BLASTX	53644	57176	-2
0_3796	0_3796FNG-1	gga	agg	Tri	5	15			127	141	504	1.1	1.1	35.8974	53.8462	P79764	UniprotSprot	GLRX1_CHICK Glutaredoxin-1 (Thioltransferase-1) (TTase-1) - Gallus gallus (Chicken)	Gallus gallus	39	504	101	262	378	14	52	226	BLASTX	53636	57174	1
0_3798	0_3798FNG-1	ag	ag	Di	19	38			33	70	155
0_37	0_37FNG-1	ct	ag	Di	11	22			21	42	685	3.6	3.6	27.835	46.3918	P0A1I4	UniprotSprot	INVA_SALTI Invasion protein invA - Salmonella typhi	Salmonella typhi	97	685	685	103	390	426	510	226	BLASTX	56231	13101	1
0_3801	0_3801FNG-1	gag	agg	Tri	6	18			210	227	513	1e-23	7.5	37.5	66.6667	Q8LSQ2	UniprotSprot	SR43C_ORYSA Probable signal recognition particle 43 kDa protein, chloroplast precursor - Oryza sativa (Rice)	Oryza sativa (japonica cultivar-group)	24	513	388	242	313	102	125	226	BLASTX	53634	57173	2
0_3801	0_3801FNG-2	agc	agc	Tri	5	15			465	479	513	1e-23	7.5	37.5	66.6667	Q8LSQ2	UniprotSprot	SR43C_ORYSA Probable signal recognition particle 43 kDa protein, chloroplast precursor - Oryza sativa (Rice)	Oryza sativa (japonica cultivar-group)	24	513	388	242	313	102	125	226	BLASTX	53634	57173	2
0_3801	0_3801FNG-3	gac	acg	Tri	5	15			481	495	513	1e-23	7.5	37.5	66.6667	Q8LSQ2	UniprotSprot	SR43C_ORYSA Probable signal recognition particle 43 kDa protein, chloroplast precursor - Oryza sativa (Rice)	Oryza sativa (japonica cultivar-group)	24	513	388	242	313	102	125	226	BLASTX	53634	57173	2
0_3804	0_3804FNG-1	ag	ag	Di	16	32			54	85	445
0_3808	0_3808FNG-1	ct	ag	Di	13	26			26	51	338	6.9	6.9	44	60	P35935	UniprotSprot	VP7_BRD Core protein VP7 - Broadhaven virus (BRD)	Broadhaven virus	25	338	356	186	260	125	149	226	BLASTX	53617	57169	3
0_3808	0_3808FNG-2	ct	ag	Di	24	48			290	337	338	6.9	6.9	44	60	P35935	UniprotSprot	VP7_BRD Core protein VP7 - Broadhaven virus (BRD)	Broadhaven virus	25	338	356	186	260	125	149	226	BLASTX	53617	57169	3
0_3809	0_3809FNG-1	tc	ag	Di	9	18			1	18	433	3e-32	3e-32	56.7797	66.1017	O81488	UniprotSprot	Y5621_ARATH PHD finger protein At5g26210 - Arabidopsis thaliana (Mouse-ear cress)	Arabidopsis thaliana	118	433	255	80	433	1	116	226	BLASTX	53619	2417	2
0_380	0_380FNG-1	ct	ag	Di	6	12			2	13	680	2e-20	2e-20	37.8151	63.8655	Q99LI8	UniprotSprot	HGS_MOUSE Hepatocyte growth factor-regulated tyrosine kinase substrate - Mus musculus (Mouse)	Mus musculus	119	680	775	67	414	1	119	226	BLASTX	55655	8884	1
0_3810	0_3810FNG-1	ag	ag	Di	8	16			448	463	594	0.55	0.55	27.1845	42.7184	Q8K0T0	UniprotSprot	RTN1_MOUSE Reticulon-1 (Neuroendocrine-specific protein) - Mus musculus (Mouse)	Mus musculus	103	594	780	315	40	52	154	226	BLASTX	53620	28590	-1
0_381	0_381FNG-1	tc	ag	Di	5	10			22	31	677	4.5	4.5	27.7228	47.5247	P75395	UniprotSprot	Y387_MYCPN Hypothetical protein MG269 homolog (F11_orf358b) - Mycoplasma pneumoniae	Mycoplasma pneumoniae	101	677	358	273	533	96	195	226	BLASTX	55651	14255	3
0_3822	0_3822FNG-1	aga	aag	Tri	5	15			54	68	628	3e-49	0	82.1138	87.8049	Q9SS17	UniprotSprot	RS241_ARATH 40S ribosomal protein S24-1 - Arabidopsis thaliana (Mouse-ear cress)	Arabidopsis thaliana	123	628	133	78	446	1	122	226	BLASTX	53591	2123	3
0_382	0_382FNG-1	tc	ag	Di	5	10			90	99	629
0_3835	0_3835FNG-1	tcc	agg	Tri	5	15			102	116	581	2e-13	2e-13	46.1538	63.7363	Q8Z5S9	UniprotSprot	DCYD_SALTI D-cysteine desulfhydrase (EC 4.4.1.15) - Salmonella typhi	Salmonella typhi	91	581	328	201	467	5	91	226	BLASTX	53572	57157	3
0_3836	0_3836FNG-1	aag	aag	Tri	5	15			84	98	466	0.007	0.007	28.5714	51.9481	Q10576	UniprotSprot	P4HA1_CAEEL Prolyl 4-hydroxylase subunit alpha-1 precursor (EC 1.14.11.2) (4-PH alpha-1) (Procollagen-proline,2-oxoglutarate-4-dioxygenase alpha-1 subunit) (Protein dumpy-18) - Caenorhabditis elegans	Caenorhabditis elegans	77	466	559	231	461	318	394	226	BLASTX	53574	9864	3
0_3836	0_3836FNG-2	gac	acg	Tri	5	15			98	112	466	0.007	0.007	28.5714	51.9481	Q10576	UniprotSprot	P4HA1_CAEEL Prolyl 4-hydroxylase subunit alpha-1 precursor (EC 1.14.11.2) (4-PH alpha-1) (Procollagen-proline,2-oxoglutarate-4-dioxygenase alpha-1 subunit) (Protein dumpy-18) - Caenorhabditis elegans	Caenorhabditis elegans	77	466	559	231	461	318	394	226	BLASTX	53574	9864	3
0_3836	0_3836FNG-3	ctt	aag	Tri	8	24			196	219	466	0.007	0.007	28.5714	51.9481	Q10576	UniprotSprot	P4HA1_CAEEL Prolyl 4-hydroxylase subunit alpha-1 precursor (EC 1.14.11.2) (4-PH alpha-1) (Procollagen-proline,2-oxoglutarate-4-dioxygenase alpha-1 subunit) (Protein dumpy-18) - Caenorhabditis elegans	Caenorhabditis elegans	77	466	559	231	461	318	394	226	BLASTX	53574	9864	3
0_3838	0_3838FNG-1	tc	ag	Di	18	36			20	55	129
0_383	0_383FNG-1	ct	ag	Di	9	18			97	114	724	3e-13	3e-13	41.9355	58.0645	P33083	UniprotSprot	AX6B_SOYBN Auxin-induced protein 6B - Glycine max (Soybean)	Glycine max	93	724	90	239	517	8	90	226	BLASTX	55647	14264	2
0_383	0_383FNG-2	gca	agc	Tri	5	15			286	300	724	3e-13	3e-13	41.9355	58.0645	P33083	UniprotSprot	AX6B_SOYBN Auxin-induced protein 6B - Glycine max (Soybean)	Glycine max	93	724	90	239	517	8	90	226	BLASTX	55647	14264	2
0_3843	0_3843FNG-1	ga	ag	Di	7	14			4	17	662	8e-58	0	63.871	77.4193	P63282	UniprotSprot	UBC9_XENLA SUMO-conjugating enzyme UBC9 (EC 6.3.2.-) (SUMO-protein ligase) (Ubiquitin-conjugating enzyme E2 I) (Ubiquitin-protein ligase I) (Ubiquitin carrier protein I) (Ubiquitin carrier protein 9) - Xenopus laevis (African clawed frog)	Xenopus laevis	155	662	158	108	572	3	157	226	BLASTX	51282	4283	3
0_3843	0_3843FNG-2	ag	ag	Di	16	32			59	90	662	8e-58	0	63.871	77.4193	P63282	UniprotSprot	UBC9_XENLA SUMO-conjugating enzyme UBC9 (EC 6.3.2.-) (SUMO-protein ligase) (Ubiquitin-conjugating enzyme E2 I) (Ubiquitin-protein ligase I) (Ubiquitin carrier protein I) (Ubiquitin carrier protein 9) - Xenopus laevis (African clawed frog)	Xenopus laevis	155	662	158	108	572	3	157	226	BLASTX	51282	4283	3
0_3848	0_3848FNG-1	ct	ag	Di	5	10			422	431	538	0.76	0.76	36.2069	48.2759	Q5U2V5	UniprotSprot	CRLS1_RAT Cardiolipin synthetase (EC 2.7.8.-) (Cardiolipin synthase) (CLS) - Rattus norvegicus (Rat)	Rattus norvegicus	58	538	302	356	189	28	83	226	BLASTX	49982	57149	-3
0_3854	0_3854FNG-1	tc	ag	Di	13	26			136	161	535	3.7	3.7	36.1111	66.6667	Q9Y6F1	UniprotSprot	PARP3_HUMAN Poly [ADP-ribose] polymerase 3 (EC 2.4.2.30) (PARP-3) (NAD(+) ADP-ribosyltransferase 3) (Poly[ADP-ribose] synthetase 3) (pADPRT-3) (hPARP-3) (IRT1) - Homo sapiens (Human)	Homo sapiens	36	535	533	327	434	155	190	226	BLASTX	49978	57147	3
0_3857	0_3857FNG-1	ctc	agg	Tri	6	18			38	55	634	2.4	2.4	29.0909	45.4545	Q5QXT0	UniprotSprot	GLND_IDILO [Protein-PII] uridylyltransferase (EC 2.7.7.59) (PII uridylyl-transferase) (Uridylyl-removing enzyme) (UTase) - Idiomarina loihiensis	Idiomarina loihiensis	55	634	879	420	256	524	578	226	BLASTX	49968	57145	-2
0_3860	0_3860FNG-1	tttc	aaag	Tetra	6	24			70	93	642	1.4	1.4	34.6939	51.0204	Q8Z1T7	UniprotSprot	UBIC_SALTI Chorismate--pyruvate lyase (EC 4.1.3.-) (CL) (CPL) - Salmonella typhi	Salmonella typhi	49	642	165	301	447	28	76	226	BLASTX	49960	57143	1
0_3862	0_3862FNG-1	ag	ag	Di	5	10			54	63	494	9e-43	9e-43	73.6842	85.0877	Q8S528	UniprotSprot	AL2B7_ARATH Aldehyde dehydrogenase 2B7, mitochondrial precursor (EC 1.2.1.3) (ALDH2b) - Arabidopsis thaliana (Mouse-ear cress)	Arabidopsis thaliana	114	494	534	155	493	25	138	226	BLASTX	49964	2156	2
0_3863	0_3863FNG-1	aag	aag	Tri	5	15			199	213	477
0_3865	0_3865FNG-1	tc	ag	Di	6	12			200	211	581	0.89	0.89	23.5294	38.8235	P21817	UniprotSprot	RYR1_HUMAN Ryanodine receptor 1 (Skeletal muscle-type ryanodine receptor) (RyR1) (RYR-1) (Skeletal muscle calcium release channel) - Homo sapiens (Human)	Homo sapiens	85	581	5038	533	279	1056	1130	226	BLASTX	49958	57142	-1
0_3867	0_3867FNG-1	tc	ag	Di	12	24			478	501	507	4.3	4.3	36.1111	61.1111	Q5PAG8	UniprotSprot	SYE2_ANAMM Glutamyl-tRNA synthetase 2 (EC 6.1.1.17) (Glutamate--tRNA ligase 2) (GluRS 2) - Anaplasma marginale (strain St. Maries)	Anaplasma marginale (strain St. Maries)	36	507	466	142	35	387	422	226	BLASTX	49948	57138	-3
0_3872	0_3872FNG-1	ga	ag	Di	5	10			288	297	521	2.7	2.7	34.0425	48.9362	P59158	UniprotSprot	S12A3_MOUSE Solute carrier family 12 member 3 (Thiazide-sensitive sodium-chloride cotransporter) (Na-Cl symporter) - Mus musculus (Mouse)	Mus musculus	47	521	1002	174	314	937	983	226	BLASTX	49942	57135	3
0_3873	0_3873FNG-1	ct	ag	Di	13	26			19	44	245	0.007	0.007	35.7143	61.9048	Q6D2F1	UniprotSprot	ARNA_ERWCT Bifunctional polymyxin resistance arnA protein [Includes: UDP-glucuronic acid decarboxylase (EC 4.1.1.-) (UDP-GlcUA decarboxylase) (ArnAFT); UDP-4-amino-4-deoxy-L-arabinose formyltransferase (EC 2.1.2.-) (UDP-L-Ara4N formyltransferase) (ArnADH)] - Erwinia carotovora subsp. atroseptica (Pectobacterium atrosepticum)	Erwinia carotovora subsp. atroseptica (Pectobacterium atrosepticum)	42	245	673	108	233	325	366	226	BLASTX	49944	57136	3
0_3873	0_3873FNG-2	tca	atc	Tri	5	15			2	16	245	0.007	0.007	35.7143	61.9048	Q6D2F1	UniprotSprot	ARNA_ERWCT Bifunctional polymyxin resistance arnA protein [Includes: UDP-glucuronic acid decarboxylase (EC 4.1.1.-) (UDP-GlcUA decarboxylase) (ArnAFT); UDP-4-amino-4-deoxy-L-arabinose formyltransferase (EC 2.1.2.-) (UDP-L-Ara4N formyltransferase) (ArnADH)] - Erwinia carotovora subsp. atroseptica (Pectobacterium atrosepticum)	Erwinia carotovora subsp. atroseptica (Pectobacterium atrosepticum)	42	245	673	108	233	325	366	226	BLASTX	49944	57136	3
0_3874	0_3874FNG-1	cct	agg	Tri	5	15			64	78	524	1e-68	0	87.1429	94.2857	Q39471	UniprotSprot	IDI2_CLABR Isopentenyl-diphosphate Delta-isomerase II (EC 5.3.3.2) (IPP isomerase II) (Isopentenyl pyrophosphate isomerase II) - Clarkia breweri	Clarkia breweri	140	524	286	103	522	56	195	226	BLASTX	49934	11707	1
0_3878	0_3878FNG-1	ttc	aag	Tri	5	15			9	23	449	7e-29	7e-29	51.7857	67.8571	Q8LBL5	UniprotSprot	PRT1_ARATH E3 ubiquitin-protein ligase PRT1 (EC 6.3.2.-) (Proteolysis 1 protein) - Arabidopsis thaliana (Mouse-ear cress)	Arabidopsis thaliana	112	449	410	105	440	15	125	226	BLASTX	49930	30203	3
0_3887	0_3887FNG-1	tc	ag	Di	5	10			20	29	537	1e-68	0	78.2609	87.5776	O22537	UniprotSprot	IPYR_ORYSA Soluble inorganic pyrophosphatase (EC 3.6.1.1) (Pyrophosphate phospho-hydrolase) (PPase) - Oryza sativa (Rice)	Oryza sativa	161	537	214	59	535	1	161	226	BLASTX	49916	1733	2
0_3887	0_3887FNG-2	ct	ag	Di	7	14			38	51	537	1e-68	0	78.2609	87.5776	O22537	UniprotSprot	IPYR_ORYSA Soluble inorganic pyrophosphatase (EC 3.6.1.1) (Pyrophosphate phospho-hydrolase) (PPase) - Oryza sativa (Rice)	Oryza sativa	161	537	214	59	535	1	161	226	BLASTX	49916	1733	2
0_3888	0_3888FNG-1	ga	ag	Di	13	26			63	88	335	8e-28	8e-28	73.75	91.25	Q9XJ60	UniprotSprot	MAD50_ORYSA MADS-box transcription factor 50 (OsMADS50) (Protein SUPPRESSOR OF CONSTANS OVEREXPRESSION 1-like) (OsSOC1) (Protein AGAMOUS-like 20) (RMADS208) - Oryza sativa (Rice)	Oryza sativa	80	335	230	88	327	1	80	226	BLASTX	49903	57126	1
0_3891	0_3891FNG-1	ag	ag	Di	17	34			32	65	254	4	4	36.1702	55.3192	Q9A8J6	UniprotSprot	GLYA_CAUCR Serine hydroxymethyltransferase (EC 2.1.2.1) (Serine methylase) (SHMT) - Caulobacter crescentus (Caulobacter vibrioides)	Caulobacter crescentus	47	254	429	197	75	203	249	226	BLASTX	49909	57128	-1
0_3891	0_3891FNG-2	aga	aag	Tri	6	18			1	18	254	4	4	36.1702	55.3192	Q9A8J6	UniprotSprot	GLYA_CAUCR Serine hydroxymethyltransferase (EC 2.1.2.1) (Serine methylase) (SHMT) - Caulobacter crescentus (Caulobacter vibrioides)	Caulobacter crescentus	47	254	429	197	75	203	249	226	BLASTX	49909	57128	-1
0_3892	0_3892FNG-1	ga	ag	Di	13	26			178	203	204
0_3892	0_3892FNG-2	agg	agg	Tri	11	33			128	160	204
0_3896	0_3896FNG-1	ct	ag	Di	8	16			49	64	582	3.4	3.4	43.1818	56.8182	Q95168	UniprotSprot	ZO2_CANFA Tight junction protein ZO-2 (Zonula occludens 2 protein) (Zona occludens 2 protein) (Tight junction protein 2) - Canis familiaris (Dog)	Canis familiaris	44	582	1174	360	491	112	150	226	BLASTX	49891	57122	3
0_3900	0_3900FNG-1	ag	ag	Di	19	38			27	64	130	0.043	0.043	70	85	O04287	UniprotSprot	FKB12_VICFA Peptidyl-prolyl isomerase FKBP12 (EC 5.2.1.8) (12 kDa FK506-binding protein) (12 kDa FKBP) (FKBP-12) (Immunophilin FKBP12) (Peptidyl-prolyl cis-trans isomerase) (PPIase) (Rotamase) - Vicia faba (Broad bean)	Vicia faba	20	130	112	68	127	1	20	226	BLASTX	49885	1021	2
0_392	0_392FNG-1	ct	ag	Di	5	10			129	138	598	5e-60	0	85.8268	91.3386	Q9LS09	UniprotSprot	ASF1B_ARATH Anti-silencing factor 1-like protein b (Anti-silencing function 1b protein) (Silencing group A protein 1) - Arabidopsis thaliana (Mouse-ear cress)	Arabidopsis thaliana	127	598	218	218	598	1	127	226	BLASTX	55632	14309	2
0_395	0_395FNG-1	ga	ag	Di	6	12			67	78	210
0_395	0_395FNG-2	ag	ag	Di	5	10			80	89	210
0_400	0_400FNG-1	ct	ag	Di	6	12			549	560	676	7e-10	7e-10	66.6667	85.7143	P35007	UniprotSprot	SAHH_CATRO Adenosylhomocysteinase (EC 3.3.1.1) (S-adenosyl-L-homocysteine hydrolase) (AdoHcyase) - Catharanthus roseus (Rosy periwinkle) (Madagascar periwinkle)	Catharanthus roseus	21	676	485	82	144	184	204	226	BLASTX	55617	7123	1
0_402	0_402FNG-1	ga	ag	Di	8	16			49	64	522	0.54	0.54	35.3846	47.6923	P53914	UniprotSprot	YNN2_YEAST UPF0202 protein YNL132W - Saccharomyces cerevisiae (Baker's yeast)	Saccharomyces cerevisiae	65	522	1056	230	45	194	255	226	BLASTX	55619	14339	-2
0_404	0_404FNG-1	gaa	aag	Tri	8	24			87	110	473	6e-21	6e-21	50	77.3809	Q18CJ1	UniprotSprot	RL13_CLOD6 50S ribosomal protein L13 - Clostridium difficile (strain 630)		84	473	143	217	468	14	97	226	BLASTX	55612	14343	1
0_408	0_408FNG-1	agct	agct	Tetra	5	20			57	76	430	0.008	0.008	31.068	47.5728	P30038	UniprotSprot	AL4A1_HUMAN Delta-1-pyrroline-5-carboxylate dehydrogenase, mitochondrial precursor (EC 1.5.1.12) (P5C dehydrogenase) (Aldehyde dehydrogenase 4A1) - Homo sapiens (Human)	Homo sapiens	103	430	563	170	406	331	433	226	BLASTX	55606	14354	2
0_410	0_410FNG-1	ctc	agg	Tri	5	15			119	133	398	4e-20	4e-20	55.5556	73.6111	Q9DBU0	UniprotSprot	TM9S1_MOUSE Transmembrane 9 superfamily protein member 1 precursor - Mus musculus (Mouse)	Mus musculus	72	398	606	179	394	36	107	226	BLASTX	55598	9463	2
0_414	0_414FNG-1	ga	ag	Di	6	12			27	38	513	6e-68	0	85.2113	93.662	O23710	UniprotSprot	PSB7A_ARATH Proteasome subunit beta type 7-A precursor (EC 3.4.25.1) (Proteasome subunit beta type 2) (20S proteasome beta subunit B-1) (Proteasome component FA) (Proteasome component FB) - Arabidopsis thaliana (Mouse-ear cress)	Arabidopsis thaliana	142	513	273	86	511	1	142	226	BLASTX	55594	1200	2
0_421	0_421FNG-1	ct	ag	Di	5	10			60	69	598	5e-23	5e-23	92.7273	96.3636	P55876	UniprotSprot	IF5_MAIZE Eukaryotic translation initiation factor 5 (eIF-5) - Zea mays (Maize)	Zea mays	55	598	451	432	596	1	55	226	BLASTX	55586	14387	3
0_423	0_423FNG-1	tgg	acc	Tri	5	15			127	141	525	6e-19	6e-19	57.5343	75.3425	Q617M0	UniprotSprot	TIM14_CAEBR Mitochondrial import inner membrane translocase subunit TIM14 (DnaJ homolog subfamily C member 21) - Caenorhabditis briggsae	Caenorhabditis briggsae	73	525	111	186	404	34	106	226	BLASTX	55580	11795	3
0_429	0_429FNG-1	tc	ag	Di	6	12			2	13	637	6e-34	6e-34	55.3719	72.7273	O22711	UniprotSprot	TPX2_ARATH Peroxiredoxin TPx2 (EC 1.11.1.15) (Thioredoxin reductase) - Arabidopsis thaliana (Mouse-ear cress)	Arabidopsis thaliana	121	637	162	274	636	4	121	226	BLASTX	55571	2334	1
0_43	0_43FNG-1	aga	aag	Tri	8	24			76	99	450	3e-36	3e-36	97.2603	98.6301	Q9FGZ9	UniprotSprot	UBL5_ARATH Ubiquitin-like protein 5 - Arabidopsis thaliana (Mouse-ear cress)	Arabidopsis thaliana	73	450	73	99	317	1	73	226	BLASTX	56216	13113	3
0_446	0_446FNG-1	tc	ag	Di	5	10			1	10	673	4e-06	4e-06	27.5168	44.9664	Q6IUY1	UniprotSprot	RHBL3_TOXGO Rhomboid-like protease 3 (EC 3.4.21.105) - Toxoplasma gondii	Toxoplasma gondii	149	673	263	51	485	3	126	226	BLASTX	55542	10105	3
0_446	0_446FNG-2	tc	ag	Di	5	10			13	22	673	4e-06	4e-06	27.5168	44.9664	Q6IUY1	UniprotSprot	RHBL3_TOXGO Rhomboid-like protease 3 (EC 3.4.21.105) - Toxoplasma gondii	Toxoplasma gondii	149	673	263	51	485	3	126	226	BLASTX	55542	10105	3
0_44	0_44FNG-1	tc	ag	Di	7	14			33	46	584	2e-43	2e-43	88.172	94.6237	Q9XGX7	UniprotSprot	TIM9_ORYSA Mitochondrial import inner membrane translocase subunit Tim9 - Oryza sativa (Rice)	Oryza sativa	93	584	93	98	376	1	93	226	BLASTX	56218	13115	2
0_453	0_453FNG-1	ag	ag	Di	11	22			1	22	642	0.29	0.29	30.5556	47.2222	Q9BE39	UniprotSprot	MYH7_BOVIN Myosin-7 (Myosin heavy chain 7) (Myosin heavy chain, cardiac muscle beta isoform) (MyHC-beta) (Myosin heavy chain slow isoform) (MyHC-slow) - Bos taurus (Bovine)	Bos taurus	108	642	1935	317	622	1626	1732	226	BLASTX	55531	10120	2
0_459	0_459FNG-1	ag	ag	Di	6	12			1	12	714	1e-54	0	82.9268	89.4309	Q9SX68	UniprotSprot	RK18_ARATH 50S ribosomal protein L18, chloroplast precursor (CL18) - Arabidopsis thaliana (Mouse-ear cress)	Arabidopsis thaliana	123	714	170	202	570	48	170	226	BLASTX	55526	2866	1
0_45	0_45FNG-1	gca	agc	Tri	6	18			84	101	680	6e-11	6e-11	30	38.4211	Q15532	UniprotSprot	SSXT_HUMAN SSXT protein (Synovial sarcoma, translocated to X chromosome) (SYT protein) - Homo sapiens (Human)	Homo sapiens	190	680	418	130	591	16	184	226	BLASTX	56211	7219	1
0_460	0_460FNG-1	ct	ag	Di	6	12			46	57	658	1e-24	1e-24	34.5912	63.522	P77307	UniprotSprot	YBBM_ECOLI UPF0014 inner membrane protein ybbM - Escherichia coli	Escherichia coli	159	658	259	180	656	12	170	226	BLASTX	55520	10134	3
0_464	0_464FNG-1	gga	agg	Tri	6	18			56	73	658	4e-49	0	77.8688	90.9836	Q9M2J9	UniprotSprot	BET11_ARATH Bet1-like SNARE 1-1 (AtBET11) (Bet1/Sft1-like SNARE 14a) (AtBS14a) - Arabidopsis thaliana (Mouse-ear cress)	Arabidopsis thaliana	122	658	122	107	472	1	122	226	BLASTX	55515	10140	2
0_466	0_466FNG-1	tct	aag	Tri	5	15			74	88	652	2e-09	2e-09	39.4366	57.7465	Q8BI21	UniprotSprot	RNF38_MOUSE RING finger protein 38 - Mus musculus (Mouse)	Mus musculus	71	652	518	435	647	429	497	226	BLASTX	55511	10144	3
0_470	0_470FNG-1	ag	ag	Di	5	10			238	247	545	1e-06	1e-06	68.421	78.9474	O82804	UniprotSprot	ELF3_ARATH Protein EARLY FLOWERING 3 (Nematode-responsive protein) - Arabidopsis thaliana (Mouse-ear cress)	Arabidopsis thaliana	38	545	695	150	263	655	692	226	BLASTX	55504	10157	3
0_47	0_47FNG-1	gt	ac	Di	5	10			23	32	651	4e-05	4e-05	89.2857	89.2857	Q94AH6	UniprotSprot	CUL1_ARATH Cullin-1 - Arabidopsis thaliana (Mouse-ear cress)	Arabidopsis thaliana	28	651	738	357	437	680	707	226	BLASTX	56208	7326	3
0_47	0_47FNG-2	ct	ag	Di	7	14			151	164	651	4e-05	4e-05	89.2857	89.2857	Q94AH6	UniprotSprot	CUL1_ARATH Cullin-1 - Arabidopsis thaliana (Mouse-ear cress)	Arabidopsis thaliana	28	651	738	357	437	680	707	226	BLASTX	56208	7326	3
0_480	0_480FNG-1	ctt	aag	Tri	9	27			7	33	653	0.17	0.17	29.5775	43.662	Q9JKS6	UniprotSprot	PCLO_RAT Protein piccolo (Aczonin) (Multidomain presynaptic cytomatrix protein) - Rattus norvegicus (Rat)	Rattus norvegicus	71	653	5085	202	414	583	653	226	BLASTX	55491	10339	1
0_485	0_485FNG-1	ga	ag	Di	13	26			32	57	702	3e-71	0	86.8421	90.7895	P34788	UniprotSprot	RS18_ARATH 40S ribosomal protein S18 - Arabidopsis thaliana (Mouse-ear cress)	Arabidopsis thaliana	152	702	152	72	527	1	152	226	BLASTX	55476	8222	3
0_488	0_488FNG-1	ta	at	Di	5	10			398	407	434	6.4	6.4	31.5789	47.3684	Q9ZSM8	UniprotSprot	EZA1_ARATH Probable Polycomb group protein EZA1 (CURLY LEAF-like 1) (Protein SET DOMAIN GROUP 10) - Arabidopsis thaliana (Mouse-ear cress)	Arabidopsis thaliana	57	434	856	231	82	558	613	226	BLASTX	55474	10359	-3
0_496	0_496FNG-1	aga	aag	Tri	5	15			9	23	685	1e-27	1e-27	42.515	61.0778	Q8RY67	UniprotSprot	WAKLO_ARATH Wall-associated receptor kinase-like 14 precursor (EC 2.7.11.-) - Arabidopsis thaliana (Mouse-ear cress)	Arabidopsis thaliana	167	685	708	197	676	331	493	226	BLASTX	55463	4944	2
0_496	0_496FNG-2	agc	agc	Tri	6	18			84	101	685	1e-27	1e-27	42.515	61.0778	Q8RY67	UniprotSprot	WAKLO_ARATH Wall-associated receptor kinase-like 14 precursor (EC 2.7.11.-) - Arabidopsis thaliana (Mouse-ear cress)	Arabidopsis thaliana	167	685	708	197	676	331	493	226	BLASTX	55463	4944	2
0_497	0_497FNG-1	ag	ag	Di	5	10			1	10	468	2.1	2.1	29.2683	63.4146	P09248	UniprotSprot	RIR1_VZVD Ribonucleoside-diphosphate reductase large chain (EC 1.17.4.1) (Ribonucleotide reductase) - Varicella-zoster virus (strain Dumas) (HHV-3) (Human herpesvirus 3)	Varicella-zoster virus (strain Dumas) (HHV-3) (Human herpesvirus 3)	41	468	775	159	37	10	50	226	BLASTX	55464	10387	-1
0_4	0_4FNG-1	tc	ag	Di	5	10			60	69	766	1.5	1.5	38.4615	56.4103	P39611	UniprotSprot	YWDC_BACSU Hypothetical protein ywdC - Bacillus subtilis	Bacillus subtilis	39	766	142	566	682	59	97	226	BLASTX	56281	13026	2
0_506	0_506FNG-1	tcc	agg	Tri	6	18			40	57	426	0.72	0.72	29.6703	42.8571	Q9LD40	UniprotSprot	CNG13_ARATH Putative cyclic nucleotide-gated ion channel 13 (Cyclic nucleotide- and calmodulin-regulated ion channel 13) - Arabidopsis thaliana (Mouse-ear cress)	Arabidopsis thaliana	91	426	696	149	421	540	625	226	BLASTX	55442	10406	2
0_50	0_50FNG-1	tc	ag	Di	11	22			71	92	552	7e-13	7e-13	39.604	55.4455	O75190	UniprotSprot	DNJB6_HUMAN DnaJ homolog subfamily B member 6 (Heat shock protein J2) (HSJ-2) (MSJ-1) (HHDJ1) (MRJ) - Homo sapiens (Human)	Homo sapiens	101	552	326	242	541	2	101	226	BLASTX	56206	13126	2
0_50	0_50FNG-2	ga	ag	Di	7	14			188	201	552	7e-13	7e-13	39.604	55.4455	O75190	UniprotSprot	DNJB6_HUMAN DnaJ homolog subfamily B member 6 (Heat shock protein J2) (HSJ-2) (MSJ-1) (HHDJ1) (MRJ) - Homo sapiens (Human)	Homo sapiens	101	552	326	242	541	2	101	226	BLASTX	56206	13126	2
0_510	0_510FNG-1	tc	ag	Di	12	24			69	92	673	8e-23	8e-23	73.0159	92.0635	P43294	UniprotSprot	MHK_ARATH Serine/threonine-protein kinase MHK (EC 2.7.11.22) - Arabidopsis thaliana (Mouse-ear cress)	Arabidopsis thaliana	63	673	443	483	671	9	71	226	BLASTX	55438	10417	3
0_513	0_513FNG-1	agct	agct	Tetra	5	20			29	48	542	5	5	29.8969	42.268	Q9QYX7	UniprotSprot	PCLO_MOUSE Protein piccolo (Aczonin) (Multidomain presynaptic cytomatrix protein) (Brain-derived HLMN protein) - Mus musculus (Mouse)	Mus musculus	97	542	5038	159	443	2458	2548	226	BLASTX	55432	5223	3
0_519	0_519FNG-1	tc	ag	Di	6	12			122	133	475	0.26	0.26	55.1724	75.8621	O67918	UniprotSprot	Y2168_AQUAE Hypothetical protein aq_2168 - Aquifex aeolicus	Aquifex aeolicus	29	475	469	360	446	35	63	226	BLASTX	55423	10443	3
0_526	0_526FNG-1	ttc	aag	Tri	5	15			31	45	689	0.32	0.32	31.4607	40.4494	Q17RY0	UniprotSprot	CPEB4_HUMAN Cytoplasmic polyadenylation element-binding protein 4 (CPE-binding protein 4) (CPE-BP4) (hCPEB-4) - Homo sapiens (Human)		89	689	729	334	68	281	361	226	BLASTX	55412	10458	-2
0_52	0_52FNG-1	ga	ag	Di	5	10			268	277	694	8e-56	0	79.3893	91.603	Q6X4A2	UniprotSprot	CIPK1_ORYSA CIPK-like protein 1 (EC 2.7.11.1) (OsCK1) - Oryza sativa (Rice)	Oryza sativa	131	694	449	301	693	12	142	226	BLASTX	56204	279	1
0_534	0_534FNG-1	ag	ag	Di	10	20			3	22	724	6e-78	0	77.095	88.2682	Q43209	UniprotSprot	PIMT_WHEAT Protein-L-isoaspartate O-methyltransferase (EC 2.1.1.77) (Protein-beta-aspartate methyltransferase) (PIMT) (Protein L-isoaspartyl methyltransferase) (L-isoaspartyl protein carboxyl methyltransferase) - Triticum aestivum (Wheat)	Triticum aestivum	179	724	230	188	724	1	179	226	BLASTX	55398	7791	2
0_535	0_535FNG-1	ct	ag	Di	16	32			25	56	687	3.6	3.6	24.6914	49.3827	P32940	UniprotSprot	EDNR3_XENLA Endothelin-3 receptor precursor (ET-C) - Xenopus laevis (African clawed frog)	Xenopus laevis	81	687	444	504	262	3	74	226	BLASTX	55399	10493	-1
0_536	0_536FNG-1	ttc	aag	Tri	5	15			630	644	724	3.9	3.9	27.027	51.3513	Q1XHU0	UniprotSprot	TRI39_PANTR Tripartite motif-containing protein 39 - Pan troglodytes (Chimpanzee)		74	724	518	430	215	24	95	226	BLASTX	55394	10495	-1
0_538	0_538FNG-1	tct	aag	Tri	5	15			135	149	668
0_544	0_544FNG-1	cct	agg	Tri	7	21			22	42	421	0.048	0.048	39.0244	51.2195	Q4U5R4	UniprotSprot	ZN313_BOVIN Zinc finger protein 313 - Bos taurus (Bovine)	Bos taurus	41	421	230	285	404	140	180	226	BLASTX	55382	5278	3
0_560	0_560FNG-1	ga	ag	Di	5	10			316	325	631	2e-05	2e-05	33.3333	55.5556	Q06672	UniprotSprot	TSR2_YEAST Pre-rRNA-processing protein TSR2 (20S rRNA accumulation protein 2) - Saccharomyces cerevisiae (Baker's yeast)	Saccharomyces cerevisiae	81	631	205	375	605	30	105	226	BLASTX	55358	10555	3
0_563	0_563FNG-1	ag	ag	Di	9	18			1	18	662	3e-14	3e-14	30.4348	52.1739	O95208	UniprotSprot	EPN2_HUMAN Epsin-2 (EPS-15-interacting protein 2) - Homo sapiens (Human)	Homo sapiens	184	662	642	125	658	7	186	226	BLASTX	55350	9747	2
0_565	0_565FNG-1	ct	ag	Di	6	12			1	12	672	8e-55	0	75.5725	84.7328	Q9SNW6	UniprotSprot	PROF2_LILLO Profilin-2 - Lilium longiflorum (Trumpet lily)	Lilium longiflorum	131	672	131	172	564	1	131	226	BLASTX	55348	7225	1
0_565	0_565FNG-2	aga	aag	Tri	5	15			158	172	672	8e-55	0	75.5725	84.7328	Q9SNW6	UniprotSprot	PROF2_LILLO Profilin-2 - Lilium longiflorum (Trumpet lily)	Lilium longiflorum	131	672	131	172	564	1	131	226	BLASTX	55348	7225	1
0_568	0_568FNG-1	ct	ag	Di	11	22			6	27	513	1e-17	1e-17	45.977	64.3678	P49311	UniprotSprot	GRP2_SINAL Glycine-rich RNA-binding protein GRP2A - Sinapis alba (White mustard) (Brassica hirta)	Sinapis alba	87	513	169	53	313	4	90	226	BLASTX	55346	10570	2
0_574	0_574FNG-1	ggt	acc	Tri	5	15			219	233	469	4.7	4.7	27.0833	50	P79019	UniprotSprot	AXHA_ASPNG Alpha-L-arabinofuranosidase precursor (EC 3.2.1.55) (Arabinoxylan arabinofuranohydrolase) - Aspergillus niger	Aspergillus niger	48	469	332	454	311	99	146	226	BLASTX	55331	10586	-1
0_575	0_575FNG-1	ttg	aac	Tri	10	30			183	212	648
0_575	0_575FNG-2	ttc	aag	Tri	6	18			213	230	648
0_576	0_576FNG-1	ga	ag	Di	7	14			63	76	657	1e-10	1e-10	34.0206	58.7629	Q02369	UniprotSprot	NDUB9_BOVIN NADH dehydrogenase [ubiquinone] 1 beta subcomplex subunit 9 (EC 1.6.5.3) (EC 1.6.99.3) (NADH-ubiquinone oxidoreductase B22 subunit) (Complex I-B22) (CI-B22) - Bos taurus (Bovine)	Bos taurus	97	657	179	84	374	1	93	226	BLASTX	55326	10589	3
0_577	0_577FNG-1	gggtt	aaccc	Penta	6	30			416	445	445	0.81	0.81	38.0952	61.9048	Q06169	UniprotSprot	PEX30_YEAST Peroxisomal membrane protein PEX30 (Peroxin-30) - Saccharomyces cerevisiae (Baker's yeast)	Saccharomyces cerevisiae	42	445	523	312	437	267	303	226	BLASTX	55328	10591	3
0_589	0_589FNG-1	ag	ag	Di	13	26			112	137	701	2e-26	2e-26	45.3846	64.6154	P32580	UniprotSprot	SUV3_YEAST ATP-dependent RNA helicase SUV3, mitochondrial precursor (EC 3.6.1.-) - Saccharomyces cerevisiae (Baker's yeast)	Saccharomyces cerevisiae	130	701	737	322	696	216	345	226	BLASTX	55304	10627	1
0_592	0_592FNG-1	caa	aac	Tri	5	15			306	320	590	7e-12	7e-12	51.5625	64.0625	Q9FKP0	UniprotSprot	PSRP6_ARATH Plastid-specific 50S ribosomal protein 6, chloroplast precursor (PSRP-6) (CL25) - Arabidopsis thaliana (Mouse-ear cress)	Arabidopsis thaliana	64	590	106	60	236	5	68	226	BLASTX	55298	10634	3
0_592	0_592FNG-2	gct	agc	Tri	5	15			396	410	590	7e-12	7e-12	51.5625	64.0625	Q9FKP0	UniprotSprot	PSRP6_ARATH Plastid-specific 50S ribosomal protein 6, chloroplast precursor (PSRP-6) (CL25) - Arabidopsis thaliana (Mouse-ear cress)	Arabidopsis thaliana	64	590	106	60	236	5	68	226	BLASTX	55298	10634	3
0_606	0_606FNG-1	ag	ag	Di	11	22			1	22	623	1.3	1.3	37.8378	59.4595	P47005	UniprotSprot	YJO9_YEAST F-box protein YJL149W - Saccharomyces cerevisiae (Baker's yeast)	Saccharomyces cerevisiae	37	623	663	59	169	259	295	226	BLASTX	55278	10668	2
0_616	0_616FNG-1	aag	aag	Tri	6	18			230	247	618	8e-43	8e-43	96.6667	100	Q9FFC0	UniprotSprot	H2B10_ARATH Histone H2B.10 (HTB2) - Arabidopsis thaliana (Mouse-ear cress)	Arabidopsis thaliana	90	618	145	260	529	56	145	226	BLASTX	55257	4785	2
0_618	0_618FNG-1	ga	ag	Di	8	16			16	31	621	6e-27	6e-27	36.8132	57.6923	Q7SXW3	UniprotSprot	LRC40_BRARE Leucine-rich repeat-containing protein 40 - Brachydanio rerio (Zebrafish) (Danio rerio)	Brachydanio rerio	182	621	601	70	585	30	211	226	BLASTX	55254	10700	1
0_618	0_618FNG-2	ag	ag	Di	10	20			32	51	621	6e-27	6e-27	36.8132	57.6923	Q7SXW3	UniprotSprot	LRC40_BRARE Leucine-rich repeat-containing protein 40 - Brachydanio rerio (Zebrafish) (Danio rerio)	Brachydanio rerio	182	621	601	70	585	30	211	226	BLASTX	55254	10700	1
0_622	0_622FNG-1	tct	aag	Tri	6	18			36	53	423
0_628	0_628FNG-1	ag	ag	Di	5	10			64	73	677	2e-61	0	95	98.3333	O50016	UniprotSprot	AP2S1_MAIZE AP-2 complex subunit sigma-1 (Clathrin coat assembly protein AP17) (Clathrin coat-associated protein AP17) (Plasma membrane adaptor AP-2 17 kDa protein) (Clathrin assembly protein 2 small chain) - Zea mays (Maize)	Zea mays	120	677	132	322	675	6	125	226	BLASTX	55237	3153	1
0_628	0_628FNG-2	tcg	acg	Tri	5	15			107	121	677	2e-61	0	95	98.3333	O50016	UniprotSprot	AP2S1_MAIZE AP-2 complex subunit sigma-1 (Clathrin coat assembly protein AP17) (Clathrin coat-associated protein AP17) (Plasma membrane adaptor AP-2 17 kDa protein) (Clathrin assembly protein 2 small chain) - Zea mays (Maize)	Zea mays	120	677	132	322	675	6	125	226	BLASTX	55237	3153	1
0_636	0_636FNG-1	ttc	aag	Tri	7	21			30	50	582	0.52	0.52	32.2581	56.4516	Q5WYE0	UniprotSprot	G6PI_LEGPL Glucose-6-phosphate isomerase (EC 5.3.1.9) (GPI) (Phosphoglucose isomerase) (PGI) (Phosphohexose isomerase) (PHI) - Legionella pneumophila (strain Lens)	Legionella pneumophila (strain Lens)	62	582	499	374	550	100	161	226	BLASTX	55225	10736	2
0_643	0_643FNG-1	ttc	aag	Tri	6	18			32	49	575	4e-23	4e-23	50.7812	57.0312	Q9SMB4	UniprotSprot	PSBS_TOBAC Photosystem II 22 kDa protein, chloroplast precursor (CP22) - Nicotiana tabacum (Common tobacco)	Nicotiana tabacum	128	575	274	160	534	13	140	226	BLASTX	55215	10747	1
0_649	0_649FNG-1	cga	acg	Tri	5	15			195	209	707	3.8	3.8	29.6875	46.875	P18127	UniprotSprot	ICEN_XANCT Ice nucleation protein - Xanthomonas campestris pv. translucens	Xanthomonas campestris pv. translucens	64	707	1567	454	639	1243	1301	226	BLASTX	55202	10765	1
0_64	0_64FNG-1	tc	ag	Di	8	16			49	64	634	1e-16	1e-16	36.2903	54.8387	Q8BPT6	UniprotSprot	IMP2L_MOUSE Mitochondrial inner membrane protease subunit 2 (EC 3.4.99.-) (IMP2-like protein) - Mus musculus (Mouse)	Mus musculus	124	634	175	264	632	17	140	226	BLASTX	56183	13171	3
0_655	0_655FNG-1	ct	ag	Di	6	12			53	64	395	1.1	1.1	31.8182	45.4545	Q6PH08	UniprotSprot	ERC2_MOUSE ERC protein 2 (CAZ-associated structural protein 1) (CAST1) - Mus musculus (Mouse)	Mus musculus	44	395	957	219	88	903	944	226	BLASTX	55193	10776	-3
0_657	0_657FNG-1	aag	aag	Tri	5	15			1	15	718	1e-106	0	81.6594	93.0131	Q8W425	UniprotSprot	PSMD6_ORYSA 26S proteasome non-ATPase regulatory subunit 6 (26S proteasome regulatory particle non-ATPase subunit 7) (OsRPN7) - Oryza sativa (Rice)	Oryza sativa	229	718	389	31	717	6	234	226	BLASTX	55192	6059	1
0_659	0_659FNG-1	acg	acg	Tri	6	18			236	253	647	8e-10	8e-10	32.7869	47.541	Q9M6E2	UniprotSprot	DBAT_TAXCU 10-deacetylbaccatin III 10-O-acetyltransferase (EC 2.3.1.167) (DBAT) - Taxus cuspidata (Japanese yew)	Taxus cuspidata	122	647	440	280	624	64	185	226	BLASTX	55189	6020	1
0_65	0_65FNG-1	ga	ag	Di	17	34			14	47	592	0.42	0.42	35.3659	47.561	Q6CCT1	UniprotSprot	GLGB_YARLI 1,4-alpha-glucan branching enzyme (EC 2.4.1.18) (Glycogen branching enzyme) - Yarrowia lipolytica (Candida lipolytica)	Yarrowia lipolytica	82	592	691	510	289	157	238	226	BLASTX	56176	13173	-2
0_660	0_660FNG-1	ctcccc	aggggg	Hexa	5	30			35	64	516	2e-53	0	83.9286	91.9643	Q41745	UniprotSprot	LPAT_MAIZE 1-acyl-sn-glycerol-3-phosphate acyltransferase PLS1 (EC 2.3.1.51) (Phospholipid synthesis protein 1) - Zea mays (Maize)	Zea mays	112	516	374	157	492	27	138	226	BLASTX	55181	10786	1
0_663	0_663FNG-1	ag	ag	Di	8	16			1	16	691	2e-12	2e-12	30.1136	44.8864	Q3MHX6	UniprotSprot	OS9_BOVIN Protein OS-9 precursor (Amplified in osteosarcoma 9) - Bos taurus (Bovine)	Bos taurus	176	691	667	181	687	38	189	226	BLASTX	55178	6690	1
0_665	0_665FNG-1	ct	ag	Di	6	12			130	141	191
0_665	0_665FNG-2	tc	ag	Di	5	10			143	152	191
0_666	0_666FNG-1	ac	ac	Di	11	22			1	22	642	0.83	0.83	36.9565	63.0435	P00393	UniprotSprot	DHNA_ECOLI NADH dehydrogenase (EC 1.6.99.3) - Escherichia coli	Escherichia coli	46	642	434	363	500	7	51	226	BLASTX	55174	10800	3
0_68	0_68FNG-1	acc	acc	Tri	8	24			626	649	680	0.01	0.01	23.0769	46.1538	Q8IX94	UniprotSprot	CTGE4_HUMAN Cutaneous T-cell lymphoma-associated antigen 4 (cTAGE-4 protein) - Homo sapiens (Human)	Homo sapiens	117	680	504	294	605	72	188	226	BLASTX	56172	13181	3
0_691	0_691FNG-1	agc	agc	Tri	5	15			20	34	590	5e-26	5e-26	54.7368	77.8947	Q8LDI5	UniprotSprot	TRXL4_ARATH Thioredoxin-like 4 - Arabidopsis thaliana (Mouse-ear cress)	Arabidopsis thaliana	95	590	118	94	378	17	111	226	BLASTX	55136	7582	1
0_6	0_6FNG-1	ct	ag	Di	14	28			50	77	748	2e-05	2e-05	31.25	47.9167	Q8LEA8	UniprotSprot	EID1_ARATH Phytochrome A-associated F-box protein (Empfindlicher im dunkelroten Licht protein 1) - Arabidopsis thaliana (Mouse-ear cress)	Arabidopsis thaliana	96	748	336	471	713	12	107	226	BLASTX	56279	2008	3
0_700	0_700FNG-1	tc	ag	Di	5	10			105	114	641	1e-12	1e-12	58.9286	71.4286	Q8GYN5	UniprotSprot	RIN4_ARATH RPM1-interacting protein 4 - Arabidopsis thaliana (Mouse-ear cress)	Arabidopsis thaliana	56	641	211	401	568	125	180	226	BLASTX	55117	2230	2
0_701	0_701FNG-1	cag	agc	Tri	9	27			67	93	712	9e-13	9e-13	40.9091	59.0909	O94703	UniprotSprot	RPA9_SCHPO DNA-directed RNA polymerase I 13.1 kDa polypeptide (EC 2.7.7.6) - Schizosaccharomyces pombe (Fission yeast)	Schizosaccharomyces pombe	88	712	119	183	446	35	118	226	BLASTX	55118	10893	3
0_702	0_702FNG-1	ag	ag	Di	10	20			1	20	682	6	6	28.3784	44.5946	P13536	UniprotSprot	ACHG_BOVIN Acetylcholine receptor subunit gamma precursor - Bos taurus (Bovine)	Bos taurus	74	682	519	494	273	121	185	226	BLASTX	55114	10895	-3
0_716	0_716FNG-1	ag	ag	Di	6	12			34	45	627	0.0003	0.0003	30.5882	48.2353	Q9FX77	UniprotSprot	Y1664_ARATH Protein At1g16640 - Arabidopsis thaliana (Mouse-ear cress)	Arabidopsis thaliana	85	627	134	207	431	13	97	226	BLASTX	55094	5999	3
0_719	0_719FNG-1	cct	agg	Tri	5	15			105	119	235
0_726	0_726FNG-1	ta	at	Di	5	10			261	270	594	1.6	1.6	26.5306	46.9388	Q5RBL0	UniprotSprot	YIPF1_PONPY Protein YIPF1 (YIP1 family member 1) - Pongo pygmaeus (Orangutan)	Pongo pygmaeus	98	594	306	38	325	160	247	226	BLASTX	55077	10948	2
0_730	0_730FNG-1	ct	ag	Di	7	14			9	22	628	4	4	38.4615	48.718	Q9Y3X0	UniprotSprot	CCDC9_HUMAN Coiled-coil domain-containing protein 9 - Homo sapiens (Human)	Homo sapiens	39	628	531	489	373	76	114	226	BLASTX	55071	10957	-2
0_730	0_730FNG-2	ag	ag	Di	13	26			80	105	628	4	4	38.4615	48.718	Q9Y3X0	UniprotSprot	CCDC9_HUMAN Coiled-coil domain-containing protein 9 - Homo sapiens (Human)	Homo sapiens	39	628	531	489	373	76	114	226	BLASTX	55071	10957	-2
0_734	0_734FNG-1	cag	agc	Tri	10	30			122	151	532	1e-07	1e-07	44.2857	60	P80874	UniprotSprot	GS69_BACSU General stress protein 69 (EC 1.1.1.-) (GSP69) (AKR11B) - Bacillus subtilis	Bacillus subtilis	70	532	331	285	494	11	73	226	BLASTX	55064	10964	3
0_737	0_737FNG-1	tct	aag	Tri	6	18			42	59	693	2e-17	2e-17	36.0759	51.2658	P39450	UniprotSprot	ADH3_PASPI Putative alcohol dehydrogenase class 3 (EC 1.1.1.1) (Alcohol dehydrogenase class III) (S-(hydroxymethyl)glutathione dehydrogenase) (EC 1.1.1.284) (Glutathione-dependent formaldehyde dehydrogenase) (FDH) (FALDH) - Pasteurella piscicida (Photobacterium damsela subsp. piscicida)	Pasteurella piscicida (Photobacterium damsela subsp. piscicida)	158	693	369	219	686	4	153	226	BLASTX	55057	7939	3
0_73	0_73FNG-1	aga	aag	Tri	11	33			102	134	255	2e-12	2e-12	97.2222	100	P69325	UniprotSprot	UBIQ_SOYBN Ubiquitin - Glycine max (Soybean)	Glycine max	36	255	76	147	254	1	36	226	BLASTX	56171	3395	3
0_74	0_74FNG-1	ct	ag	Di	13	26			1	26	664	2	2	27.451	40.1961	Q8BGI3	UniprotSprot	INSI1_MOUSE Insulin-induced gene 1 protein (INSIG-1) - Mus musculus (Mouse)	Mus musculus	102	664	259	323	622	110	200	226	BLASTX	56163	13198	2
0_754	0_754FNG-1	ttc	aag	Tri	6	18			395	412	615
0_758	0_758FNG-1	gag	agg	Tri	7	21			475	495	523	7e-09	7e-09	32	49	Q9FX77	UniprotSprot	Y1664_ARATH Protein At1g16640 - Arabidopsis thaliana (Mouse-ear cress)	Arabidopsis thaliana	100	523	134	100	396	9	108	226	BLASTX	55031	5999	1
0_75	0_75FNG-1	ct	ag	Di	6	12			20	31	127
0_767	0_767FNG-1	at	at	Di	5	10			14	23	632	2e-57	0	57.9545	77.2727	Q9SEP2	UniprotSprot	CHSY_CARAN Chalcone synthase (EC 2.3.1.74) (Naringenin-chalcone synthase) - Cardamine amara (Large bitter-cress)	Cardamine amara	176	632	395	105	632	16	191	226	BLASTX	55015	11040	3
0_769	0_769FNG-1	ag	ag	Di	11	22			124	145	569	1e-51	0	73.6434	82.9457	P49100	UniprotSprot	CYB5_ORYSA Cytochrome b5 - Oryza sativa (Rice)	Oryza sativa	129	569	137	168	554	7	135	226	BLASTX	55009	768	3
0_770	0_770FNG-1	ag	ag	Di	9	18			472	489	575	0.004	0.004	26.4151	44.3396	Q8TD19	UniprotSprot	NEK9_HUMAN Serine/threonine-protein kinase Nek9 (EC 2.7.11.1) (NimA-related protein kinase 9) (Never in mitosis A-related kinase 9) (Nercc1 kinase) (NIMA-related kinase 8) (Nek8) - Homo sapiens (Human)	Homo sapiens	106	575	979	6	305	456	544	226	BLASTX	55011	11045	3
0_779	0_779FNG-1	ga	ag	Di	11	22			109	130	678	0.14	0.14	30.7692	48.3516	O30175	UniprotSprot	KTHY_ARCFU Probable thymidylate kinase (EC 2.7.4.9) (dTMP kinase) - Archaeoglobus fulgidus	Archaeoglobus fulgidus	91	678	196	28	291	96	186	226	BLASTX	54992	11064	1
0_784	0_784FNG-1	ttc	aag	Tri	7	21			44	64	237	3e-09	3e-09	55.5556	77.7778	Q8GYN5	UniprotSprot	RIN4_ARATH RPM1-interacting protein 4 - Arabidopsis thaliana (Mouse-ear cress)	Arabidopsis thaliana	45	237	211	105	236	4	48	226	BLASTX	54991	2230	3
0_786	0_786FNG-1	gt	ac	Di	5	10			346	355	581	1.2	1.2	32.7869	54.0984	Q7ZXS5	UniprotSprot	ERD22_XENLA ER lumen protein retaining receptor 2 (KDEL receptor 2) (KDEL endoplasmic reticulum protein retention receptor 2) - Xenopus laevis (African clawed frog)	Xenopus laevis	61	581	212	41	211	148	203	226	BLASTX	54984	11079	2
0_793	0_793FNG-1	ct	ag	Di	7	14			11	24	735	7e-15	1e-05	32.2222	58.8889	Q15427	UniprotSprot	SF3B4_HUMAN Splicing factor 3B subunit 4 (Spliceosome-associated protein 49) (SAP 49) (SF3b50) (Pre-mRNA-splicing factor SF3b 49 kDa subunit) - Homo sapiens (Human)	Homo sapiens	90	735	424	20	277	70	159	226	BLASTX	54974	7824	2
0_805	0_805FNG-1	tc	ag	Di	5	10			13	22	657	1e-46	0	81.3084	93.4579	Q6Z8K4	UniprotSprot	MUB3_ORYSA Membrane-anchored ubiquitin-fold protein 3 precursor (Membrane-anchored ub-fold protein 3) (OsMUB3) - Oryza sativa (Rice)	Oryza sativa (japonica cultivar-group)	107	657	119	336	656	4	110	226	BLASTX	54959	5662	3
0_807	0_807FNG-1	cag	agc	Tri	6	18			517	534	609
0_811	0_811FNG-1	cga	acg	Tri	5	15			43	57	667	7.5	7.5	32.5	55	Q7MUV9	UniprotSprot	G6PI_PORGI Glucose-6-phosphate isomerase (EC 5.3.1.9) (GPI) (Phosphoglucose isomerase) (PGI) (Phosphohexose isomerase) (PHI) - Porphyromonas gingivalis (Bacteroides gingivalis)	Porphyromonas gingivalis	40	667	445	430	549	39	78	226	BLASTX	54950	11138	1
0_812	0_812FNG-1	tc	ag	Di	7	14			1	14	555	1.3	1.3	39.1304	52.1739	Q92259	UniprotSprot	SREP_PENCH GATA factor SREP - Penicillium chrysogenum (Penicillium notatum)	Penicillium chrysogenum	23	555	532	192	260	93	115	226	BLASTX	54944	11142	3
0_812	0_812FNG-2	ga	ag	Di	8	16			124	139	555	1.3	1.3	39.1304	52.1739	Q92259	UniprotSprot	SREP_PENCH GATA factor SREP - Penicillium chrysogenum (Penicillium notatum)	Penicillium chrysogenum	23	555	532	192	260	93	115	226	BLASTX	54944	11142	3
0_813	0_813FNG-1	tga	atc	Tri	7	21			425	445	655	5e-23	5e-23	69.0141	80.2817	P40619	UniprotSprot	HMGL_IPONI HMG1/2-like protein - Ipomoea nil (Japanese morning glory) (Pharbitis nil)	Ipomoea nil	71	655	144	156	368	38	108	226	BLASTX	54946	1279	3
0_815	0_815FNG-1	ga	ag	Di	5	10			58	67	635	2e-37	2e-37	49.6644	71.8121	Q9FLH0	UniprotSprot	NMCP_ARATH Putative nuclear matrix constituent protein 1-like protein (NMCP1-like) - Arabidopsis thaliana (Mouse-ear cress)	Arabidopsis thaliana	149	635	1042	186	632	25	173	226	BLASTX	54942	11034	3
0_819	0_819FNG-1	ga	ag	Di	7	14			34	47	659	9e-27	9e-27	38.0952	53.9682	P48556	UniprotSprot	PSMD8_HUMAN 26S proteasome non-ATPase regulatory subunit 8 (26S proteasome regulatory subunit S14) (p31) - Homo sapiens (Human)	Homo sapiens	189	659	257	97	654	1	187	226	BLASTX	54932	6134	1
0_822	0_822FNG-1	acc	acc	Tri	5	15			296	310	651	1.9	1.9	38.983	49.1525	Q5VST9	UniprotSprot	OBSCN_HUMAN Obscurin (Obscurin-myosin light chain kinase) (Obscurin-MLCK) (Obscurin-RhoGEF) - Homo sapiens (Human)	Homo sapiens	59	651	7968	183	13	3297	3349	226	BLASTX	54930	11163	-1
0_825	0_825FNG-1	ctt	aag	Tri	7	21			161	181	660	9e-22	9e-22	50.5747	73.5632	Q8LCA1	UniprotSprot	TMP14_ARATH Thylakoid membrane phosphoprotein 14 kDa, chloroplast precursor - Arabidopsis thaliana (Mouse-ear cress)	Arabidopsis thaliana	87	660	174	259	519	86	172	226	BLASTX	54927	1330	1
0_827	0_827FNG-1	ct	ag	Di	9	18			59	76	110
0_828	0_828FNG-1	cga	acg	Tri	6	18			274	291	691	0.33	0.33	25	43.9655	P53741	UniprotSprot	BRE5_YEAST UBP3-associated protein BRE5 (Brefeldin-A sensitivity protein 5) - Saccharomyces cerevisiae (Baker's yeast)	Saccharomyces cerevisiae	116	691	515	353	655	204	318	226	BLASTX	54923	11176	2
0_830	0_830FNG-1	ag	ag	Di	11	22			1	22	669
0_836	0_836FNG-1	aag	aag	Tri	5	15			56	70	636	2.4	2.4	28.9474	40.7895	Q6C6M0	UniprotSprot	ATG2_YARLI Autophagy-related protein 2 - Yarrowia lipolytica (Candida lipolytica)	Yarrowia lipolytica	76	636	1520	125	346	667	740	226	BLASTX	54906	11191	2
0_839	0_839FNG-1	ct	ag	Di	5	10			1	10	621	6.6	6.6	29	44	P0AA79	UniprotSprot	EXUT_ECO57 Hexuronate transporter - Escherichia coli O157:H7	Escherichia coli O157:H7	100	621	472	436	155	247	343	226	BLASTX	54904	11200	-3
0_839	0_839FNG-2	tc	ag	Di	6	12			11	22	621	6.6	6.6	29	44	P0AA79	UniprotSprot	EXUT_ECO57 Hexuronate transporter - Escherichia coli O157:H7	Escherichia coli O157:H7	100	621	472	436	155	247	343	226	BLASTX	54904	11200	-3
0_839	0_839FNG-3	ct	ag	Di	5	10			43	52	621	6.6	6.6	29	44	P0AA79	UniprotSprot	EXUT_ECO57 Hexuronate transporter - Escherichia coli O157:H7	Escherichia coli O157:H7	100	621	472	436	155	247	343	226	BLASTX	54904	11200	-3
0_846	0_846FNG-1	ag	ag	Di	17	34			35	68	634	3e-68	0	67.052	82.0809	Q8LGG8	UniprotSprot	USPAL_ARATH Universal stress protein A-like protein - Arabidopsis thaliana (Mouse-ear cress)	Arabidopsis thaliana	173	634	175	79	597	3	175	226	BLASTX	54895	531	1
0_849	0_849FNG-1	cac	acc	Tri	6	18			141	158	651	0.17	0.17	23.6111	43.75	O49629	UniprotSprot	PAP2_ARATH Probable plastid-lipid-associated protein 2, chloroplast precursor (AtPap2) (Fibrillin-2) - Arabidopsis thaliana (Mouse-ear cress)	Arabidopsis thaliana	144	651	310	207	599	80	210	226	BLASTX	54889	11222	3
0_84	0_84FNG-1	ct	ag	Di	5	10			206	215	339	1.8	1.8	27.6316	47.3684	Q09428	UniprotSprot	ABCC8_HUMAN ATP-binding cassette transporter sub-family C member 8 (Sulfonylurea receptor 1) - Homo sapiens (Human)	Homo sapiens	76	339	1581	110	328	1099	1174	226	BLASTX	56147	13220	2
0_851	0_851FNG-1	ga	ag	Di	8	16			24	39	626	3	3	37.1429	54.2857	Q9V4A7	UniprotSprot	PLXB_DROME Plexin-B precursor - Drosophila melanogaster (Fruit fly)	Drosophila melanogaster	35	626	2051	493	591	1858	1892	226	BLASTX	54883	11230	1
0_854	0_854FNG-1	ag	ag	Di	12	24			1	24	308	5e-20	5e-20	45.8824	74.1176	Q99383	UniprotSprot	HRP1_YEAST Nuclear polyadenylated RNA-binding protein 4 (Cleavage factor IB) (CFIB) - Saccharomyces cerevisiae (Baker's yeast)	Saccharomyces cerevisiae	85	308	534	53	307	154	238	226	BLASTX	54879	11237	2
0_866	0_866FNG-1	ct	ag	Di	11	22			17	38	614	0.041	0.041	27.451	45.098	P47082	UniprotSprot	AVT1_YEAST Vacuolar amino acid transporter 1 - Saccharomyces cerevisiae (Baker's yeast)	Saccharomyces cerevisiae	102	614	602	232	537	218	314	226	BLASTX	54858	4865	1
0_869	0_869FNG-1	ct	ag	Di	9	18			56	73	670	5e-37	5e-37	47.7011	63.2184	O65155	UniprotSprot	KELP_ARATH RNA polymerase II transcriptional coactivator KELP - Arabidopsis thaliana (Mouse-ear cress)	Arabidopsis thaliana	174	670	165	83	604	1	162	226	BLASTX	54856	11274	2
0_869	0_869FNG-2	gag	agg	Tri	6	18			344	361	670	5e-37	5e-37	47.7011	63.2184	O65155	UniprotSprot	KELP_ARATH RNA polymerase II transcriptional coactivator KELP - Arabidopsis thaliana (Mouse-ear cress)	Arabidopsis thaliana	174	670	165	83	604	1	162	226	BLASTX	54856	11274	2
0_870	0_870FNG-1	tc	ag	Di	7	14			25	38	548	1e-26	1e-26	52.5773	67.0103	P80728	UniprotSprot	MAVI_CUCPE Mavicyanin - Cucurbita pepo (Vegetable marrow) (Summer squash)	Cucurbita pepo	97	548	108	159	449	3	99	226	BLASTX	54857	11277	3
0_872	0_872FNG-1	ga	ag	Di	12	24			248	271	652	1e-22	1e-22	44.1558	53.2467	O22795	UniprotSprot	RK28_ARATH 50S ribosomal protein L28, chloroplast precursor (CL28) - Arabidopsis thaliana (Mouse-ear cress)	Arabidopsis thaliana	77	652	143	323	553	8	83	226	BLASTX	54852	6671	2
0_87	0_87FNG-1	tct	aag	Tri	5	15			47	61	375	7e-40	7e-40	86.0465	94.186	P42749	UniprotSprot	UBC5_ARATH Ubiquitin-conjugating enzyme E2-21 kDa 2 (EC 6.3.2.19) (Ubiquitin-protein ligase 5) (Ubiquitin carrier protein 5) - Arabidopsis thaliana (Mouse-ear cress)	Arabidopsis thaliana	86	375	185	116	373	1	86	226	BLASTX	56143	13227	2
0_884	0_884FNG-1	agaa	aaag	Tetra	5	20			42	61	677	2e-09	2e-09	29.4118	45.098	P32368	UniprotSprot	RSD1_YEAST Recessive suppressor of secretory defect - Saccharomyces cerevisiae (Baker's yeast)	Saccharomyces cerevisiae	153	677	623	213	671	23	165	226	BLASTX	54830	11307	3
0_885	0_885FNG-1	ccagtc	actggg	Hexa	5	30			10	39	646	2e-34	2e-34	57.4468	73.7589	P93092	UniprotSprot	ACP1_CASGL Acyl carrier protein 1, chloroplast precursor (ACP 1) - Casuarina glauca (Swamp oak)	Casuarina glauca	141	646	136	100	513	1	136	226	BLASTX	54832	4629	1
0_887	0_887FNG-1	ag	ag	Di	6	12			31	42	709	4e-10	4e-10	35.7143	54.4643	Q09893	UniprotSprot	YAI5_SCHPO Hypothetical protein C24B11.05 in chromosome I - Schizosaccharomyces pombe (Fission yeast)	Schizosaccharomyces pombe	112	709	226	240	566	25	135	226	BLASTX	54826	2206	3
0_894	0_894FNG-1	ag	ag	Di	15	30			1	30	696	7e-10	7e-10	27.4112	43.6548	Q12893	UniprotSprot	TM115_HUMAN Transmembrane protein 115 (Protein PL6) (Placental protein 6) (PP6) - Homo sapiens (Human)	Homo sapiens	197	696	351	128	691	26	220	226	BLASTX	54818	11329	2
0_899	0_899FNG-1	aag	aag	Tri	5	15			161	175	702	0.002	0.44	30.4878	39.0244	P22105	UniprotSprot	TENX_HUMAN Tenascin-X precursor (TN-X) (Hexabrachion-like protein) - Homo sapiens (Human)	Homo sapiens	82	702	4289	250	486	538	605	226	BLASTX	54806	11345	1
0_8	0_8FNG-1	ga	ag	Di	10	20			11	30	697	0.0001	0.002	43.1373	52.9412	Q7TN31	UniprotSprot	AGGF1_MOUSE Angiogenic factor with G patch and FHA domains 1 (Angiogenic factor VG5Q) (mVG5Q) - Mus musculus (Mouse)	Mus musculus	51	697	711	44	190	200	250	226	BLASTX	56276	13034	2
0_901	0_901FNG-1	ga	ag	Di	12	24			77	100	710	5	5	42.4242	60.6061	Q9JIC3	UniprotSprot	DCR1A_MOUSE DNA cross-link repair 1A protein - Mus musculus (Mouse)	Mus musculus	33	710	1026	303	389	488	520	226	BLASTX	54802	11352	3
0_902	0_902FNG-1	ag	ag	Di	5	10			1	10	647	2e-69	0	59.8086	71.7703	P25317	UniprotSprot	GSTXA_TOBAC Probable glutathione S-transferase parA (EC 2.5.1.18) (Auxin-regulated protein parA) (STR246C protein) - Nicotiana tabacum (Common tobacco)	Nicotiana tabacum	209	647	220	21	647	6	214	226	BLASTX	54804	11354	3
0_906	0_906FNG-1	ag	ag	Di	17	34			65	98	543	5	5	38.5965	40.3509	Q6X2U4	UniprotSprot	POLN_RUBVB Non-structural polyprotein p200 (p200) [Contains: Protease p150 (EC 3.4.22.-) (p150); RNA-directed RNA polymerase/triphosphatase/helicase p90 (EC 2.7.7.48) (EC 3.6.1.15) (EC 3.6.1.-) (p90)] - Rubella virus (strain BRD1) (RUBV)	Rubella virus (RUBV)	57	543	2116	314	180	1094	1150	226	BLASTX	54798	11360	-2
0_908	0_908FNG-1	tc	ag	Di	13	26			64	89	610	4e-15	4e-15	69.2308	80.7692	P43293	UniprotSprot	NAK_ARATH Probable serine/threonine-protein kinase NAK (EC 2.7.11.1) - Arabidopsis thaliana (Mouse-ear cress)	Arabidopsis thaliana	52	610	389	455	610	53	104	226	BLASTX	54794	11363	2
0_911	0_911FNG-1	ga	ag	Di	10	20			36	55	617	5	5	30.6452	50	P74117	UniprotSprot	Y1972_SYNY3 Hypothetical protein slr1972 - Synechocystis sp. (strain PCC 6803)	Synechocystis sp. (strain PCC 6803)	62	617	359	98	283	45	105	226	BLASTX	54785	11370	2
0_914	0_914FNG-1	at	at	Di	5	10			382	391	566	1.1	1.1	29.2683	43.9024	P40873	UniprotSprot	MSOX_ARTST Monomeric sarcosine oxidase (EC 1.5.3.1) (MSOX) - Arthrobacter sp. (strain TE1826)	Arthrobacter sp. (strain TE1826)	82	566	389	415	194	23	104	226	BLASTX	54781	11381	-2
0_914	0_914FNG-2	ta	at	Di	5	10			439	448	566	1.1	1.1	29.2683	43.9024	P40873	UniprotSprot	MSOX_ARTST Monomeric sarcosine oxidase (EC 1.5.3.1) (MSOX) - Arthrobacter sp. (strain TE1826)	Arthrobacter sp. (strain TE1826)	82	566	389	415	194	23	104	226	BLASTX	54781	11381	-2
0_917	0_917FNG-1	cgc	ccg	Tri	5	15			121	135	667	0.31	0.31	40	65.7143	P13787	UniprotSprot	HBAZ_HORSE Hemoglobin subunit zeta (Hemoglobin zeta chain) (Zeta-globin) - Equus caballus (Horse)	Equus caballus	35	667	142	414	310	21	55	226	BLASTX	54779	11394	-2
0_919	0_919FNG-1	ga	ag	Di	17	34			18	51	682	4.6	4.6	30.2326	50	Q91ZP3	UniprotSprot	LPIN1_MOUSE Lipin-1 (Fatty liver dystrophy protein) - Mus musculus (Mouse)	Mus musculus	86	682	924	366	614	157	237	226	BLASTX	54775	11404	3
0_923	0_923FNG-1	ag	ag	Di	7	14			1	14	474	5e-36	5e-36	45.0382	67.9389	Q6Q2C2	UniprotSprot	HYES_PIG Epoxide hydrolase 2 (EC 3.3.2.10) (Soluble epoxide hydrolase) (SEH) (Epoxide hydratase) (Cytosolic epoxide hydrolase) (CEH) - Sus scrofa (Pig)	Sus scrofa	131	474	555	54	446	247	377	226	BLASTX	54765	439	3
0_925	0_925FNG-1	tc	ag	Di	15	30			177	206	697	3e-46	0	55.102	75.5102	Q84TE6	UniprotSprot	NAC22_ARATH NAC domain-containing protein 21/22 (ANAC021) (ANAC022) - Arabidopsis thaliana (Mouse-ear cress)	Arabidopsis thaliana	98	697	324	249	539	15	112	226	BLASTX	54760	7363	3
0_930	0_930FNG-1	ctt	aag	Tri	6	18			8	25	699	0.97	0.97	37.7778	51.1111	Q9UJU2	UniprotSprot	LEF1_HUMAN Lymphoid enhancer-binding factor 1 (LEF-1) (T cell-specific transcription factor 1-alpha) (TCF1-alpha) - Homo sapiens (Human)	Homo sapiens	45	699	399	256	125	253	297	226	BLASTX	54758	11426	-3
0_934	0_934FNG-1	cca	acc	Tri	5	15			376	390	605	4.8	4.8	35	47.5	Q9CZD3	UniprotSprot	SYG_MOUSE Glycyl-tRNA synthetase (EC 6.1.1.14) (Glycine--tRNA ligase) (GlyRS) - Mus musculus (Mouse)	Mus musculus	40	605	729	339	458	611	650	226	BLASTX	54748	11434	3
0_935	0_935FNG-1	ttc	aag	Tri	5	15			205	219	686	8e-08	8e-08	59.0909	75	P0AF09	UniprotSprot	MRP_ECOL6 Protein mrp - Escherichia coli O6	Escherichia coli O6	44	686	369	323	454	117	160	226	BLASTX	54742	11439	2
0_940	0_940FNG-1	ct	ag	Di	17	34			467	500	681	1.2	1.2	29.1667	43.75	Q9NRR6	UniprotSprot	INP5E_HUMAN 72 kDa inositol polyphosphate 5-phosphatase (EC 3.1.3.36) (Phosphatidylinositol-4,5-bisphosphate 5-phosphatase) (Phosphatidylinositol polyphosphate 5-phosphatase type IV) - Homo sapiens (Human)	Homo sapiens	96	681	644	376	116	76	171	226	BLASTX	54734	11451	-3
0_947	0_947FNG-1	ag	ag	Di	17	34			76	109	618
0_947	0_947FNG-2	ga	ag	Di	18	36			194	229	618
0_947	0_947FNG-3	gaa	aag	Tri	5	15			50	64	618
0_94	0_94FNG-1	ag	ag	Di	9	18			139	156	188
0_94	0_94FNG-2	ga	ag	Di	12	24			158	181	188
0_94	0_94FNG-3	tcc	agg	Tri	7	21			111	131	188
0_965	0_965FNG-1	ct	ag	Di	5	10			185	194	405	3e-06	3e-06	70.3704	77.7778	Q7Y1W9	UniprotSprot	SAP9_ORYSA Zinc finger A20 and AN1 domain-containing stress-associated protein 9 (OsSAP9) - Oryza sativa (Rice)	Oryza sativa (japonica cultivar-group)	27	405	161	323	403	17	43	226	BLASTX	54697	7602	2
0_966	0_966FNG-1	gcc	ccg	Tri	6	18			215	232	652	0.13	0.13	28.125	39.8438	Q5TJE8	UniprotSprot	B3GT4_CANFA Beta-1,3-galactosyltransferase 4 (EC 2.4.1.62) (Beta-1,3-GalTase 4) (Beta3Gal-T4) (b3Gal-T4) (Ganglioside galactosyltransferase) (UDP-galactose:beta-N-acetyl-galactosamine-beta-1, 3-galactosyltransferase) (GAL-T2) (GalT4) - Canis familiaris (Dog)	Canis familiaris	128	652	383	258	641	135	234	226	BLASTX	54691	11510	3
0_968	0_968FNG-1	ga	ag	Di	9	18			85	102	562	0.004	0.004	24.7312	45.1613	Q5R6T1	UniprotSprot	PDIA6_PONPY Protein disulfide-isomerase A6 precursor (EC 5.3.4.1) - Pongo pygmaeus (Orangutan)	Pongo pygmaeus	93	562	440	297	560	11	103	226	BLASTX	54689	249	3
0_968	0_968FNG-2	tct	aag	Tri	6	18			178	195	562	0.004	0.004	24.7312	45.1613	Q5R6T1	UniprotSprot	PDIA6_PONPY Protein disulfide-isomerase A6 precursor (EC 5.3.4.1) - Pongo pygmaeus (Orangutan)	Pongo pygmaeus	93	562	440	297	560	11	103	226	BLASTX	54689	249	3
0_976	0_976FNG-1	ct	ag	Di	6	12			5	16	699	8e-88	0	85.5615	95.1872	P49661	UniprotSprot	COPD_ORYSA Coatomer subunit delta (Delta-coat protein) (Delta-COP) (Archain) - Oryza sativa (Rice)	Oryza sativa	187	699	518	78	638	1	187	226	BLASTX	54676	11534	3
0_981	0_981FNG-1	cag	agc	Tri	6	18			20	37	700	1e-71	0	78.8461	91.0256	Q9ZVN4	UniprotSprot	Y1500_ARATH Probable tyrosine-protein phosphatase At1g05000 (EC 3.1.3.48) - Arabidopsis thaliana (Mouse-ear cress)	Arabidopsis thaliana	156	700	215	233	700	54	209	226	BLASTX	54663	11543	2
0_991	0_991FNG-1	tc	ag	Di	5	10			18	27	670	2e-10	2e-10	25.8707	44.7761	Q12288	UniprotSprot	YL126_YEAST Putative glutamine amidotransferase YLR126C (EC 2.4.2.-) - Saccharomyces cerevisiae (Baker's yeast)	Saccharomyces cerevisiae	201	670	251	108	668	4	200	226	BLASTX	54649	11562	3
0_996	0_996FNG-1	tc	ag	Di	11	22			90	111	602	0.0001	0.0001	45.8333	60.4167	Q9Z5I7	UniprotSprot	SYP_MYCLE Prolyl-tRNA synthetase (EC 6.1.1.15) (Proline--tRNA ligase) (ProRS) - Mycobacterium leprae	Mycobacterium leprae	48	602	480	282	404	6	53	226	BLASTX	54643	11572	3
2_1000	2_1000FNG-1	aag	aag	Tri	5	15			539	553	765	7e-53	0	66.4384	80.137	P92792	UniprotSprot	TOM20_SOLTU Mitochondrial import receptor subunit TOM20 (Translocase of outer membrane 20 kDa subunit) - Solanum tuberosum (Potato)	Solanum tuberosum	146	765	204	56	493	4	149	226	BLASTX	56286	475	2
2_1002	2_1002FNG-1	tctcc	agagg	Penta	5	25			89	113	786	1e-104	0	89.6226	93.3962	P05414	UniprotSprot	GOX_SPIOL Peroxisomal (S)-2-hydroxy-acid oxidase (EC 1.1.3.15) (Glycolate oxidase) (GOX) (Short chain alpha-hydroxy acid oxidase) - Spinacia oleracea (Spinach)	Spinacia oleracea	212	786	369	151	786	1	212	226	BLASTX	56302	4601	1
2_1003	2_1003FNG-1	gaa	aag	Tri	7	21			53	73	575	6e-56	0	81.9549	84.9624	P49211	UniprotSprot	RL321_ARATH 60S ribosomal protein L32-1 - Arabidopsis thaliana (Mouse-ear cress)	Arabidopsis thaliana	133	575	133	81	479	1	133	226	BLASTX	56958	4441	3
2_1005	2_1005FNG-1	tc	ag	Di	5	10			18	27	602	8.2	8.2	31.1475	42.623	Q9LP37	UniprotSprot	RK34_ARATH 50S ribosomal protein L34, chloroplast precursor (CL34) - Arabidopsis thaliana (Mouse-ear cress)	Arabidopsis thaliana	61	602	157	161	322	4	64	226	BLASTX	56966	9564	2
2_1006	2_1006FNG-1	gag	agg	Tri	6	18			1	18	698	3e-05	3e-05	23.5294	45.5882	Q99382	UniprotSprot	YL065_YEAST UPF0372 protein YLR065C - Saccharomyces cerevisiae (Baker's yeast)	Saccharomyces cerevisiae	136	698	181	53	451	1	133	226	BLASTX	56915	4348	2
2_1010	2_1010FNG-1	ctt	aag	Tri	7	21			48	68	633	8e-89	0	86.1878	95.0276	O48850	UniprotSprot	VA725_ARATH Vesicle-associated membrane protein 725 (AtVAMP725) - Arabidopsis thaliana (Mouse-ear cress)	Arabidopsis thaliana	181	633	285	91	633	61	241	226	BLASTX	56969	9916	1
2_1015	2_1015FNG-1	ga	ag	Di	13	26			51	76	729	2e-58	0	64.5161	78.7097	P63282	UniprotSprot	UBC9_XENLA SUMO-conjugating enzyme UBC9 (EC 6.3.2.-) (SUMO-protein ligase) (Ubiquitin-conjugating enzyme E2 I) (Ubiquitin-protein ligase I) (Ubiquitin carrier protein I) (Ubiquitin carrier protein 9) - Xenopus laevis (African clawed frog)	Xenopus laevis	155	729	158	99	563	3	157	226	BLASTX	49396	4283	3
2_1016	2_1016FNG-1	gga	agg	Tri	6	18			119	136	682	4e-49	0	77.8688	90.9836	Q9M2J9	UniprotSprot	BET11_ARATH Bet1-like SNARE 1-1 (AtBET11) (Bet1/Sft1-like SNARE 14a) (AtBS14a) - Arabidopsis thaliana (Mouse-ear cress)	Arabidopsis thaliana	122	682	122	170	535	1	122	226	BLASTX	49316	10140	2
2_1021	2_1021FNG-1	ct	ag	Di	6	12			63	74	667	8e-47	0	70.5882	78.6765	Q39055	UniprotSprot	CNX2_ARATH Molybdopterin biosynthesis protein CNX2 (Molybdenum cofactor biosynthesis enzyme CNX2) - Arabidopsis thaliana (Mouse-ear cress)	Arabidopsis thaliana	136	667	390	279	665	34	169	226	BLASTX	48896	3649	3
2_1021	2_1021FNG-2	tct	aag	Tri	6	18			1	18	667	8e-47	0	70.5882	78.6765	Q39055	UniprotSprot	CNX2_ARATH Molybdopterin biosynthesis protein CNX2 (Molybdenum cofactor biosynthesis enzyme CNX2) - Arabidopsis thaliana (Mouse-ear cress)	Arabidopsis thaliana	136	667	390	279	665	34	169	226	BLASTX	48896	3649	3
2_1029	2_1029FNG-1	ag	ag	Di	11	22			5	26	659	2e-05	2e-05	38.3562	54.7945	Q6KHF9	UniprotSprot	DNAJ_MYCMO Chaperone protein dnaJ - Mycoplasma mobile	Mycoplasma mobile	73	659	373	304	522	6	74	226	BLASTX	48550	57118	1
2_1030	2_1030FNG-1	ga	ag	Di	6	12			40	51	651	8e-82	0	95.2703	98.6487	P35135	UniprotSprot	UBC4_SOLLC Ubiquitin-conjugating enzyme E2-17 kDa (EC 6.3.2.19) (Ubiquitin-protein ligase) (Ubiquitin carrier protein) - Solanum lycopersicum (Tomato) (Lycopersicon esculentum)	Lycopersicon esculentum	148	651	148	99	542	1	148	226	BLASTX	48496	4748	3
2_1031	2_1031FNG-1	ga	ag	Di	8	16			23	38	631	2e-17	2e-17	31.5151	50.303	Q17433	UniprotSprot	DNJ2_CAEEL DnaJ homolog dnj-2 precursor (DnaJ domain protein 2) - Caenorhabditis elegans	Caenorhabditis elegans	165	631	337	148	606	27	191	226	BLASTX	48488	3044	1
2_1035	2_1035FNG-1	ag	ag	Di	9	18			8	25	623	1e-101	0	90.9548	95.4774	Q9SDL8	UniprotSprot	F16P2_ORYCO Fructose-1,6-bisphosphatase, cytosolic (EC 3.1.3.11) (D-fructose-1,6-bisphosphate 1-phosphohydrolase) (FBPase) - Oryza coarctata (Wild rice) (Porteresia coarctata)	Oryza coarctata (Wild rice) (Porteresia coarctata)	199	623	344	27	623	1	199	226	BLASTX	57086	57198	3
2_1039	2_1039FNG-1	ct	ag	Di	12	24			79	102	682	8e-93	0	94.0217	97.2826	Q9SIP7	UniprotSprot	RS31_ARATH 40S ribosomal protein S3-1 - Arabidopsis thaliana (Mouse-ear cress)	Arabidopsis thaliana	184	682	250	129	680	1	184	226	BLASTX	56956	246	3
2_1039	2_1039FNG-2	tc	ag	Di	8	16			104	119	682	8e-93	0	94.0217	97.2826	Q9SIP7	UniprotSprot	RS31_ARATH 40S ribosomal protein S3-1 - Arabidopsis thaliana (Mouse-ear cress)	Arabidopsis thaliana	184	682	250	129	680	1	184	226	BLASTX	56956	246	3
2_1043	2_1043FNG-1	ct	ag	Di	9	18			893	910	984	1e-128	0	92.3404	98.7234	Q43095	UniprotSprot	CAMT_POPTM Caffeoyl-CoA O-methyltransferase (EC 2.1.1.104) (Trans-caffeoyl-CoA 3-O-methyltransferase) (CCoAMT) (CCoAOMT) - Populus tremuloides (Quaking aspen)	Populus tremuloides	235	984	247	98	802	13	247	226	BLASTX	56910	5432	2
2_1043	2_1043FNG-2	ggagag	agaggg	Hexa	5	30			32	61	984	1e-128	0	92.3404	98.7234	Q43095	UniprotSprot	CAMT_POPTM Caffeoyl-CoA O-methyltransferase (EC 2.1.1.104) (Trans-caffeoyl-CoA 3-O-methyltransferase) (CCoAMT) (CCoAOMT) - Populus tremuloides (Quaking aspen)	Populus tremuloides	235	984	247	98	802	13	247	226	BLASTX	56910	5432	2
2_1046	2_1046FNG-1	ccg	ccg	Tri	6	18			100	117	880	2e-49	0	53.5294	74.1176	Q9LZX1	UniprotSprot	Y5175_ARATH Protein At5g01750 - Arabidopsis thaliana (Mouse-ear cress)	Arabidopsis thaliana	170	880	217	169	678	32	199	226	BLASTX	56861	2169	1
2_1047	2_1047FNG-1	tg	ac	Di	5	10			754	763	841	3e-83	0	67.8899	81.6514	Q8GUK6	UniprotSprot	PIS2_ARATH Probable CDP-diacylglycerol--inositol 3-phosphatidyltransferase 2 (EC 2.7.8.11) (Phosphatidylinositol synthase 2) (PtdIns synthase 2) (PI synthase 2) (AtPIS2) - Arabidopsis thaliana (Mouse-ear cress)	Arabidopsis thaliana	218	841	225	143	790	8	225	226	BLASTX	56862	8819	2
2_1048	2_1048FNG-1	ct	ag	Di	12	24			116	139	784	3e-28	3e-28	34.2995	54.5894	Q91V92	UniprotSprot	ACLY_MOUSE ATP-citrate synthase (EC 2.3.3.8) (ATP-citrate (pro-S-)-lyase) (Citrate cleavage enzyme) - Mus musculus (Mouse)	Mus musculus	207	784	1091	160	771	1	207	226	BLASTX	56852	8694	1
2_1049	2_1049FNG-1	ga	ag	Di	5	10			36	45	614	3e-36	3e-36	41.7989	64.0212	P32110	UniprotSprot	GSTX6_SOYBN Probable glutathione S-transferase (EC 2.5.1.18) (Heat shock protein 26A) (G2-4) - Glycine max (Soybean)	Glycine max	189	614	225	48	611	6	187	226	BLASTX	56834	4709	3
2_1053	2_1053FNG-1	ag	ag	Di	5	10			87	96	608	1e-50	0	59.6386	68.0723	Q96288	UniprotSprot	STO_ARATH Salt-tolerance protein - Arabidopsis thaliana (Mouse-ear cress)	Arabidopsis thaliana	166	608	248	108	605	1	165	226	BLASTX	56563	8165	3
2_1054	2_1054FNG-1	cca	acc	Tri	10	30			43	72	567	3.2	3.2	27.0833	47.9167	P46832	UniprotSprot	GNTP_BACLI Gluconate permease - Bacillus licheniformis	Bacillus licheniformis	96	567	448	78	362	214	304	226	BLASTX	56541	57196	3
2_105	2_105FNG-1	ctt	aag	Tri	7	21			77	97	1270	0	0	82.3529	91.5966	Q43497	UniprotSprot	MDAR_SOLLC Monodehydroascorbate reductase (EC 1.6.5.4) (MDAR) (Ascorbate free radical reductase) (AFR reductase) - Solanum lycopersicum (Tomato) (Lycopersicon esculentum)	Lycopersicon esculentum	357	1270	433	200	1270	4	360	226	BLASTX	49196	5388	2
2_1062	2_1062FNG-1	aga	aag	Tri	5	15			82	96	667	1e-67	0	79.0123	85.8025	P43333	UniprotSprot	RU2A_ARATH U2 small nuclear ribonucleoprotein A' (U2 snRNP-A') - Arabidopsis thaliana (Mouse-ear cress)	Arabidopsis thaliana	162	667	249	97	582	1	162	226	BLASTX	56411	7147	1
2_1063	2_1063FNG-1	gaa	aag	Tri	5	15			38	52	605	6e-65	0	65.8959	82.0809	Q9SPE6	UniprotSprot	SNAA2_ARATH Alpha-soluble NSF attachment protein 2 (Alpha-SNAP2) (N-ethylmaleimide-sensitive factor attachment protein, alpha 2) - Arabidopsis thaliana (Mouse-ear cress)	Arabidopsis thaliana	173	605	289	85	603	3	175	226	BLASTX	56405	4413	1
2_1067	2_1067FNG-1	tc	ag	Di	9	18			13	30	745	4e-29	4e-29	43.5028	55.3672	Q5SGD2	UniprotSprot	PP2CL_HUMAN Protein phosphatase 2C isoform epsilon (EC 3.1.3.16) (PP2C-epsilon) (Protein phosphatase 1L) (Protein phosphatase 1-like) - Homo sapiens (Human)	Homo sapiens	177	745	360	228	731	97	273	226	BLASTX	56337	2645	3
2_1068	2_1068FNG-1	ag	ag	Di	13	26			7	32	501	4e-52	0	93.1818	97.7273	P43333	UniprotSprot	RU2A_ARATH U2 small nuclear ribonucleoprotein A' (U2 snRNP-A') - Arabidopsis thaliana (Mouse-ear cress)	Arabidopsis thaliana	44	501	249	60	191	1	44	226	BLASTX	56315	7147	3
2_106	2_106FNG-1	ctc	agg	Tri	5	15			66	80	737	2e-12	2e-12	30.2158	51.0791	P34109	UniprotSprot	MYOD_DICDI Myosin ID heavy chain - Dictyostelium discoideum (Slime mold)	Dictyostelium discoideum	139	737	1109	255	632	725	863	226	BLASTX	49161	5558	3
2_1070	2_1070FNG-1	tc	ag	Di	5	10			44	53	579	0.08	0.08	39.4737	65.7895	Q92G13	UniprotSprot	HEMK_RICCN Bifunctional methyltransferase [Includes: HemK protein homolog (EC 2.1.1.-) (M.RcoHemKP); tRNA (guanine-N(7)-)-methyltransferase (EC 2.1.1.33) (tRNA(m7G46)-methyltransferase)] - Rickettsia conorii	Rickettsia conorii	38	579	524	366	479	313	350	226	BLASTX	56287	3272	3
2_113	2_113FNG-1	cct	agg	Tri	5	15			41	55	807	6e-56	0	77.0992	85.4962	Q9SNW6	UniprotSprot	PROF2_LILLO Profilin-2 - Lilium longiflorum (Trumpet lily)	Lilium longiflorum	131	807	131	167	559	1	131	226	BLASTX	49270	7225	2
2_113	2_113FNG-2	gag	agg	Tri	5	15			143	157	807	6e-56	0	77.0992	85.4962	Q9SNW6	UniprotSprot	PROF2_LILLO Profilin-2 - Lilium longiflorum (Trumpet lily)	Lilium longiflorum	131	807	131	167	559	1	131	226	BLASTX	49270	7225	2
2_113	2_113FNG-3	ccta	acct	Tetra	7	28			695	722	807	6e-56	0	77.0992	85.4962	Q9SNW6	UniprotSprot	PROF2_LILLO Profilin-2 - Lilium longiflorum (Trumpet lily)	Lilium longiflorum	131	807	131	167	559	1	131	226	BLASTX	49270	7225	2
2_113	2_113FNG-4	aagcc	aagcc	Penta	5	25			91	115	807	6e-56	0	77.0992	85.4962	Q9SNW6	UniprotSprot	PROF2_LILLO Profilin-2 - Lilium longiflorum (Trumpet lily)	Lilium longiflorum	131	807	131	167	559	1	131	226	BLASTX	49270	7225	2
2_115	2_115FNG-1	tgta	acat	Tetra	5	20			511	530	583	2.6	2.6	50	56.6667	P01266	UniprotSprot	THYG_HUMAN Thyroglobulin precursor - Homo sapiens (Human)	Homo sapiens	30	583	2768	242	159	2249	2278	226	BLASTX	49312	5286	-3
2_116	2_116FNG-1	ct	ag	Di	13	26			37	62	862	7e-26	7e-26	34.2541	55.2486	Q8DJB3	UniprotSprot	GRPE_SYNEL Protein grpE (HSP-70 cofactor) - Synechococcus elongatus (Thermosynechococcus elongatus)	Synechococcus elongatus	181	862	252	333	860	16	196	226	BLASTX	49163	8708	3
2_119	2_119FNG-1	tc	ag	Di	8	16			22	37	646	0.0006	4.2	41.3043	60.8696	P93203	UniprotSprot	MFP1_SOLLC MAR-binding filament-like protein 1 - Solanum lycopersicum (Tomato) (Lycopersicon esculentum)	Lycopersicon esculentum	46	646	697	170	307	40	79	226	BLASTX	49307	7874	2
2_120	2_120FNG-1	gac	acg	Tri	6	18			103	120	792	2e-13	2e-13	29.5598	49.0566	Q8TCT9	UniprotSprot	HM13_HUMAN Minor histocompatibility antigen H13 (EC 3.4.99.-) (Signal peptide peptidase) (Presenilin-like protein 3) (hIMP1 protein) - Homo sapiens (Human)	Homo sapiens	159	792	377	358	792	38	194	226	BLASTX	49233	4444	1
2_127	2_127FNG-1	ga	ag	Di	12	24			65	88	747	3e-58	0	64.5161	78.0645	P63282	UniprotSprot	UBC9_XENLA SUMO-conjugating enzyme UBC9 (EC 6.3.2.-) (SUMO-protein ligase) (Ubiquitin-conjugating enzyme E2 I) (Ubiquitin-protein ligase I) (Ubiquitin carrier protein I) (Ubiquitin carrier protein 9) - Xenopus laevis (African clawed frog)	Xenopus laevis	155	747	158	152	616	3	157	226	BLASTX	49402	4283	2
2_127	2_127FNG-2	ga	ag	Di	8	16			120	135	747	3e-58	0	64.5161	78.0645	P63282	UniprotSprot	UBC9_XENLA SUMO-conjugating enzyme UBC9 (EC 6.3.2.-) (SUMO-protein ligase) (Ubiquitin-conjugating enzyme E2 I) (Ubiquitin-protein ligase I) (Ubiquitin carrier protein I) (Ubiquitin carrier protein 9) - Xenopus laevis (African clawed frog)	Xenopus laevis	155	747	158	152	616	3	157	226	BLASTX	49402	4283	2
2_133	2_133FNG-1	tc	ag	Di	6	12			39	50	699	0.98	0.98	33.3333	49.3333	P34358	UniprotSprot	CED7_CAEEL ABC transporter ced-7 (Cell death protein 7) - Caenorhabditis elegans	Caenorhabditis elegans	75	699	1704	528	304	410	475	226	BLASTX	49213	4517	-1
2_134	2_134FNG-1	tc	ag	Di	7	14			187	200	852	1e-61	0	81.7518	91.9708	Q8H0B2	UniprotSprot	ARAE3_ORYSA Probable UDP-arabinose 4-epimerase 3 (EC 5.1.3.5) (UDP-D-xylose 4-epimerase 3) (UDP-galactose 4-epimerase-like protein 3) (OsUEL-3) - Oryza sativa (Rice)	Oryza sativa	137	852	406	440	850	14	150	226	BLASTX	49344	6468	2
2_134	2_134FNG-2	tc	ag	Di	6	12			247	258	852	1e-61	0	81.7518	91.9708	Q8H0B2	UniprotSprot	ARAE3_ORYSA Probable UDP-arabinose 4-epimerase 3 (EC 5.1.3.5) (UDP-D-xylose 4-epimerase 3) (UDP-galactose 4-epimerase-like protein 3) (OsUEL-3) - Oryza sativa (Rice)	Oryza sativa	137	852	406	440	850	14	150	226	BLASTX	49344	6468	2
2_138	2_138FNG-1	ga	ag	Di	5	10			126	135	792	1e-96	0	80	87.1429	Q9XF19	UniprotSprot	NAP2_ARATH Non-intrinsic ABC protein 2 (GCN-related protein 1) - Arabidopsis thaliana (Mouse-ear cress)	Arabidopsis thaliana	210	792	282	162	791	11	220	226	BLASTX	49416	5847	3
2_139	2_139FNG-1	ctc	agg	Tri	6	18			139	156	705
2_141	2_141FNG-1	aga	aag	Tri	5	15			23	37	679	9e-15	9e-15	40.4494	65.1685	Q8LCA1	UniprotSprot	TMP14_ARATH Thylakoid membrane phosphoprotein 14 kDa, chloroplast precursor - Arabidopsis thaliana (Mouse-ear cress)	Arabidopsis thaliana	89	679	174	292	558	85	173	226	BLASTX	49239	1330	1
2_143	2_143FNG-1	ct	ag	Di	11	22			30	51	742	2e-56	0	75.7812	89.8438	P59234	UniprotSprot	YIPL_SOLTU Protein yippee-like - Solanum tuberosum (Potato)	Solanum tuberosum	128	742	129	219	602	1	128	226	BLASTX	49211	6195	3
2_143	2_143FNG-3	ttggat	aaatcc	Hexa	5	30			179	208	742	2e-56	0	75.7812	89.8438	P59234	UniprotSprot	YIPL_SOLTU Protein yippee-like - Solanum tuberosum (Potato)	Solanum tuberosum	128	742	129	219	602	1	128	226	BLASTX	49211	6195	3
2_14	2_14FNG-1	ag	ag	Di	11	22			1	22	666	9e-44	9e-44	44	64.5	Q5R7C1	UniprotSprot	TM111_PONPY Transmembrane protein 111 - Pongo pygmaeus (Orangutan)	Pongo pygmaeus	200	666	261	44	643	5	200	226	BLASTX	49478	5276	2
2_150	2_150FNG-1	ac	ac	Di	10	20			1	20	719	0.35	0.35	26.8518	42.5926	P36027	UniprotSprot	MID2_YEAST Mating process protein MID2 (Serine-rich protein SMS1) (Protein kinase A interference protein) - Saccharomyces cerevisiae (Baker's yeast)	Saccharomyces cerevisiae	108	719	376	193	516	63	170	226	BLASTX	49230	5110	1
2_151	2_151FNG-1	aag	aag	Tri	5	15			1	15	701	0.98	0.98	31.5789	47.3684	Q8K1S2	UniprotSprot	UNC5D_MOUSE Netrin receptor UNC5D precursor (Unc-5 homolog D) (Unc-5 homolog 4) - Mus musculus (Mouse)	Mus musculus	57	701	956	294	461	277	331	226	BLASTX	49296	5452	3
2_15	2_15FNG-1	ctt	aag	Tri	6	18			116	133	710	1e-16	1e-16	29.6089	48.6033	P40603	UniprotSprot	APG_BRANA Anter-specific proline-rich protein APG (Protein CEX) (Fragment) - Brassica napus (Rape)	Brassica napus	179	710	449	183	704	123	297	226	BLASTX	49484	1250	3
2_160	2_160FNG-1	aag	aag	Tri	5	15			152	166	684	1e-33	1e-33	41.9162	56.8862	P22140	UniprotSprot	EPT1_YEAST Ethanolaminephosphotransferase (EC 2.7.8.1) (ETHPT) - Saccharomyces cerevisiae (Baker's yeast)	Saccharomyces cerevisiae	167	684	391	176	670	4	170	226	BLASTX	49167	7179	2
2_161	2_161FNG-1	ag	ag	Di	12	24			29	52	636	5e-36	5e-36	45.5882	61.0294	P22140	UniprotSprot	EPT1_YEAST Ethanolaminephosphotransferase (EC 2.7.8.1) (ETHPT) - Saccharomyces cerevisiae (Baker's yeast)	Saccharomyces cerevisiae	136	636	391	61	468	4	139	226	BLASTX	49169	7179	1
2_163	2_163FNG-1	gct	agc	Tri	7	21			558	578	745	8e-71	0	84.4595	92.5676	Q56E62	UniprotSprot	NDK1_TOBAC Nucleoside diphosphate kinase 1 (EC 2.7.4.6) (Nucleoside diphosphate kinase I) (NDK I) (NDP kinase I) (NDPK I) - Nicotiana tabacum (Common tobacco)	Nicotiana tabacum	148	745	148	93	536	1	148	226	BLASTX	49159	5442	3
2_164	2_164FNG-1	agg	agg	Tri	5	15			183	197	631	9e-35	9e-35	47.6923	56.9231	P0C132	UniprotSprot	IAA30_ORYSA Auxin-responsive protein IAA30 (Indoleacetic acid-induced protein 30) - Oryza sativa (Rice)	Oryza sativa	195	631	277	142	630	4	197	226	BLASTX	49298	6402	1
2_170	2_170FNG-1	tc	ag	Di	9	18			1	18	652	1e-89	0	89.8876	95.5056	P49397	UniprotSprot	RS3A_ORYSA 40S ribosomal protein S3a (CYC07 protein) - Oryza sativa (Rice)	Oryza sativa	178	652	262	118	651	20	197	226	BLASTX	49257	4694	1
2_17	2_17FNG-1	tc	ag	Di	5	10			28	37	725	1e-111	0	93.4884	98.6047	O48905	UniprotSprot	MDHC_MEDSA Malate dehydrogenase, cytoplasmic (EC 1.1.1.37) - Medicago sativa (Alfalfa)	Medicago sativa	215	725	332	80	724	1	215	226	BLASTX	49510	5610	2
2_180	2_180FNG-1	agc	agc	Tri	6	18			66	83	656	9e-46	1.4e-45	95.5556	100	Q5QM99	UniprotSprot	RL37A_ORYSA 60S ribosomal protein L37a - Oryza sativa (Rice)	Oryza sativa (japonica cultivar-group)	90	656	92	142	411	1	90	226	BLASTX	49292	5087	1
2_181	2_181FNG-1	cgg	ccg	Tri	5	15			71	85	694	4e-29	4e-29	41.9048	50	Q6K7E6	UniprotSprot	ERF1_ORYSA Ethylene-responsive transcription factor 1 (Ethylene-responsive element-binding factor 1) (EREBP-1) (OsEREBP1) - Oryza sativa (Rice)	Oryza sativa (japonica cultivar-group)	210	694	365	37	642	1	201	226	BLASTX	49208	4880	1
2_183	2_183FNG-1	ga	ag	Di	12	24			33	56	796	7e-84	0	76.8041	87.6289	Q43209	UniprotSprot	PIMT_WHEAT Protein-L-isoaspartate O-methyltransferase (EC 2.1.1.77) (Protein-beta-aspartate methyltransferase) (PIMT) (Protein L-isoaspartyl methyltransferase) (L-isoaspartyl protein carboxyl methyltransferase) - Triticum aestivum (Wheat)	Triticum aestivum	194	796	230	215	796	1	194	226	BLASTX	49172	7791	2
2_185	2_185FNG-1	tc	ag	Di	6	12			1	12	722	7e-53	0	46.8182	66.3636	O60164	UniprotSprot	PESC_SCHPO Pescadillo homolog - Schizosaccharomyces pombe (Fission yeast)	Schizosaccharomyces pombe	220	722	607	74	718	7	224	226	BLASTX	49142	5420	2
2_18	2_18FNG-1	ct	ag	Di	8	16			28	43	696	1e-105	0	95.0249	99.005	O48905	UniprotSprot	MDHC_MEDSA Malate dehydrogenase, cytoplasmic (EC 1.1.1.37) - Medicago sativa (Alfalfa)	Medicago sativa	201	696	332	94	696	3	203	226	BLASTX	49512	5610	1
2_18	2_18FNG-2	ct	ag	Di	5	10			71	80	696	1e-105	0	95.0249	99.005	O48905	UniprotSprot	MDHC_MEDSA Malate dehydrogenase, cytoplasmic (EC 1.1.1.37) - Medicago sativa (Alfalfa)	Medicago sativa	201	696	332	94	696	3	203	226	BLASTX	49512	5610	1
2_190	2_190FNG-1	ga	ag	Di	10	20			41	60	697	4e-81	0	94.5946	97.973	P35135	UniprotSprot	UBC4_SOLLC Ubiquitin-conjugating enzyme E2-17 kDa (EC 6.3.2.19) (Ubiquitin-protein ligase) (Ubiquitin carrier protein) - Solanum lycopersicum (Tomato) (Lycopersicon esculentum)	Lycopersicon esculentum	148	697	148	114	557	1	148	226	BLASTX	49281	4748	3
2_194	2_194FNG-1	tcg	acg	Tri	6	18			127	144	733	2.3	2.3	42.1053	63.1579	Q8WYP5	UniprotSprot	AHTF1_HUMAN AT-hook-containing transcription factor 1 (Embryonic large molecule derived from yolk sac) - Homo sapiens (Human)	Homo sapiens	38	733	2275	373	260	1805	1842	226	BLASTX	49333	7440	-1
2_196	2_196FNG-1	ttc	aag	Tri	10	30			531	560	662	4e-20	4e-20	49	65	Q41916	UniprotSprot	CYT5_ARATH Cysteine proteinase inhibitor 5 precursor (AtCYS-5) - Arabidopsis thaliana (Mouse-ear cress)	Arabidopsis thaliana	100	662	122	110	406	22	115	226	BLASTX	49232	10503	2
2_197	2_197FNG-1	tct	aag	Tri	6	18			568	585	674	4e-20	4e-20	49	65	Q41916	UniprotSprot	CYT5_ARATH Cysteine proteinase inhibitor 5 precursor (AtCYS-5) - Arabidopsis thaliana (Mouse-ear cress)	Arabidopsis thaliana	100	674	122	149	445	22	115	226	BLASTX	49227	10503	2
2_206	2_206FNG-1	tcc	agg	Tri	6	18			281	298	813	9e-47	0	42.7885	64.9039	Q05047	UniprotSprot	C72A1_CATRO Cytochrome P450 72A1 (EC 1.3.3.9) (CYPLXXII) (Secologanin synthase) (SLS) - Catharanthus roseus (Rosy periwinkle) (Madagascar periwinkle)	Catharanthus roseus	208	813	524	191	811	45	248	226	BLASTX	49221	5252	2
2_210	2_210FNG-1	tcc	agg	Tri	5	15			84	98	640	4e-37	4e-37	50.9203	65.6442	Q9ZUC1	UniprotSprot	QORL_ARATH Quinone oxidoreductase-like protein At1g23740, chloroplast precursor (EC 1.-.-.-) - Arabidopsis thaliana (Mouse-ear cress)	Arabidopsis thaliana	163	640	386	150	638	37	194	226	BLASTX	48707	7884	3
2_211	2_211FNG-1	gaa	aag	Tri	5	15			339	353	784	4e-30	4e-30	52.2522	73.8739	Q9ZP20	UniprotSprot	TRXM_ORYSA Thioredoxin M-type, chloroplast precursor (TRX-M) - Oryza sativa (Rice)	Oryza sativa	111	784	172	370	696	60	170	226	BLASTX	48863	7141	1
2_212	2_212FNG-1	ct	ag	Di	9	18			61	78	631	1e-27	1e-27	55.2632	72.807	P72580	UniprotSprot	PREA_SYNY3 Prenyl transferase (EC 2.5.1.-) - Synechocystis sp. (strain PCC 6803)	Synechocystis sp. (strain PCC 6803)	114	631	323	288	629	3	113	226	BLASTX	48687	7703	3
2_213	2_213FNG-1	tct	aag	Tri	9	27			35	61	682	5e-31	5e-31	45.3947	63.1579	Q8TC12	UniprotSprot	RDH11_HUMAN Retinol dehydrogenase 11 (EC 1.1.1.-) (Retinal reductase 1) (RalR1) (Prostate short-chain dehydrogenase/reductase 1) (Androgen-regulated short-chain dehydrogenase/reductase 1) (HCV core-binding protein HCBP12) - Homo sapiens (Human)	Homo sapiens	152	682	318	219	674	34	180	226	BLASTX	48989	6705	3
2_214	2_214FNG-1	ga	ag	Di	10	20			4	23	607	1e-37	1e-37	62.5899	71.223	O22795	UniprotSprot	RK28_ARATH 50S ribosomal protein L28, chloroplast precursor (CL28) - Arabidopsis thaliana (Mouse-ear cress)	Arabidopsis thaliana	139	607	143	94	483	14	139	226	BLASTX	48701	6671	1
2_215	2_215FNG-1	aga	aag	Tri	5	15			302	316	667	1.5	1.5	54.1667	75	Q9UZK7	UniprotSprot	IF2P_PYRAB Probable translation initiation factor IF-2 [Contains: Pab infB intein (Pab IF2 intein)] - Pyrococcus abyssi	Pyrococcus abyssi	24	667	992	513	584	802	825	226	BLASTX	48685	6829	3
2_216	2_216FNG-1	cag	agc	Tri	7	21			18	38	635	2e-26	2e-26	44.2177	60.5442	P73467	UniprotSprot	Y1223_SYNY3 UPF0105 protein slr1223 - Synechocystis sp. (strain PCC 6803)	Synechocystis sp. (strain PCC 6803)	147	635	307	208	633	1	145	226	BLASTX	48679	9237	1
2_219	2_219FNG-1	agc	agc	Tri	5	15			24	38	657	6e-26	6e-26	54.7368	77.8947	Q8LDI5	UniprotSprot	TRXL4_ARATH Thioredoxin-like 4 - Arabidopsis thaliana (Mouse-ear cress)	Arabidopsis thaliana	95	657	118	98	382	17	111	226	BLASTX	48695	7582	2
2_220	2_220FNG-1	ct	ag	Di	5	10			42	51	739	4e-13	4e-13	46.4286	59.5238	P40075	UniprotSprot	SCS2_YEAST Vesicle-associated membrane protein-associated protein SCS2 (VAMP-associated protein SCS2) (VAP homolog 1) (Choline sensitivity suppressor protein 2) - Saccharomyces cerevisiae (Baker's yeast)	Saccharomyces cerevisiae	84	739	244	104	352	4	87	226	BLASTX	48894	4473	2
2_223	2_223FNG-1	ga	ag	Di	16	32			78	109	747	0.37	0.37	22.9299	44.586	O42287	UniprotSprot	ITSN1_XENLA Intersectin-1 - Xenopus laevis (African clawed frog)	Xenopus laevis	157	747	1270	266	727	193	343	226	BLASTX	48926	4370	2
2_225	2_225FNG-1	tgg	acc	Tri	5	15			529	543	661	8e-55	0	89.5652	93.913	P50888	UniprotSprot	RL24_HORVU 60S ribosomal protein L24 - Hordeum vulgare (Barley)	Hordeum vulgare	115	661	162	62	406	1	115	226	BLASTX	49049	11218	2
2_244	2_244FNG-1	ct	ag	Di	6	12			4	15	754	1.9	1.9	27.4336	46.9027	Q8NF91	UniprotSprot	SYNE1_HUMAN Nesprin-1 (Nuclear envelope spectrin repeat protein 1) (Synaptic nuclear envelope protein 1) (Syne-1) (Myocyte nuclear envelope protein 1) (Myne-1) (Enaptin) - Homo sapiens (Human)	Homo sapiens	113	754	8797	336	638	1928	2040	226	BLASTX	48703	698	3
2_244	2_244FNG-2	ct	ag	Di	6	12			41	52	754	1.9	1.9	27.4336	46.9027	Q8NF91	UniprotSprot	SYNE1_HUMAN Nesprin-1 (Nuclear envelope spectrin repeat protein 1) (Synaptic nuclear envelope protein 1) (Syne-1) (Myocyte nuclear envelope protein 1) (Myne-1) (Enaptin) - Homo sapiens (Human)	Homo sapiens	113	754	8797	336	638	1928	2040	226	BLASTX	48703	698	3
2_244	2_244FNG-3	ct	ag	Di	6	12			76	87	754	1.9	1.9	27.4336	46.9027	Q8NF91	UniprotSprot	SYNE1_HUMAN Nesprin-1 (Nuclear envelope spectrin repeat protein 1) (Synaptic nuclear envelope protein 1) (Syne-1) (Myocyte nuclear envelope protein 1) (Myne-1) (Enaptin) - Homo sapiens (Human)	Homo sapiens	113	754	8797	336	638	1928	2040	226	BLASTX	48703	698	3
2_248	2_248FNG-1	ttccta	aatagg	Hexa	5	30			20	49	724	6e-25	6e-25	49.495	66.6667	O95563	UniprotSprot	BR44_HUMAN Brain protein 44 - Homo sapiens (Human)	Homo sapiens	99	724	127	151	447	15	113	226	BLASTX	48729	5584	1
2_249	2_249FNG-1	gaa	aag	Tri	11	33			108	140	704	0.005	0.005	35	61.6667	Q93YW0	UniprotSprot	EXEC1_ARATH EXECUTER1 protein, chloroplast precursor - Arabidopsis thaliana (Mouse-ear cress)	Arabidopsis thaliana	60	704	684	346	525	131	190	226	BLASTX	48900	2424	1
2_249	2_249FNG-2	ctt	aag	Tri	5	15			296	310	704	0.005	0.005	35	61.6667	Q93YW0	UniprotSprot	EXEC1_ARATH EXECUTER1 protein, chloroplast precursor - Arabidopsis thaliana (Mouse-ear cress)	Arabidopsis thaliana	60	704	684	346	525	131	190	226	BLASTX	48900	2424	1
2_250	2_250FNG-1	ga	ag	Di	13	26			1	26	636	1e-69	0	79.2683	87.8049	O22535	UniprotSprot	GCSH_ORYSA Glycine cleavage system H protein, mitochondrial precursor - Oryza sativa (Rice)	Oryza sativa	164	636	164	35	520	1	164	226	BLASTX	48817	1528	2
2_253	2_253FNG-1	ag	ag	Di	9	18			1	18	705	4e-88	0	79.602	87.0647	Q8LDP4	UniprotSprot	CP19D_ARATH Peptidyl-prolyl cis-trans isomerase CYP19-4 precursor (EC 5.2.1.8) (PPIase CYP19-4) (Rotamase CYP19-4) (Cyclophilin of 19 kDa 4) (Cyclophilin-5) - Arabidopsis thaliana (Mouse-ear cress)	Arabidopsis thaliana	201	705	201	22	624	4	201	226	BLASTX	49235	6163	1
2_257	2_257FNG-1	aaag	aaag	Tetra	5	20			20	39	778	0.14	0.14	25	41.9118	Q6LU49	UniprotSprot	ISPG_PHOPR 4-hydroxy-3-methylbut-2-en-1-yl diphosphate synthase (EC 1.17.4.3) (1-hydroxy-2-methyl-2-(E)-butenyl 4-diphosphate synthase) - Photobacterium profundum (Photobacterium sp. (strain SS9))	Photobacterium profundum	136	778	373	561	163	195	310	226	BLASTX	49071	5493	-2
2_261	2_261FNG-1	gaaa	aaag	Tetra	5	20			3	22	686	3e-40	3e-40	65.1852	82.2222	Q9FJP3	UniprotSprot	RK29_ARATH 50S ribosomal protein L29, chloroplast precursor (CL29) - Arabidopsis thaliana (Mouse-ear cress)	Arabidopsis thaliana	135	686	173	114	494	24	155	226	BLASTX	49039	10567	3
2_262	2_262FNG-1	tct	aag	Tri	7	21			40	60	655	0.17	0.17	23.4568	43.8272	Q56P13	UniprotSprot	RPOB_LACSA DNA-directed RNA polymerase beta chain (EC 2.7.7.6) (PEP) (Plastid-encoded RNA polymerase subunit beta) (RNA polymerase subunit beta) - Lactuca sativa (Garden lettuce)	Lactuca sativa	162	655	1060	114	557	554	710	226	BLASTX	49037	11900	3
2_268	2_268FNG-1	ag	ag	Di	5	10			118	127	828	0.04	0.04	27.6786	41.9643	O94336	UniprotSprot	YHM3_SCHPO Hypothetical FCP1 homology domain-containing protein SPBC1271.03c - Schizosaccharomyces pombe (Fission yeast)	Schizosaccharomyces pombe	112	828	244	474	803	57	165	226	BLASTX	49033	12736	3
2_276	2_276FNG-1	ta	at	Di	5	10			37	46	666	7e-64	0	62.9213	75.8427	P37834	UniprotSprot	PER1_ORYSA Peroxidase 1 precursor (EC 1.11.1.7) - Oryza sativa (Rice)	Oryza sativa	178	666	326	131	664	28	205	226	BLASTX	48882	7543	2
2_278	2_278FNG-1	ctg	agc	Tri	6	18			432	449	687	1e-71	0	69.7561	70.7317	P49199	UniprotSprot	RS8_ORYSA 40S ribosomal protein S8 - Oryza sativa (Rice)	Oryza sativa	205	687	220	50	664	1	200	226	BLASTX	49338	5405	2
2_279	2_279FNG-1	ag	ag	Di	9	18			8	25	632	8e-30	8e-30	42.3729	57.6271	Q8BYK4	UniprotSprot	RDH12_MOUSE Retinol dehydrogenase 12 (EC 1.1.1.-) - Mus musculus (Mouse)	Mus musculus	177	632	316	101	631	32	200	226	BLASTX	48991	5436	2
2_27	2_27FNG-1	tc	ag	Di	5	10			12	21	693	1e-105	0	86.6337	94.5545	Q9ZPP1	UniprotSprot	CALR_BERST Calreticulin precursor - Berberis stolonifera (Barberry)	Berberis stolonifera	202	693	416	88	693	19	220	226	BLASTX	49501	7360	1
2_284	2_284FNG-1	aga	aag	Tri	5	15			46	60	710	1e-27	1e-27	43.8356	58.2192	Q9CPZ6	UniprotSprot	ORML3_MOUSE ORM1-like protein 3 - Mus musculus (Mouse)	Mus musculus	146	710	153	115	549	6	151	226	BLASTX	49041	7104	1
2_284	2_284FNG-2	gaa	aag	Tri	5	15			63	77	710	1e-27	1e-27	43.8356	58.2192	Q9CPZ6	UniprotSprot	ORML3_MOUSE ORM1-like protein 3 - Mus musculus (Mouse)	Mus musculus	146	710	153	115	549	6	151	226	BLASTX	49041	7104	1
2_285	2_285FNG-1	ct	ag	Di	15	30			101	130	741	0.001	0.001	34.5679	48.1482	Q9CAD0	UniprotSprot	EGL1_ARATH Transcription factor EGL1 (ENHANCER OF GLABRA3) (Basic helix-loop-helix protein 2) (bHLH 2) (AtbHLH002) (AtMyc-146) - Arabidopsis thaliana (Mouse-ear cress)	Arabidopsis thaliana	81	741	596	385	627	404	482	226	BLASTX	48872	5236	1
2_285	2_285FNG-2	ctg	agc	Tri	6	18			710	727	741	0.001	0.001	34.5679	48.1482	Q9CAD0	UniprotSprot	EGL1_ARATH Transcription factor EGL1 (ENHANCER OF GLABRA3) (Basic helix-loop-helix protein 2) (bHLH 2) (AtbHLH002) (AtMyc-146) - Arabidopsis thaliana (Mouse-ear cress)	Arabidopsis thaliana	81	741	596	385	627	404	482	226	BLASTX	48872	5236	1
2_286	2_286FNG-1	ggt	acc	Tri	5	15			181	195	471	2.1	2.1	33.8983	44.0678	Q9UHR4	UniprotSprot	BI2L1_HUMAN Brain-specific angiogenesis inhibitor 1-associated protein 2-like protein 1 (BAI1-associated protein 2-like protein 1) - Homo sapiens (Human)	Homo sapiens	59	471	511	320	147	391	449	226	BLASTX	48671	12801	-2
2_288	2_288FNG-1	gct	agc	Tri	5	15			28	42	701	9e-07	9e-07	26.087	45.2174	P51364	UniprotSprot	YCXN_PORPU Putative cytochrome c-type biogenesis protein dbsD-like (ORF240) - Porphyra purpurea	Porphyra purpurea	115	701	240	297	641	7	121	226	BLASTX	49075	6620	3
2_293	2_293FNG-1	ctt	aag	Tri	5	15			99	113	1089	1e-09	1e-09	30.5785	52.0661	Q55909	UniprotSprot	Y305_SYNY3 UPF0043 membrane protein slr0305 - Synechocystis sp. (strain PCC 6803)	Synechocystis sp. (strain PCC 6803)	121	1089	209	527	886	44	160	226	BLASTX	49083	7965	2
2_297	2_297FNG-1	tct	aag	Tri	7	21			38	58	629	4e-29	4e-29	63.4783	66.087	Q02060	UniprotSprot	PSBS_SPIOL Photosystem II 22 kDa protein, chloroplast precursor (CP22) - Spinacia oleracea (Spinach)	Spinacia oleracea	115	629	274	283	627	60	172	226	BLASTX	48874	5633	1
2_298	2_298FNG-1	ag	ag	Di	8	16			12	27	666	4.4	4.4	26.6667	40	O75443	UniprotSprot	TECTA_HUMAN Alpha-tectorin precursor - Homo sapiens (Human)	Homo sapiens	90	666	2155	302	571	498	584	226	BLASTX	49065	6122	2
2_298	2_298FNG-2	ga	ag	Di	6	12			37	48	666	4.4	4.4	26.6667	40	O75443	UniprotSprot	TECTA_HUMAN Alpha-tectorin precursor - Homo sapiens (Human)	Homo sapiens	90	666	2155	302	571	498	584	226	BLASTX	49065	6122	2
2_301	2_301FNG-1	act	act	Tri	5	15			63	77	676	4e-52	0	65.1007	80.5369	Q3SZX8	UniprotSprot	CCD25_BOVIN Coiled-coil domain-containing protein 25 - Bos taurus (Bovine)	Bos taurus	149	676	208	223	666	1	149	226	BLASTX	48987	9187	1
2_302	2_302FNG-1	ga	ag	Di	9	18			28	45	735	1e-105	0	84.375	92.8571	Q96453	UniprotSprot	1433D_SOYBN 14-3-3-like protein D (SGF14D) - Glycine max (Soybean)	Glycine max	224	735	261	63	734	4	227	226	BLASTX	49085	6616	3
2_311	2_311FNG-1	aga	aag	Tri	5	15			189	203	672	1e-07	1e-07	47.4576	61.017	Q42463	UniprotSprot	DCL_SOLLC DCL protein, chloroplast precursor (Defective chloroplasts and leaves protein) - Solanum lycopersicum (Tomato) (Lycopersicon esculentum)	Lycopersicon esculentum	59	672	224	421	594	143	201	226	BLASTX	49092	5531	1
2_316	2_316FNG-1	gaa	aag	Tri	6	18			117	134	724	0.042	0.042	28.3019	49.0566	P43746	UniprotSprot	DPO3X_HAEIN DNA polymerase III subunit gamma/tau (EC 2.7.7.7) - Haemophilus influenzae	Haemophilus influenzae	53	724	688	498	656	453	505	226	BLASTX	48946	4686	3
2_318	2_318FNG-1	aag	aag	Tri	5	15			27	41	661	7.5	7.5	29.0909	45.4545	Q64MP7	UniprotSprot	SYM_BACFR Methionyl-tRNA synthetase (EC 6.1.1.10) (Methionine--tRNA ligase) (MetRS) - Bacteroides fragilis	Bacteroides fragilis	55	661	679	427	591	268	322	226	BLASTX	48681	12520	1
2_321	2_321FNG-1	gct	agc	Tri	6	18			353	370	725
2_321	2_321FNG-2	aga	aag	Tri	6	18			393	410	725
2_322	2_322FNG-1	ttc	aag	Tri	5	15			52	66	722	0.002	0.002	24.8588	38.4181	Q56P28	UniprotSprot	PRAF3_PIG PRA1 family protein 3 (ADP-ribosylation-like factor 6-interacting protein 5) - Sus scrofa (Pig)	Sus scrofa	177	722	188	207	719	6	148	226	BLASTX	49131	8572	3
2_325	2_325FNG-1	ga	ag	Di	5	10			19	28	743	1e-106	0	88.5246	95.082	Q9SMB1	UniprotSprot	SPD1_ORYSA Spermidine synthase 1 (EC 2.5.1.16) (Putrescine aminopropyltransferase 1) (SPDSY 1) - Oryza sativa (Rice)	Oryza sativa	183	743	323	73	621	33	215	226	BLASTX	48717	9827	1
2_32	2_32FNG-1	cct	agg	Tri	5	15			221	235	685	1e-17	1e-17	41.4286	52.8571	P40119	UniprotSprot	CBBYC_RALEH Protein cbbY, chromosomal - Ralstonia eutropha (strain ATCC 17699 / H16 / DSM 428 / Stanier 337) (Cupriavidus necator (strain ATCC 17699 / H16 / DSM 428 / Stanier 337))	Ralstonia eutropha (Alcaligenes eutrophus)	140	685	254	271	678	6	137	226	BLASTX	49509	5646	1
2_331	2_331FNG-1	tct	aag	Tri	8	24			21	44	670	7e-94	0	83.5979	92.0635	P12886	UniprotSprot	ADH1_PEA Alcohol dehydrogenase 1 (EC 1.1.1.1) - Pisum sativum (Garden pea)	Pisum sativum	189	670	380	104	670	6	194	226	BLASTX	49096	9412	2
2_334	2_334FNG-1	ttc	aag	Tri	12	36			58	93	654	3e-26	3e-26	53.125	76.0417	Q5QFG1	UniprotSprot	ATG8_PICAN Autophagy-related protein 8 precursor (Autophagy-related ubiquitin-like modifier ATG8) - Pichia angusta (Yeast) (Hansenula polymorpha)	Pichia angusta	96	654	125	191	478	21	116	226	BLASTX	48721	4501	2
2_335	2_335FNG-1	aag	aag	Tri	6	18			1	18	658	1e-62	0	67.5	86.875	O49286	UniprotSprot	FBL5_ARATH F-box/LRR-repeat protein 5 - Arabidopsis thaliana (Mouse-ear cress)	Arabidopsis thaliana	160	658	360	177	656	20	179	226	BLASTX	48954	2211	3
2_339	2_339FNG-1	tc	ag	Di	17	34			32	65	683	1e-71	0	85.4305	89.404	P23345	UniprotSprot	SODC4_MAIZE Superoxide dismutase [Cu-Zn] 4A (EC 1.15.1.1) - Zea mays (Maize)	Zea mays	151	683	152	96	548	1	151	226	BLASTX	49001	7111	3
2_341	2_341FNG-1	tc	ag	Di	10	20			65	84	701	2e-33	2e-33	82.5	93.75	Q6Z8K4	UniprotSprot	MUB3_ORYSA Membrane-anchored ubiquitin-fold protein 3 precursor (Membrane-anchored ub-fold protein 3) (OsMUB3) - Oryza sativa (Rice)	Oryza sativa (japonica cultivar-group)	80	701	119	431	670	8	87	226	BLASTX	48913	5662	2
2_345	2_345FNG-1	ag	ag	Di	14	28			10	37	624	4e-34	4e-34	43.2099	61.7284	Q96GG9	UniprotSprot	DCNL1_HUMAN DCN1-like protein 1 (Defective in cullin neddylation protein 1-like protein 1) (DCUN1 domain-containing protein 1) (Squamous cell carcinoma-related oncogene) - Homo sapiens (Human)	Homo sapiens	162	624	259	153	617	1	162	226	BLASTX	48960	3092	3
2_348	2_348FNG-1	tcc	agg	Tri	5	15			111	125	647	0.13	0.13	47.3684	63.1579	Q9Z1P7	UniprotSprot	ANR47_MOUSE Ankyrin repeat domain-containing protein 47 - Mus musculus (Mouse)	Mus musculus	38	647	791	435	548	684	721	226	BLASTX	48936	7707	3
2_349	2_349FNG-1	ag	ag	Di	5	10			17	26	644	3e-78	0	85.6115	93.5252	O23710	UniprotSprot	PSB7A_ARATH Proteasome subunit beta type 7-A precursor (EC 3.4.25.1) (Proteasome subunit beta type 2) (20S proteasome beta subunit B-1) (Proteasome component FA) (Proteasome component FB) - Arabidopsis thaliana (Mouse-ear cress)	Arabidopsis thaliana	139	644	273	96	512	1	139	226	BLASTX	48813	1200	3
2_352	2_352FNG-1	gaa	aag	Tri	5	15			160	174	663	5e-14	5e-14	32.1429	51.4286	P19683	UniprotSprot	ROC4_NICSY 31 kDa ribonucleoprotein, chloroplast precursor - Nicotiana sylvestris (Wood tobacco)	Nicotiana sylvestris	140	663	315	252	662	125	263	226	BLASTX	48870	4822	3
2_355	2_355FNG-1	ag	ag	Di	5	10			1	10	685	5e-12	5e-12	30.2857	44.5714	Q3MHX6	UniprotSprot	OS9_BOVIN Protein OS-9 precursor (Amplified in osteosarcoma 9) - Bos taurus (Bovine)	Bos taurus	175	685	667	175	678	38	188	226	BLASTX	48632	6690	1
2_361	2_361FNG-1	ttc	aag	Tri	9	27			172	198	773	0.23	0.23	26.5487	46.9027	Q5JIB3	UniprotSprot	TRM1_PYRKO N(2),N(2)-dimethylguanosine tRNA methyltransferase (EC 2.1.1.32) (tRNA(guanine-26,N(2)-N(2)) methyltransferase) (tRNA 2,2-dimethylguanosine-26 methyltransferase) (tRNA(m(2,2)G26)dimethyltransferase) - Pyrococcus kodakaraensis (Thermococcus kodakaraensis)	Pyrococcus kodakaraensis	113	773	376	250	585	263	363	226	BLASTX	48956	9330	1
2_366	2_366FNG-1	ctt	aag	Tri	5	15			177	191	672	1e-70	0	63.2743	72.5664	O48646	UniprotSprot	GPX6_ARATH Probable phospholipid hydroperoxide glutathione peroxidase 6, mitochondrial precursor (EC 1.11.1.12) (PHGPx) (AtGPX1) - Arabidopsis thaliana (Mouse-ear cress)	Arabidopsis thaliana	226	672	232	11	670	1	219	226	BLASTX	48793	6715	2
2_369	2_369FNG-1	ct	ag	Di	5	10			28	37	692	0.25	0.25	29.3333	44	Q8NEZ4	UniprotSprot	MLL3_HUMAN Myeloid/lymphoid or mixed-lineage leukemia protein 3 homolog (EC 2.1.1.43) (Histone-lysine N-methyltransferase, H3 lysine-4 specific MLL3) (Homologous to ALR protein) - Homo sapiens (Human)	Homo sapiens	75	692	4911	564	346	3281	3354	226	BLASTX	48693	5099	-3
2_369	2_369FNG-2	agg	agg	Tri	5	15			1	15	692	0.25	0.25	29.3333	44	Q8NEZ4	UniprotSprot	MLL3_HUMAN Myeloid/lymphoid or mixed-lineage leukemia protein 3 homolog (EC 2.1.1.43) (Histone-lysine N-methyltransferase, H3 lysine-4 specific MLL3) (Homologous to ALR protein) - Homo sapiens (Human)	Homo sapiens	75	692	4911	564	346	3281	3354	226	BLASTX	48693	5099	-3
2_372	2_372FNG-1	ctc	agg	Tri	5	15			44	58	769	4e-23	4e-23	32.0225	55.0562	O59413	UniprotSprot	PFPI_PYRHO Intracellular protease 1 (EC 3.2.-.-) (Intracellular protease I) - Pyrococcus horikoshii	Pyrococcus horikoshii	178	769	166	134	667	3	164	226	BLASTX	48758	2580	2
2_374	2_374FNG-1	tc	ag	Di	5	10			97	106	733	7e-64	0	84.6715	92.7007	Q8SAG3	UniprotSprot	ADF_VITVI Actin-depolymerizing factor (ADF) - Vitis vinifera (Grape)	Vitis vinifera	137	733	143	148	558	7	143	226	BLASTX	48739	3523	1
2_375	2_375FNG-1	ct	ag	Di	13	26			48	73	787	0.11	0.11	25.3165	50.6329	P46328	UniprotSprot	YXBD_BACSU Hypothetical protein yxbD - Bacillus subtilis	Bacillus subtilis	79	787	159	538	774	44	116	226	BLASTX	48771	9929	1
2_375	2_375FNG-2	tct	aag	Tri	5	15			71	85	787	0.11	0.11	25.3165	50.6329	P46328	UniprotSprot	YXBD_BACSU Hypothetical protein yxbD - Bacillus subtilis	Bacillus subtilis	79	787	159	538	774	44	116	226	BLASTX	48771	9929	1
2_376	2_376FNG-1	gaa	aag	Tri	5	15			24	38	655	3e-42	3e-42	50.8876	66.8639	P54120	UniprotSprot	AIG1_ARATH Protein AIG1 - Arabidopsis thaliana (Mouse-ear cress)	Arabidopsis thaliana	169	655	353	152	655	42	210	226	BLASTX	49087	2687	2
2_377	2_377FNG-1	atg	atc	Tri	6	18			46	63	686	0.55	0.55	29.0323	45.1613	Q65M79	UniprotSprot	Y901_BACLD UPF0295 protein BLi00901/BL05075 - Bacillus licheniformis (strain DSM 13 / ATCC 14580)	Bacillus licheniformis (strain DSM 13 / ATCC 14580)	62	686	115	432	611	44	100	226	BLASTX	49073	8985	3
2_377	2_377FNG-2	ggt	acc	Tri	7	21			306	326	686	0.55	0.55	29.0323	45.1613	Q65M79	UniprotSprot	Y901_BACLD UPF0295 protein BLi00901/BL05075 - Bacillus licheniformis (strain DSM 13 / ATCC 14580)	Bacillus licheniformis (strain DSM 13 / ATCC 14580)	62	686	115	432	611	44	100	226	BLASTX	49073	8985	3
2_383	2_383FNG-1	ga	ag	Di	8	16			1	16	564	1.9	1.9	30.2326	58.1395	Q5SYD0	UniprotSprot	MYO1D_MOUSE Myosin-Id - Mus musculus (Mouse)	Mus musculus	43	564	1006	39	164	36	78	226	BLASTX	48924	7732	3
2_385	2_385FNG-1	ga	ag	Di	5	10			53	62	690	4e-09	4e-09	26.178	40.3141	Q54243	UniprotSprot	IPNS_STRGR Isopenicillin N synthetase (EC 1.21.3.1) (IPNS) (Isopenicillin N synthase) - Streptomyces griseus	Streptomyces griseus	191	690	329	89	604	18	189	226	BLASTX	48733	6088	2
2_391	2_391FNG-1	gaa	aag	Tri	12	36			304	339	651	4e-12	4e-12	48.6842	67.1053	Q04836	UniprotSprot	ROC3_ARATH 31 kDa ribonucleoprotein, chloroplast precursor (RNA-binding protein RNP-T) (RNA-binding protein 1/2/3) (AtRBP33) (RNA-binding protein cp31) - Arabidopsis thaliana (Mouse-ear cress)	Arabidopsis thaliana	76	651	329	361	585	151	226	226	BLASTX	48824	10547	1
2_392	2_392FNG-1	ct	ag	Di	11	22			6	27	734	2e-06	2e-06	34.5794	47.6636	P15922	UniprotSprot	PEHX_ERWCH Exo-poly-alpha-D-galacturonosidase precursor (EC 3.2.1.82) (Exo-PG) - Erwinia chrysanthemi	Erwinia chrysanthemi	107	734	602	145	459	129	230	226	BLASTX	49023	1242	1
2_399	2_399FNG-1	ct	ag	Di	7	14			1	14	780	2e-59	0	54.8936	69.7872	P22778	UniprotSprot	ATPO_IPOBA ATP synthase delta chain, mitochondrial precursor (EC 3.6.3.14) (Oligomycin sensitivity conferral protein) (OSCP) - Ipomoea batatas (Sweet potato) (Batate)	Ipomoea batatas	235	780	244	76	777	1	231	226	BLASTX	48921	2545	1
2_39	2_39FNG-1	ctt	aag	Tri	7	21			204	224	668	1e-52	0	62.6437	78.1609	P19954	UniprotSprot	RR30_SPIOL Plastid-specific 30S ribosomal protein 1, chloroplast precursor (PSRP-1) (CS-S5) (CS5) (S22) (Ribosomal protein 1) - Spinacia oleracea (Spinach)	Spinacia oleracea	174	668	302	152	667	27	194	226	BLASTX	49450	4627	2
2_402	2_402FNG-1	ct	ag	Di	5	10			55	64	686	2e-64	0	83.4532	92.8058	Q9ZSK3	UniprotSprot	ADF4_ARATH Actin-depolymerizing factor 4 (ADF-4) (AtADF4) - Arabidopsis thaliana (Mouse-ear cress)	Arabidopsis thaliana	139	686	139	118	534	1	139	226	BLASTX	49244	4836	1
2_402	2_402FNG-2	ct	ag	Di	11	22			67	88	686	2e-64	0	83.4532	92.8058	Q9ZSK3	UniprotSprot	ADF4_ARATH Actin-depolymerizing factor 4 (ADF-4) (AtADF4) - Arabidopsis thaliana (Mouse-ear cress)	Arabidopsis thaliana	139	686	139	118	534	1	139	226	BLASTX	49244	4836	1
2_403	2_403FNG-1	ga	ag	Di	15	30			29	58	722	5e-05	5e-05	33.3333	59.0909	Q10169	UniprotSprot	DSK2_SCHPO Deubiquitination-protection protein dph1 - Schizosaccharomyces pombe (Fission yeast)	Schizosaccharomyces pombe	66	722	354	112	309	12	77	226	BLASTX	49115	9581	1
2_403	2_403FNG-2	ctc	agg	Tri	5	15			68	82	722	5e-05	5e-05	33.3333	59.0909	Q10169	UniprotSprot	DSK2_SCHPO Deubiquitination-protection protein dph1 - Schizosaccharomyces pombe (Fission yeast)	Schizosaccharomyces pombe	66	722	354	112	309	12	77	226	BLASTX	49115	9581	1
2_404	2_404FNG-1	ct	ag	Di	16	32			978	1009	1183	0	0	90.1754	95.0877	Q6EU94	UniprotSprot	PIP11_ORYSA Aquaporin PIP1.1 (Plasma membrane intrinsic protein 1a) (PIP1a) (OsPIP1.1) (Water channel protein RWC1) (RWC-1) - Oryza sativa (Rice)	Oryza sativa	285	1183	289	63	914	1	285	226	BLASTX	48746	6831	3
2_404	2_404FNG-2	tg	ac	Di	5	10			1038	1047	1183	0	0	90.1754	95.0877	Q6EU94	UniprotSprot	PIP11_ORYSA Aquaporin PIP1.1 (Plasma membrane intrinsic protein 1a) (PIP1a) (OsPIP1.1) (Water channel protein RWC1) (RWC-1) - Oryza sativa (Rice)	Oryza sativa	285	1183	289	63	914	1	285	226	BLASTX	48746	6831	3
2_404	2_404FNG-3	cta	agt	Tri	5	15			1146	1160	1183	0	0	90.1754	95.0877	Q6EU94	UniprotSprot	PIP11_ORYSA Aquaporin PIP1.1 (Plasma membrane intrinsic protein 1a) (PIP1a) (OsPIP1.1) (Water channel protein RWC1) (RWC-1) - Oryza sativa (Rice)	Oryza sativa	285	1183	289	63	914	1	285	226	BLASTX	48746	6831	3
2_409	2_409FNG-1	ag	ag	Di	6	12			13	24	644	2e-89	0	90.6077	95.0276	Q9FLF0	UniprotSprot	RS92_ARATH 40S ribosomal protein S9-2 - Arabidopsis thaliana (Mouse-ear cress)	Arabidopsis thaliana	181	644	197	58	600	1	179	226	BLASTX	48644	554	1
2_409	2_409FNG-2	ag	ag	Di	8	16			27	42	644	2e-89	0	90.6077	95.0276	Q9FLF0	UniprotSprot	RS92_ARATH 40S ribosomal protein S9-2 - Arabidopsis thaliana (Mouse-ear cress)	Arabidopsis thaliana	181	644	197	58	600	1	179	226	BLASTX	48644	554	1
2_411	2_411FNG-1	ct	ag	Di	5	10			44	53	776	1.2	1.2	39.5349	60.4651	Q8CXK8	UniprotSprot	GUAA_OCEIH GMP synthase [glutamine-hydrolyzing] (EC 6.3.5.2) (Glutamine amidotransferase) (GMP synthetase) - Oceanobacillus iheyensis	Oceanobacillus iheyensis	43	776	511	772	644	300	341	226	BLASTX	48645	12072	-2
2_411	2_411FNG-2	tc	ag	Di	8	16			78	93	776	1.2	1.2	39.5349	60.4651	Q8CXK8	UniprotSprot	GUAA_OCEIH GMP synthase [glutamine-hydrolyzing] (EC 6.3.5.2) (Glutamine amidotransferase) (GMP synthetase) - Oceanobacillus iheyensis	Oceanobacillus iheyensis	43	776	511	772	644	300	341	226	BLASTX	48645	12072	-2
2_413	2_413FNG-1	ga	ag	Di	9	18			8	25	754	6e-10	6e-10	34.5588	53.6765	O43567	UniprotSprot	RNF13_HUMAN RING finger protein 13 - Homo sapiens (Human)	Homo sapiens	136	754	381	257	646	29	159	226	BLASTX	48884	7803	2
2_416	2_416FNG-1	ag	ag	Di	10	20			1	20	656	2e-49	0	71.5328	78.1022	O49292	UniprotSprot	TL30_ARATH Thylakoid lumenal 29.8 kDa protein, chloroplast precursor - Arabidopsis thaliana (Mouse-ear cress)	Arabidopsis thaliana	137	656	274	289	654	70	206	226	BLASTX	48638	7333	1
2_41	2_41FNG-1	ga	ag	Di	5	10			64	73	710	1e-84	0	95.0617	97.5309	Q38772	UniprotSprot	CDC2A_ANTMA Cell division control protein 2 homolog A (EC 2.7.11.22) (EC 2.7.11.23) - Antirrhinum majus (Garden snapdragon)	Antirrhinum majus	162	710	294	225	710	1	162	226	BLASTX	49440	5248	3
2_41	2_41FNG-2	tc	ag	Di	5	10			101	110	710	1e-84	0	95.0617	97.5309	Q38772	UniprotSprot	CDC2A_ANTMA Cell division control protein 2 homolog A (EC 2.7.11.22) (EC 2.7.11.23) - Antirrhinum majus (Garden snapdragon)	Antirrhinum majus	162	710	294	225	710	1	162	226	BLASTX	49440	5248	3
2_424	2_424FNG-1	tcc	agg	Tri	6	18			32	49	671	1e-69	0	87.8378	92.5676	P92958	UniprotSprot	KIN11_ARATH SNF1-related protein kinase catalytic subunit alpha KIN11 (EC 2.7.11.1) (AKIN11) (AKIN alpha1) - Arabidopsis thaliana (Mouse-ear cress)	Arabidopsis thaliana	148	671	512	227	670	11	158	226	BLASTX	48752	8158	2
2_428	2_428FNG-1	ta	at	Di	7	14			355	368	618
2_428	2_428FNG-2	ctt	aag	Tri	8	24			19	42	618
2_434	2_434FNG-1	aag	aag	Tri	12	36			349	384	578	0.0004	0.0004	43.5897	57.6923	Q8ZBZ5	UniprotSprot	NQRF_YERPE Na(+)-translocating NADH-quinone reductase subunit F (EC 1.6.5.-) (Na(+)-translocating NQR subunit F) (Na(+)-NQR subunit F) (NQR complex subunit F) (NQR-1 subunit F) - Yersinia pestis	Yersinia pestis	78	578	407	32	256	48	114	226	BLASTX	48620	10522	2
2_437	2_437FNG-1	at	at	Di	5	10			213	222	1235	2e-08	2e-08	100	100	Q0ZJ27	UniprotSprot	PETN_VITVI Cytochrome b6-f complex subunit 8 (Cytochrome b6-f complex subunit VIII) (Cytochrome b6-f complex subunit petN) - Vitis vinifera (Grape)		29	1235	29	580	666	1	29	226	BLASTX	49047	8433	1
2_438	2_438FNG-1	tc	ag	Di	5	10			26	35	759	3e-85	0	72.6457	82.5112	P26360	UniprotSprot	ATPG3_IPOBA ATP synthase gamma chain, mitochondrial precursor (EC 3.6.3.14) - Ipomoea batatas (Sweet potato) (Batate)	Ipomoea batatas	223	759	326	94	759	1	223	226	BLASTX	48748	11096	1
2_439	2_439FNG-1	ag	ag	Di	19	38			1	38	692	9e-12	9e-12	32.8767	50	Q93VR4	UniprotSprot	ML423_ARATH MLP-like protein 423 - Arabidopsis thaliana (Mouse-ear cress)	Arabidopsis thaliana	146	692	155	59	487	10	150	226	BLASTX	48750	2532	2
2_43	2_43FNG-1	ag	ag	Di	5	10			122	131	770	5e-87	0	85.4922	90.6736	Q9ZTP5	UniprotSprot	RPE_ORYSA Ribulose-phosphate 3-epimerase, chloroplast precursor (EC 5.1.3.1) (Pentose-5-phosphate 3-epimerase) (PPE) (RPE) (R5P3E) - Oryza sativa (Rice)	Oryza sativa	193	770	274	190	768	18	206	226	BLASTX	49427	9846	1
2_442	2_442FNG-1	tct	aag	Tri	5	15			158	172	739	4	4	26.7606	39.4366	P54125	UniprotSprot	PEPF_MYCPN Oligoendopeptidase F homolog (EC 3.4.24.-) - Mycoplasma pneumoniae	Mycoplasma pneumoniae	71	739	611	393	590	297	367	226	BLASTX	48740	5586	3
2_447	2_447FNG-1	tct	aag	Tri	7	21			42	62	721	3e-17	3e-17	36.8421	51.3158	P39450	UniprotSprot	ADH3_PASPI Putative alcohol dehydrogenase class 3 (EC 1.1.1.1) (Alcohol dehydrogenase class III) (S-(hydroxymethyl)glutathione dehydrogenase) (EC 1.1.1.284) (Glutathione-dependent formaldehyde dehydrogenase) (FDH) (FALDH) - Pasteurella piscicida (Photobacterium damsela subsp. piscicida)	Pasteurella piscicida (Photobacterium damsela subsp. piscicida)	152	721	369	222	671	4	147	226	BLASTX	48902	7939	3
2_451	2_451FNG-1	ag	ag	Di	5	10			9	18	664	3e-87	0	92.7711	98.1928	Q7XQP4	UniprotSprot	SAPK7_ORYSA Serine/threonine-protein kinase SAPK7 (EC 2.7.11.1) (Osmotic stress/abscisic acid-activated protein kinase 7) - Oryza sativa (Rice)	Oryza sativa	166	664	359	165	662	1	166	226	BLASTX	48574	4399	3
2_451	2_451FNG-2	tcg	acg	Tri	7	21			138	158	664	3e-87	0	92.7711	98.1928	Q7XQP4	UniprotSprot	SAPK7_ORYSA Serine/threonine-protein kinase SAPK7 (EC 2.7.11.1) (Osmotic stress/abscisic acid-activated protein kinase 7) - Oryza sativa (Rice)	Oryza sativa	166	664	359	165	662	1	166	226	BLASTX	48574	4399	3
2_452	2_452FNG-1	ga	ag	Di	5	10			28	37	580	1e-28	1e-28	39.7516	60.8696	O64989	UniprotSprot	C90B1_ARATH Cytochrome P450 90B1 (EC 1.14.-.-) (Steroid 22-alpha-hydroxylase) (Dwarf4) (Dwarf protein 4) - Arabidopsis thaliana (Mouse-ear cress)	Arabidopsis thaliana	161	580	513	97	579	11	168	226	BLASTX	48566	4743	1
2_452	2_452FNG-2	ctg	agc	Tri	5	15			65	79	580	1e-28	1e-28	39.7516	60.8696	O64989	UniprotSprot	C90B1_ARATH Cytochrome P450 90B1 (EC 1.14.-.-) (Steroid 22-alpha-hydroxylase) (Dwarf4) (Dwarf protein 4) - Arabidopsis thaliana (Mouse-ear cress)	Arabidopsis thaliana	161	580	513	97	579	11	168	226	BLASTX	48566	4743	1
2_456	2_456FNG-1	ga	ag	Di	6	12			10	21	586	0.007	0.007	45	57.5	Q4U5R4	UniprotSprot	ZN313_BOVIN Zinc finger protein 313 - Bos taurus (Bovine)	Bos taurus	40	586	230	217	333	140	179	226	BLASTX	48484	5278	1
2_458	2_458FNG-1	ttc	aag	Tri	6	18			45	62	699	8e-38	8e-38	50.6757	68.2432	Q8GUI4	UniprotSprot	UGPI6_ARATH Uncharacterized GPI-anchored protein At1g61900 precursor - Arabidopsis thaliana (Mouse-ear cress)	Arabidopsis thaliana	148	699	433	251	694	28	175	226	BLASTX	48516	4277	2
2_459	2_459FNG-1	tct	aag	Tri	6	18			14	31	724	5e-06	5e-06	30.6122	50	Q09275	UniprotSprot	ULP4_CAEEL Putative thiol protease ulp-4 (EC 3.4.22.-) (Ubiquitin-like protease 4) - Caenorhabditis elegans	Caenorhabditis elegans	98	724	342	425	715	225	316	226	BLASTX	48494	4919	2
2_461	2_461FNG-1	ag	ag	Di	12	24			69	92	651	3e-37	3e-37	60.7692	71.5385	Q9FJU9	UniprotSprot	E1313_ARATH Putative glucan endo-1,3-beta-glucosidase 13 precursor (EC 3.2.1.39) ((1->3)-beta-glucan endohydrolase 13) ((1->3)-beta-glucanase 13) (Beta-1,3-endoglucanase 13) (Beta-1,3-glucanase 13) - Arabidopsis thaliana (Mouse-ear cress)	Arabidopsis thaliana	130	651	506	265	651	7	136	226	BLASTX	48524	3693	1
2_462	2_462FNG-1	ctt	aag	Tri	10	30			31	60	769	3.3	3.3	23.5955	44.9438	Q8DHP7	UniprotSprot	SYH_SYNEL Histidyl-tRNA synthetase (EC 6.1.1.21) (Histidine--tRNA ligase) (HisRS) - Synechococcus elongatus (Thermosynechococcus elongatus)	Synechococcus elongatus	89	769	428	357	623	134	218	226	BLASTX	48506	4849	3
2_468	2_468FNG-1	ct	ag	Di	9	18			30	47	687	4.7	4.7	27.5862	42.2414	Q5QQ49	UniprotSprot	XYLT2_BOVIN Xylosyltransferase 2 (EC 2.4.2.26) (Xylosyltransferase II) (Peptide O-xylosyltransferase 2) - Bos taurus (Bovine)	Bos taurus	116	687	867	661	326	356	470	226	BLASTX	48512	10810	-3
2_46	2_46FNG-1	ta	at	Di	5	10			466	475	693
2_473	2_473FNG-1	gat	atc	Tri	5	15			363	377	635	1e-24	1e-24	65.7895	85.5263	P29545	UniprotSprot	EF1B_ORYSA Elongation factor 1-beta (EF-1-beta) (Elongation factor 1B-alpha 2) (eEF-1B alpha) (Elongation factor 1-beta') (EF-1-beta') - Oryza sativa (Rice)	Oryza sativa	76	635	224	66	293	1	76	226	BLASTX	48612	5980	3
2_479	2_479FNG-1	ag	ag	Di	5	10			8	17	730	0.042	0.042	24.1379	43.4483	O88668	UniprotSprot	CREG1_MOUSE Protein CREG1 precursor (Cellular repressor of E1A-stimulated genes 1) - Mus musculus (Mouse)	Mus musculus	145	730	220	341	709	49	193	226	BLASTX	48538	9686	2
2_479	2_479FNG-2	ctt	aag	Tri	7	21			186	206	730	0.042	0.042	24.1379	43.4483	O88668	UniprotSprot	CREG1_MOUSE Protein CREG1 precursor (Cellular repressor of E1A-stimulated genes 1) - Mus musculus (Mouse)	Mus musculus	145	730	220	341	709	49	193	226	BLASTX	48538	9686	2
2_47	2_47FNG-1	ta	at	Di	5	10			453	462	667	3.4	3.4	32.0755	49.0566	Q86TB3	UniprotSprot	ALPK2_HUMAN Alpha-protein kinase 2 (EC 2.7.11.-) (Heart alpha-protein kinase) - Homo sapiens (Human)	Homo sapiens	53	667	1928	341	183	1794	1846	226	BLASTX	49419	3324	-3
2_480	2_480FNG-1	ag	ag	Di	14	28			48	75	632	1.4	1.4	25.3165	43.038	P08453	UniprotSprot	GDB2_WHEAT Gamma-gliadin precursor - Triticum aestivum (Wheat)	Triticum aestivum	79	632	327	534	304	233	311	226	BLASTX	48602	1068	-3
2_481	2_481FNG-1	ct	ag	Di	6	12			70	81	699	0.001	0.25	40.4255	57.4468	O15084	UniprotSprot	ANR28_HUMAN Ankyrin repeat domain-containing protein 28 - Homo sapiens (Human)	Homo sapiens	47	699	1086	353	493	694	739	226	BLASTX	56464	7617	2
2_484	2_484FNG-1	gca	agc	Tri	5	15			123	137	627	7.7	7.7	38.7097	48.3871	Q99JG2	UniprotSprot	ETBR2_MOUSE Endothelin B receptor-like protein 2 precursor (ETBR-LP-2) (G-protein coupled receptor 37-like 1) - Mus musculus (Mouse)	Mus musculus	31	627	481	137	54	432	462	226	BLASTX	48536	12379	-2
2_484	2_484FNG-2	tca	atc	Tri	6	18			267	284	627	7.7	7.7	38.7097	48.3871	Q99JG2	UniprotSprot	ETBR2_MOUSE Endothelin B receptor-like protein 2 precursor (ETBR-LP-2) (G-protein coupled receptor 37-like 1) - Mus musculus (Mouse)	Mus musculus	31	627	481	137	54	432	462	226	BLASTX	48536	12379	-2
2_489	2_489FNG-1	ag	ag	Di	5	10			501	510	848	3	3	26.4151	49.0566	O14776	UniprotSprot	TCRG1_HUMAN Transcription elongation regulator 1 (TATA box-binding protein-associated factor 2S) (Transcription factor CA150) - Homo sapiens (Human)	Homo sapiens	53	848	1098	34	192	793	844	226	BLASTX	56430	10389	1
2_48	2_48FNG-1	ct	ag	Di	12	24			81	104	677	1e-06	1e-06	37.6623	58.4416	Q9VMD6	UniprotSprot	RETM_DROME Protein real-time - Drosophila melanogaster (Fruit fly)	Drosophila melanogaster	77	677	659	288	509	245	314	226	BLASTX	49406	5450	3
2_491	2_491FNG-1	ggaag	aaggg	Penta	5	25			17	41	715	8e-75	0	63.4615	81.25	O60762	UniprotSprot	DPM1_HUMAN Dolichol-phosphate mannosyltransferase (EC 2.4.1.83) (Dolichol-phosphate mannose synthase) (Dolichyl-phosphate beta-D-mannosyltransferase) (Mannose-P-dolichol synthase) (MPD synthase) (DPM synthase) - Homo sapiens (Human)	Homo sapiens	208	715	260	85	702	20	227	226	BLASTX	56457	6589	1
2_493	2_493FNG-1	aga	aag	Tri	6	18			57	74	696	1e-07	1e-07	39.4737	57.8947	O14065	UniprotSprot	YC31_SCHPO Hypothetical protein C962.01 in chromosome III - Schizosaccharomyces pombe (Fission yeast)	Schizosaccharomyces pombe	76	696	1429	170	391	1089	1164	226	BLASTX	56471	5926	2
2_499	2_499FNG-1	tc	ag	Di	8	16			61	76	708	0.2	0.2	23.741	41.0072	Q8PTT8	UniprotSprot	ECX1_METMA Probable exosome complex exonuclease 1 (EC 3.1.13.-) - Methanosarcina mazei (Methanosarcina frisia)	Methanosarcina mazei	139	708	493	110	526	235	366	226	BLASTX	56745	4675	2
2_499	2_499FNG-2	tc	ag	Di	7	14			87	100	708	0.2	0.2	23.741	41.0072	Q8PTT8	UniprotSprot	ECX1_METMA Probable exosome complex exonuclease 1 (EC 3.1.13.-) - Methanosarcina mazei (Methanosarcina frisia)	Methanosarcina mazei	139	708	493	110	526	235	366	226	BLASTX	56745	4675	2
2_499	2_499FNG-3	tct	aag	Tri	5	15			75	89	708	0.2	0.2	23.741	41.0072	Q8PTT8	UniprotSprot	ECX1_METMA Probable exosome complex exonuclease 1 (EC 3.1.13.-) - Methanosarcina mazei (Methanosarcina frisia)	Methanosarcina mazei	139	708	493	110	526	235	366	226	BLASTX	56745	4675	2
2_502	2_502FNG-1	at	at	Di	5	10			536	545	678	2e-47	0	59.3333	77.3333	Q9NX01	UniprotSprot	TXN4B_HUMAN Thioredoxin-like protein 4B (Dim1-like protein) - Homo sapiens (Human)	Homo sapiens	150	678	149	23	472	2	149	226	BLASTX	56749	5769	2
2_508	2_508FNG-1	tc	ag	Di	7	14			21	34	675	1.2	1.2	36.8421	43.4211	Q8K045	UniprotSprot	PKN3_MOUSE Serine/threonine-protein kinase N3 (EC 2.7.11.13) (Protein kinase PKN-beta) (Protein-kinase C-related kinase 3) - Mus musculus (Mouse)	Mus musculus	76	675	878	117	338	518	587	226	BLASTX	56982	7752	3
2_515	2_515FNG-1	ttc	aag	Tri	5	15			101	115	636	2e-15	2e-15	75.9259	83.3333	Q9LSE2	UniprotSprot	ICE1_ARATH Transcription factor ICE1 (Inducer of CBF expression 1) (Basic helix-loop-helix protein 116) (bHLH 116) (AtbHLH116) - Arabidopsis thaliana (Mouse-ear cress)	Arabidopsis thaliana	54	636	494	461	622	303	356	226	BLASTX	48586	5938	2
2_516	2_516FNG-1	ag	ag	Di	5	10			75	84	663	2e-87	0	94.4785	96.319	Q9XGH7	UniprotSprot	PP2A_TOBAC Serine/threonine-protein phosphatase PP2A catalytic subunit (EC 3.1.3.16) - Nicotiana tabacum (Common tobacco)	Nicotiana tabacum	163	663	312	173	661	1	163	226	BLASTX	48590	6155	2
2_517	2_517FNG-1	tcc	agg	Tri	5	15			71	85	1035	0.025	0.025	27	41	Q9UKF5	UniprotSprot	ADA29_HUMAN ADAM 29 precursor (A disintegrin and metalloproteinase domain 29) - Homo sapiens (Human)	Homo sapiens	100	1035	820	486	758	423	508	226	BLASTX	57045	9654	3
2_520	2_520FNG-1	aga	aag	Tri	8	24			53	76	633	2e-74	0	69.2308	86.8132	Q9CQR6	UniprotSprot	PPP6_MOUSE Serine/threonine-protein phosphatase 6 (EC 3.1.3.16) (PP6) - Mus musculus (Mouse)	Mus musculus	182	633	305	88	633	4	185	226	BLASTX	48600	9093	1
2_526	2_526FNG-1	ag	ag	Di	8	16			55	70	780	5e-92	0	67.1053	79.8246	Q09131	UniprotSprot	PPAF_SOYBN Purple acid phosphatase precursor (EC 3.1.3.2) (Manganese(II) purple acid phosphatase) - Glycine max (Soybean)	Glycine max	228	780	464	95	778	7	233	226	BLASTX	48526	2438	2
2_528	2_528FNG-1	cct	agg	Tri	5	15			176	190	715	9e-32	9e-32	40.8284	66.2722	Q65PZ8	UniprotSprot	TAL_MANSM Transaldolase (EC 2.2.1.2) - Mannheimia succiniciproducens (strain MBEL55E)	Mannheimia succiniciproducens (strain MBEL55E)	169	715	317	205	711	1	166	226	BLASTX	48504	6330	1
2_536	2_536FNG-1	gca	agc	Tri	11	33			238	270	921	3e-13	3e-13	58.7302	77.7778	Q75VW3	UniprotSprot	DNAJ_HYDTH Chaperone protein dnaJ - Hydrogenobacter thermophilus	Hydrogenobacter thermophilus	63	921	356	350	538	6	66	226	BLASTX	48476	5640	2
2_538	2_538FNG-1	ct	ag	Di	13	26			5	30	633	2.3	2.3	29	46	O78679	UniprotSprot	NU1M_CARAU NADH-ubiquinone oxidoreductase chain 1 (EC 1.6.5.3) (NADH dehydrogenase subunit 1) - Carassius auratus (Goldfish)	Carassius auratus	100	633	324	413	132	69	166	226	BLASTX	48436	26354	-2
2_539	2_539FNG-1	ta	at	Di	5	10			119	128	680	1.2	1.2	32.5581	44.1861	Q9HC84	UniprotSprot	MUC5B_HUMAN Mucin-5B precursor (Mucin-5 subtype B, tracheobronchial) (High molecular weight salivary mucin MG1) (Sublingual gland mucin) - Homo sapiens (Human)	Homo sapiens	86	680	5703	355	597	2173	2256	226	BLASTX	48474	5240	1
2_539	2_539FNG-2	gga	agg	Tri	6	18			150	167	680	1.2	1.2	32.5581	44.1861	Q9HC84	UniprotSprot	MUC5B_HUMAN Mucin-5B precursor (Mucin-5 subtype B, tracheobronchial) (High molecular weight salivary mucin MG1) (Sublingual gland mucin) - Homo sapiens (Human)	Homo sapiens	86	680	5703	355	597	2173	2256	226	BLASTX	48474	5240	1
2_542	2_542FNG-1	ag	ag	Di	13	26			1	26	626	1	1	32.3077	52.3077	P53705	UniprotSprot	INT1_CANAL Integrin alpha chain-like protein (Alpha-INT1) - Candida albicans (Yeast)	Candida albicans	65	626	1664	550	356	508	567	226	BLASTX	57019	11843	-2
2_542	2_542FNG-2	ctc	agg	Tri	5	15			124	138	626	1	1	32.3077	52.3077	P53705	UniprotSprot	INT1_CANAL Integrin alpha chain-like protein (Alpha-INT1) - Candida albicans (Yeast)	Candida albicans	65	626	1664	550	356	508	567	226	BLASTX	57019	11843	-2
2_544	2_544FNG-1	ct	ag	Di	8	16			25	40	673	8e-66	0	68.7861	82.0809	Q9SPE6	UniprotSprot	SNAA2_ARATH Alpha-soluble NSF attachment protein 2 (Alpha-SNAP2) (N-ethylmaleimide-sensitive factor attachment protein, alpha 2) - Arabidopsis thaliana (Mouse-ear cress)	Arabidopsis thaliana	173	673	289	131	649	22	194	226	BLASTX	57018	4413	2
2_547	2_547FNG-1	aaaat	aaaat	Penta	5	25			6	30	1202	1e-36	1e-36	35.4949	52.2184	Q40784	UniprotSprot	AAPC_CENCI Putative apospory-associated protein C - Cenchrus ciliaris (Buffelgrass) (Pennisetum ciliare)	Pennisetum ciliare	293	1202	329	188	997	25	311	226	BLASTX	48452	1438	2
2_548	2_548FNG-1	tc	ag	Di	8	16			56	71	417	1.9	1.9	31.8182	45.4545	Q9C0I4	UniprotSprot	THS7B_HUMAN Thrombospondin type-1 domain-containing protein 7B precursor - Homo sapiens (Human)	Homo sapiens	66	417	1608	168	329	638	703	226	BLASTX	56929	13300	3
2_549	2_549FNG-1	ga	ag	Di	15	30			2	31	689	3.6	3.6	30.6452	43.5484	P00519	UniprotSprot	ABL1_HUMAN Proto-oncogene tyrosine-protein kinase ABL1 (EC 2.7.10.2) (p150) (c-ABL) (Abelson murine leukemia viral oncogene homolog 1) - Homo sapiens (Human)	Homo sapiens	62	689	1130	200	346	867	928	226	BLASTX	48853	7973	2
2_551	2_551FNG-1	ag	ag	Di	5	10			73	82	751	2e-38	2e-38	78.3505	88.6598	Q75GT2	UniprotSprot	MUB1_ORYSA Membrane-anchored ubiquitin-fold protein 1 precursor (Membrane-anchored ub-fold protein 1) (OsMUB1) - Oryza sativa (Rice)	Oryza sativa (japonica cultivar-group)	97	751	119	461	751	4	98	226	BLASTX	48478	10542	2
2_555	2_555FNG-1	ga	ag	Di	10	20			40	59	463	1.2	1.2	36.5079	50.7936	Q9W603	UniprotSprot	SPT16_XENLA FACT complex subunit SPT16 (Facilitates chromatin transcription complex subunit spt16) (DNA unwinding factor 140 kDa subunit) (DUF140) - Xenopus laevis (African clawed frog)	Xenopus laevis	63	463	1035	275	96	423	480	226	BLASTX	48811	8258	-3
2_556	2_556FNG-1	gaa	aag	Tri	10	30			44	73	961	8e-34	8e-34	40.9091	60.101	Q39191	UniprotSprot	WAK1_ARATH Wall-associated receptor kinase 1 precursor (EC 2.7.11.-) - Arabidopsis thaliana (Mouse-ear cress)	Arabidopsis thaliana	198	961	735	379	957	389	581	226	BLASTX	57074	14358	1
2_556	2_556FNG-3	agaagc	aagcag	Hexa	5	30			70	99	961	8e-34	8e-34	40.9091	60.101	Q39191	UniprotSprot	WAK1_ARATH Wall-associated receptor kinase 1 precursor (EC 2.7.11.-) - Arabidopsis thaliana (Mouse-ear cress)	Arabidopsis thaliana	198	961	735	379	957	389	581	226	BLASTX	57074	14358	1
2_561	2_561FNG-1	ag	ag	Di	8	16			111	126	645	1e-29	1e-29	40.8537	61.5854	Q5RCZ2	UniprotSprot	CY561_PONPY Cytochrome b561 (Cytochrome b-561) - Pongo pygmaeus (Orangutan)	Pongo pygmaeus	164	645	251	160	645	11	171	226	BLASTX	57085	7773	1
2_561	2_561FNG-2	ga	ag	Di	6	12			128	139	645	1e-29	1e-29	40.8537	61.5854	Q5RCZ2	UniprotSprot	CY561_PONPY Cytochrome b561 (Cytochrome b-561) - Pongo pygmaeus (Orangutan)	Pongo pygmaeus	164	645	251	160	645	11	171	226	BLASTX	57085	7773	1
2_561	2_561FNG-3	tct	aag	Tri	5	15			67	81	645	1e-29	1e-29	40.8537	61.5854	Q5RCZ2	UniprotSprot	CY561_PONPY Cytochrome b561 (Cytochrome b-561) - Pongo pygmaeus (Orangutan)	Pongo pygmaeus	164	645	251	160	645	11	171	226	BLASTX	57085	7773	1
2_56	2_56FNG-1	gaa	aag	Tri	7	21			44	64	650	4e-82	0	72.3958	85.4167	O24496	UniprotSprot	GLO2C_ARATH Hydroxyacylglutathione hydrolase cytoplasmic (EC 3.1.2.6) (Glyoxalase II) (Glx II) - Arabidopsis thaliana (Mouse-ear cress)	Arabidopsis thaliana	192	650	258	72	647	3	194	226	BLASTX	49391	8953	3
2_575	2_575FNG-1	ct	ag	Di	8	16			55	70	559
2_575	2_575FNG-2	ct	ag	Di	8	16			496	511	559
2_575	2_575FNG-3	ta	at	Di	8	16			511	526	559
2_582	2_582FNG-1	ct	ag	Di	8	16			15	30	679	1e-105	0	92.7835	95.8763	O04300	UniprotSprot	UPTG_PEA Alpha-1,4-glucan-protein synthase [UDP-forming] (EC 2.4.1.112) (UDP-glucose:protein transglucosylase) (UPTG) (Reversibly glycosylated polypeptide) - Pisum sativum (Garden pea)	Pisum sativum	194	679	364	97	678	1	194	226	BLASTX	57058	2555	1
2_583	2_583FNG-1	ca	ac	Di	5	10			17	26	634	7e-72	0	79.3548	89.0323	Q9LXC9	UniprotSprot	IPYR1_ARATH Soluble inorganic pyrophosphatase 1, chloroplast precursor (EC 3.6.1.1) (Pyrophosphate phospho-hydrolase 1) (PPase 1) (Chloroplast inorganic pyrophosphatase 1) - Arabidopsis thaliana (Mouse-ear cress)	Arabidopsis thaliana	155	634	300	168	632	50	204	226	BLASTX	57052	9835	3
2_583	2_583FNG-2	ct	ag	Di	5	10			27	36	634	7e-72	0	79.3548	89.0323	Q9LXC9	UniprotSprot	IPYR1_ARATH Soluble inorganic pyrophosphatase 1, chloroplast precursor (EC 3.6.1.1) (Pyrophosphate phospho-hydrolase 1) (PPase 1) (Chloroplast inorganic pyrophosphatase 1) - Arabidopsis thaliana (Mouse-ear cress)	Arabidopsis thaliana	155	634	300	168	632	50	204	226	BLASTX	57052	9835	3
2_586	2_586FNG-1	ct	ag	Di	9	18			39	56	261	3.1	3.1	29.1667	52.0833	P75050	UniprotSprot	MANB_MYCPN Phosphomannomutase (EC 5.4.2.8) (PMM) - Mycoplasma pneumoniae	Mycoplasma pneumoniae	48	261	554	237	115	95	142	226	BLASTX	56948	13287	-1
2_586	2_586FNG-2	tct	aag	Tri	6	18			12	29	261	3.1	3.1	29.1667	52.0833	P75050	UniprotSprot	MANB_MYCPN Phosphomannomutase (EC 5.4.2.8) (PMM) - Mycoplasma pneumoniae	Mycoplasma pneumoniae	48	261	554	237	115	95	142	226	BLASTX	56948	13287	-1
2_588	2_588FNG-1	aag	aag	Tri	7	21			186	206	1083	2e-17	2e-17	28.8991	48.6238	P19684	UniprotSprot	ROC5_NICSY 33 kDa ribonucleoprotein, chloroplast precursor - Nicotiana sylvestris (Wood tobacco)	Nicotiana sylvestris	218	1083	324	266	862	110	321	226	BLASTX	56920	5315	2
2_588	2_588FNG-2	aga	aag	Tri	5	15			223	237	1083	2e-17	2e-17	28.8991	48.6238	P19684	UniprotSprot	ROC5_NICSY 33 kDa ribonucleoprotein, chloroplast precursor - Nicotiana sylvestris (Wood tobacco)	Nicotiana sylvestris	218	1083	324	266	862	110	321	226	BLASTX	56920	5315	2
2_58	2_58FNG-1	at	at	Di	5	10			697	706	710	1.3	1.3	33.3333	61.9048	Q5EAW9	UniprotSprot	TAF3_XENLA Transcription initiation factor TFIID subunit 3 (TBP-associated factor 3) - Xenopus laevis (African clawed frog)	Xenopus laevis	42	710	845	473	598	95	136	226	BLASTX	49360	13392	2
2_598	2_598FNG-1	ct	ag	Di	11	22			86	107	692	3e-31	3e-31	61.4583	84.375	Q06862	UniprotSprot	ACCC_ANASP Biotin carboxylase (EC 6.3.4.14) (Acetyl-CoA carboxylase subunit A) (EC 6.4.1.2) (ACC) - Anabaena sp. (strain PCC 7120)	Anabaena sp. (strain PCC 7120)	96	692	447	402	689	4	99	226	BLASTX	57025	13050	3
2_599	2_599FNG-1	ag	ag	Di	8	16			1	16	1172	5e-40	5e-40	32.3615	48.9796	Q24133	UniprotSprot	DNAJ1_DROME DnaJ protein homolog 1 (DROJ1) - Drosophila melanogaster (Fruit fly)	Drosophila melanogaster	343	1172	334	60	1025	4	332	226	BLASTX	56996	26423	3
2_5	2_5FNG-1	ct	ag	Di	5	10			372	381	1173	1e-130	0	68.6047	77.907	P93841	UniprotSprot	ISPE_SOLLC 4-diphosphocytidyl-2-C-methyl-D-erythritol kinase, chloroplast precursor (EC 2.7.1.148) (CMK) (4-(cytidine-5'-diphospho)-2-C-methyl-D-erythritol kinase) (Ripening-associated protein pTOM41) (Fragment) - Solanum lycopersicum (Tomato) (Lycopersicon esculentum)	Lycopersicon esculentum	344	1173	401	144	1172	14	355	226	BLASTX	49535	4870	3
2_5	2_5FNG-2	acc	acc	Tri	6	18			100	117	1173	1e-130	0	68.6047	77.907	P93841	UniprotSprot	ISPE_SOLLC 4-diphosphocytidyl-2-C-methyl-D-erythritol kinase, chloroplast precursor (EC 2.7.1.148) (CMK) (4-(cytidine-5'-diphospho)-2-C-methyl-D-erythritol kinase) (Ripening-associated protein pTOM41) (Fragment) - Solanum lycopersicum (Tomato) (Lycopersicon esculentum)	Lycopersicon esculentum	344	1173	401	144	1172	14	355	226	BLASTX	49535	4870	3
2_602	2_602FNG-1	ag	ag	Di	6	12			119	130	949	0	0	89.4737	96.2406	O24412	UniprotSprot	PSD7_ARATH Probable 26S proteasome non-ATPase regulatory subunit 7 (26S proteasome regulatory subunit rpn8) (MOV34 protein) - Arabidopsis thaliana (Mouse-ear cress)	Arabidopsis thaliana	266	949	308	150	947	1	266	226	BLASTX	57012	2952	3
2_602	2_602FNG-2	ga	ag	Di	5	10			132	141	949	0	0	89.4737	96.2406	O24412	UniprotSprot	PSD7_ARATH Probable 26S proteasome non-ATPase regulatory subunit 7 (26S proteasome regulatory subunit rpn8) (MOV34 protein) - Arabidopsis thaliana (Mouse-ear cress)	Arabidopsis thaliana	266	949	308	150	947	1	266	226	BLASTX	57012	2952	3
2_604	2_604FNG-1	tct	aag	Tri	5	15			24	38	587	1.6	1.6	33.9286	48.2143	Q9D2L5	UniprotSprot	CPXM2_MOUSE Carboxypeptidase-like protein X2 precursor - Mus musculus (Mouse)	Mus musculus	56	587	764	244	83	648	703	226	BLASTX	56937	12861	-2
2_607	2_607FNG-1	ca	ac	Di	6	12			6	17	679	4e-30	4e-30	47.1014	59.4203	Q9T076	UniprotSprot	ENL2_ARATH Early nodulin-like protein 2 precursor (Phytocyanin-like protein) - Arabidopsis thaliana (Mouse-ear cress)	Arabidopsis thaliana	138	679	349	43	456	9	132	226	BLASTX	57008	5778	1
2_607	2_607FNG-2	ct	ag	Di	5	10			18	27	679	4e-30	4e-30	47.1014	59.4203	Q9T076	UniprotSprot	ENL2_ARATH Early nodulin-like protein 2 precursor (Phytocyanin-like protein) - Arabidopsis thaliana (Mouse-ear cress)	Arabidopsis thaliana	138	679	349	43	456	9	132	226	BLASTX	57008	5778	1
2_607	2_607FNG-3	ct	ag	Di	5	10			63	72	679	4e-30	4e-30	47.1014	59.4203	Q9T076	UniprotSprot	ENL2_ARATH Early nodulin-like protein 2 precursor (Phytocyanin-like protein) - Arabidopsis thaliana (Mouse-ear cress)	Arabidopsis thaliana	138	679	349	43	456	9	132	226	BLASTX	57008	5778	1
2_611	2_611FNG-1	tct	aag	Tri	5	15			71	85	1129	4e-28	4e-28	36.9369	58.5586	Q8A2E9	UniprotSprot	K6PF3_BACTN 6-phosphofructokinase 3 (EC 2.7.1.11) (Phosphofructokinase 3) (Phosphohexokinase 3) - Bacteroides thetaiotaomicron	Bacteroides thetaiotaomicron	222	1129	336	500	1129	5	217	226	BLASTX	57001	9194	2
2_613	2_613FNG-1	ga	ag	Di	15	30			29	58	736	3e-05	3e-05	23.2143	47.0238	Q80WE4	UniprotSprot	MPPH1_MOUSE M-phase phosphoprotein 1 (MPP1) (Kinesin-related motor interacting with PIN1) (Kinesin family member 20B) - Mus musculus (Mouse)	Mus musculus	168	736	1774	224	682	790	946	226	BLASTX	56998	4993	2
2_617	2_617FNG-1	cag	agc	Tri	6	18			193	210	691	5e-58	0	69.5364	81.457	P52711	UniprotSprot	CBP23_HORVU Serine carboxypeptidase II-3 precursor (EC 3.4.16.6) (CP-MII.3) [Contains: Serine carboxypeptidase II-3 chain A; Serine carboxypeptidase II-3 chain B] - Hordeum vulgare (Barley)	Hordeum vulgare	151	691	516	240	686	82	232	226	BLASTX	56990	8075	3
2_618	2_618FNG-1	tct	aag	Tri	5	15			19	33	710	0.0004	0.0004	24.1135	44.6808	Q08448	UniprotSprot	YO059_YEAST Putative lipase YOR059C (EC 3.1.-.-) - Saccharomyces cerevisiae (Baker's yeast)	Saccharomyces cerevisiae	141	710	450	263	661	6	128	226	BLASTX	56369	7204	2
2_621	2_621FNG-1	ag	ag	Di	10	20			17	36	798	3.5	3.5	31.3726	50.9804	Q01115	UniprotSprot	FRQ_LEPAU Frequency clock protein - Leptosphaeria australiensis	Leptosphaeria australiensis	51	798	992	517	669	66	116	226	BLASTX	56354	10865	1
2_621	2_621FNG-2	ag	ag	Di	20	40			56	95	798	3.5	3.5	31.3726	50.9804	Q01115	UniprotSprot	FRQ_LEPAU Frequency clock protein - Leptosphaeria australiensis	Leptosphaeria australiensis	51	798	992	517	669	66	116	226	BLASTX	56354	10865	1
2_625	2_625FNG-1	ctt	aag	Tri	6	18			15	32	1306	4e-29	4e-29	31.6794	48.0916	Q5ZIP6	UniprotSprot	OTU6B_CHICK OTU domain-containing protein 6B - Gallus gallus (Chicken)	Gallus gallus	262	1306	302	248	1000	53	290	226	BLASTX	57043	3451	2
2_632	2_632FNG-1	ga	ag	Di	13	26			36	61	669	7.5	7.5	27.451	42.1569	Q9UPT8	UniprotSprot	CS007_HUMAN Zinc finger CCCH domain-containing protein C19orf7 - Homo sapiens (Human)	Homo sapiens	102	669	1303	369	659	171	272	226	BLASTX	56356	12654	3
2_632	2_632FNG-2	acc	acc	Tri	5	15			145	159	669	7.5	7.5	27.451	42.1569	Q9UPT8	UniprotSprot	CS007_HUMAN Zinc finger CCCH domain-containing protein C19orf7 - Homo sapiens (Human)	Homo sapiens	102	669	1303	369	659	171	272	226	BLASTX	56356	12654	3
2_632	2_632FNG-3	gaa	aag	Tri	5	15			309	323	669	7.5	7.5	27.451	42.1569	Q9UPT8	UniprotSprot	CS007_HUMAN Zinc finger CCCH domain-containing protein C19orf7 - Homo sapiens (Human)	Homo sapiens	102	669	1303	369	659	171	272	226	BLASTX	56356	12654	3
2_633	2_633FNG-1	tc	ag	Di	8	16			433	448	618	3e-09	3e-09	87.8788	93.9394	O24575	UniprotSprot	DCAM_MAIZE S-adenosylmethionine decarboxylase proenzyme (EC 4.1.1.50) (AdoMetDC) (SamDC) [Contains: S-adenosylmethionine decarboxylase alpha chain; S-adenosylmethionine decarboxylase beta chain] - Zea mays (Maize)	Zea mays	33	618	400	519	617	13	45	226	BLASTX	56350	4745	3
2_635	2_635FNG-1	ag	ag	Di	15	30			29	58	651	2e-77	0	80.3371	92.6966	O04226	UniprotSprot	P5CS_ORYSA Delta 1-pyrroline-5-carboxylate synthetase (P5CS) [Includes: Glutamate 5-kinase (EC 2.7.2.11) (Gamma-glutamyl kinase) (GK); Gamma-glutamyl phosphate reductase (GPR) (EC 1.2.1.41) (Glutamate-5-semialdehyde dehydrogenase) (Glutamyl-gamma-semialdehyde dehydrogenase)] - Oryza sativa (Rice)	Oryza sativa	178	651	716	72	605	1	178	226	BLASTX	56365	8413	3
2_640	2_640FNG-1	ac	ac	Di	5	10			17	26	611	2e-15	2e-15	42.1488	59.5041	Q8XHH8	UniprotSprot	ADD_CLOPE Adenosine deaminase (EC 3.5.4.4) (Adenosine aminohydrolase) - Clostridium perfringens	Clostridium perfringens	121	611	332	84	437	6	126	226	BLASTX	48592	6180	3
2_640	2_640FNG-2	ag	ag	Di	12	24			27	50	611	2e-15	2e-15	42.1488	59.5041	Q8XHH8	UniprotSprot	ADD_CLOPE Adenosine deaminase (EC 3.5.4.4) (Adenosine aminohydrolase) - Clostridium perfringens	Clostridium perfringens	121	611	332	84	437	6	126	226	BLASTX	48592	6180	3
2_643	2_643FNG-1	aga	aag	Tri	5	15			173	187	663	2e-27	2e-27	43.1507	60.9589	P35603	UniprotSprot	AP2M_CAEEL AP-2 complex subunit mu (Clathrin coat assembly protein AP50) (Clathrin coat-associated protein AP50) (Plasma membrane adaptor AP-2 50 kDa protein) (Clathrin assembly protein complex 2 medium chain) (Protein dumpy-23) - Caenorhabditis elegans	Caenorhabditis elegans	146	663	441	219	656	5	149	226	BLASTX	48510	5129	3
2_644	2_644FNG-1	agc	agc	Tri	7	21			23	43	637	2e-89	0	90.6077	95.0276	Q9FLF0	UniprotSprot	RS92_ARATH 40S ribosomal protein S9-2 - Arabidopsis thaliana (Mouse-ear cress)	Arabidopsis thaliana	181	637	197	45	587	1	179	226	BLASTX	48596	554	3
2_646	2_646FNG-1	tca	atc	Tri	7	21			6	26	685	8e-93	0	85.1852	93.6508	Q39012	UniprotSprot	KSG9_ARATH Shaggy-related protein kinase iota (EC 2.7.11.1) (ASK-iota) - Arabidopsis thaliana (Mouse-ear cress)	Arabidopsis thaliana	189	685	407	117	683	35	223	226	BLASTX	56942	5379	3
2_64	2_64FNG-1	ag	ag	Di	6	12			124	135	730	2e-95	0	83.4225	93.0481	Q58FK4	UniprotSprot	ARD2_ORYSA 1,2-dihydroxy-3-keto-5-methylthiopentene dioxygenase 2 (EC 1.13.-.-) (Aci-reductone dioxygenase 2) (Submergence-induced protein 2A) - Oryza sativa (Rice)	Oryza sativa	187	730	198	169	729	1	187	226	BLASTX	49358	4619	1
2_652	2_652FNG-1	aggag	agagg	Penta	7	35			31	65	794	5e-93	0	91.0112	94.9438	P51418	UniprotSprot	R18A2_ARATH 60S ribosomal protein L18a-2 - Arabidopsis thaliana (Mouse-ear cress)	Arabidopsis thaliana	178	794	178	67	600	1	178	226	BLASTX	48962	10749	1
2_653	2_653FNG-1	aaaag	aaaag	Penta	6	30			30	59	662	7e-25	7e-25	45.3781	62.1849	Q5F413	UniprotSprot	SMP1L_CHICK Stromal membrane-associated protein 1-like - Gallus gallus (Chicken)	Gallus gallus	119	662	428	189	545	16	130	226	BLASTX	56939	2513	3
2_654	2_654FNG-1	agg	agg	Tri	7	21			117	137	728	1.4	1.4	23.7762	45.4545	Q976I3	UniprotSprot	SYD_SULTO Aspartyl-tRNA synthetase (EC 6.1.1.12) (Aspartate--tRNA ligase) (AspRS) - Sulfolobus tokodaii	Sulfolobus tokodaii	143	728	429	325	702	253	387	226	BLASTX	56883	8847	1
2_65	2_65FNG-1	aga	aag	Tri	9	27			31	57	541	2e-09	2e-09	43.4783	50.7246	Q9LRI7	UniprotSprot	OSR8_ORYSA Hydrophobic protein OSR8 - Oryza sativa (Rice)	Oryza sativa	69	541	72	58	264	1	69	226	BLASTX	49471	4889	1
2_661	2_661FNG-1	gaag	aagg	Tetra	5	20			81	100	502	3e-20	3e-20	48.1818	58.1818	P52855	UniprotSprot	RLA1_MAIZE 60S acidic ribosomal protein P1 (L12) - Zea mays (Maize)	Zea mays	110	502	109	106	435	1	109	226	BLASTX	56907	1849	1
2_668	2_668FNG-1	gtc	acg	Tri	5	15			358	372	498	1e-27	1e-27	82.6087	88.4058	P29611	UniprotSprot	CATA1_ORYSA Catalase isozyme A (EC 1.11.1.6) (CAT-A) - Oryza sativa (Rice)	Oryza sativa	69	498	492	1	207	424	492	226	BLASTX	57115	8864	1
2_66	2_66FNG-1	atc	atc	Tri	5	15			40	54	592	2e-09	2e-09	43.4783	50.7246	Q9LRI7	UniprotSprot	OSR8_ORYSA Hydrophobic protein OSR8 - Oryza sativa (Rice)	Oryza sativa	69	592	72	63	269	1	69	226	BLASTX	49465	4889	3
2_674	2_674FNG-1	tct	aag	Tri	5	15			50	64	1016	3e-68	0	43.1746	64.127	Q05047	UniprotSprot	C72A1_CATRO Cytochrome P450 72A1 (EC 1.3.3.9) (CYPLXXII) (Secologanin synthase) (SLS) - Catharanthus roseus (Rosy periwinkle) (Madagascar periwinkle)	Catharanthus roseus	315	1016	524	85	993	32	343	226	BLASTX	57105	5252	1
2_675	2_675FNG-1	ag	ag	Di	6	12			1	12	701	0.98	0.98	19.8198	45.946	P39712	UniprotSprot	FLO9_YEAST Flocculation protein FLO9 precursor - Saccharomyces cerevisiae (Baker's yeast)	Saccharomyces cerevisiae	111	701	1322	507	205	928	1038	226	BLASTX	57100	6038	-3
2_675	2_675FNG-2	ctc	agg	Tri	5	15			67	81	701	0.98	0.98	19.8198	45.946	P39712	UniprotSprot	FLO9_YEAST Flocculation protein FLO9 precursor - Saccharomyces cerevisiae (Baker's yeast)	Saccharomyces cerevisiae	111	701	1322	507	205	928	1038	226	BLASTX	57100	6038	-3
2_677	2_677FNG-1	ct	ag	Di	6	12			30	41	567	2.5	2.5	39.4737	47.3684	P16230	UniprotSprot	SRCH_RABIT Sarcoplasmic reticulum histidine-rich calcium-binding protein precursor - Oryctolagus cuniculus (Rabbit)	Oryctolagus cuniculus	38	567	852	137	229	525	562	226	BLASTX	56847	11012	2
2_67	2_67FNG-1	ctt	aag	Tri	14	42			69	110	651	4e-41	4e-41	49.711	64.1619	Q94KB2	UniprotSprot	MLO13_ARATH MLO-like protein 13 (AtMlo13) (AtMlo20) - Arabidopsis thaliana (Mouse-ear cress)	Arabidopsis thaliana	173	651	478	131	649	8	174	226	BLASTX	49404	4795	2
2_685	2_685FNG-1	ag	ag	Di	22	44			9	52	608	7e-34	7e-34	41.8994	61.4525	Q5RCZ2	UniprotSprot	CY561_PONPY Cytochrome b561 (Cytochrome b-561) - Pongo pygmaeus (Orangutan)	Pongo pygmaeus	179	608	251	77	604	11	185	226	BLASTX	56850	7773	2
2_686	2_686FNG-1	tct	aag	Tri	6	18			38	55	638	5e-72	0	76.1006	89.9371	Q8LE10	UniprotSprot	HA22I_ARATH HVA22-like protein i (AtHVA22i) - Arabidopsis thaliana (Mouse-ear cress)	Arabidopsis thaliana	159	638	296	161	637	1	156	226	BLASTX	56900	6229	2
2_687	2_687FNG-1	gt	ac	Di	5	10			2	11	1200	0	0	76.6323	88.3161	Q94C70	UniprotSprot	NAT2_ARATH Nucleobase-ascorbate transporter 2 (AtNAT2) - Arabidopsis thaliana (Mouse-ear cress)	Arabidopsis thaliana	291	1200	524	328	1200	4	293	226	BLASTX	56931	8519	1
2_688	2_688FNG-1	ga	ag	Di	6	12			49	60	953	1e-117	0	81.7829	89.9225	Q96453	UniprotSprot	1433D_SOYBN 14-3-3-like protein D (SGF14D) - Glycine max (Soybean)	Glycine max	258	953	261	70	837	4	261	226	BLASTX	56911	6616	1
2_698	2_698FNG-1	gac	acg	Tri	8	24			5	28	639	0.005	0.005	32.8767	49.3151	Q2NKS3	UniprotSprot	CG048_BOVIN Uncharacterized protein C7orf48 homolog - Bos taurus (Bovine)	Bos taurus	73	639	122	118	336	16	87	226	BLASTX	56839	7713	1
2_6	2_6FNG-1	ct	ag	Di	5	10			369	378	731	2e-62	0	70.9302	79.0698	P93841	UniprotSprot	ISPE_SOLLC 4-diphosphocytidyl-2-C-methyl-D-erythritol kinase, chloroplast precursor (EC 2.7.1.148) (CMK) (4-(cytidine-5'-diphospho)-2-C-methyl-D-erythritol kinase) (Ripening-associated protein pTOM41) (Fragment) - Solanum lycopersicum (Tomato) (Lycopersicon esculentum)	Lycopersicon esculentum	172	731	401	216	731	44	209	226	BLASTX	49531	4870	3
2_6	2_6FNG-2	cac	acc	Tri	7	21			93	113	731	2e-62	0	70.9302	79.0698	P93841	UniprotSprot	ISPE_SOLLC 4-diphosphocytidyl-2-C-methyl-D-erythritol kinase, chloroplast precursor (EC 2.7.1.148) (CMK) (4-(cytidine-5'-diphospho)-2-C-methyl-D-erythritol kinase) (Ripening-associated protein pTOM41) (Fragment) - Solanum lycopersicum (Tomato) (Lycopersicon esculentum)	Lycopersicon esculentum	172	731	401	216	731	44	209	226	BLASTX	49531	4870	3
2_703	2_703FNG-1	tg	ac	Di	7	14			4	17	688	2e-46	0	53.4162	70.1863	P26204	UniprotSprot	BGLS_TRIRP Non-cyanogenic beta-glucosidase precursor (EC 3.2.1.21) - Trifolium repens (Creeping white clover)	Trifolium repens	161	688	493	163	639	37	197	226	BLASTX	56821	4415	1
2_708	2_708FNG-1	ga	ag	Di	9	18			2	19	661	0.18	0.18	24.2991	42.0561	Q810B7	UniprotSprot	SLIK5_MOUSE SLIT and NTRK-like protein 5 precursor - Mus musculus (Mouse)	Mus musculus	107	661	957	150	440	742	848	226	BLASTX	56840	7872	3
2_709	2_709FNG-1	ga	ag	Di	9	18			88	105	761	3e-15	3e-15	36.9565	55.7971	P0AAD4	UniprotSprot	TYRP_ECOLI Tyrosine-specific transport protein (Tyrosine permease) - Escherichia coli	Escherichia coli	138	761	403	361	756	7	139	226	BLASTX	56845	13123	1
2_709	2_709FNG-2	tcc	agg	Tri	5	15			150	164	761	3e-15	3e-15	36.9565	55.7971	P0AAD4	UniprotSprot	TYRP_ECOLI Tyrosine-specific transport protein (Tyrosine permease) - Escherichia coli	Escherichia coli	138	761	403	361	756	7	139	226	BLASTX	56845	13123	1
2_713	2_713FNG-1	aag	aag	Tri	8	24			30	53	693	1e-30	1e-30	34.2995	55.0725	O34948	UniprotSprot	YKWC_BACSU Hypothetical oxidoreductase ykwC (EC 1.1.-.-) - Bacillus subtilis	Bacillus subtilis	207	693	288	72	692	5	211	226	BLASTX	48640	10046	3
2_716	2_716FNG-1	ttc	aag	Tri	10	30			31	60	708	4e-25	4e-25	41.8919	62.8378	P0AE52	UniprotSprot	BCP_ECOLI Putative peroxiredoxin bcp (EC 1.11.1.15) (Thioredoxin reductase) (Bacterioferritin comigratory protein) - Escherichia coli	Escherichia coli	148	708	156	273	701	7	153	226	BLASTX	56805	10337	3
2_718	2_718FNG-1	tcc	agg	Tri	8	24			106	129	674	3e-56	0	73.1884	86.2319	O49044	UniprotSprot	SODC2_MESCR Superoxide dismutase [Cu-Zn] 2 (EC 1.15.1.1) - Mesembryanthemum crystallinum (Common ice plant)	Mesembryanthemum crystallinum	138	674	156	148	561	20	156	226	BLASTX	56480	4859	1
2_722	2_722FNG-1	ga	ag	Di	8	16			38	53	702	1e-107	0	84.3318	93.0876	P50218	UniprotSprot	IDHC_TOBAC Isocitrate dehydrogenase [NADP] (EC 1.1.1.42) (Oxalosuccinate decarboxylase) (IDH) (NADP(+)-specific ICDH) (IDP) - Nicotiana tabacum (Common tobacco)	Nicotiana tabacum	217	702	415	56	700	1	217	226	BLASTX	56802	11991	2
2_722	2_722FNG-2	ttc	aag	Tri	10	30			8	37	702	1e-107	0	84.3318	93.0876	P50218	UniprotSprot	IDHC_TOBAC Isocitrate dehydrogenase [NADP] (EC 1.1.1.42) (Oxalosuccinate decarboxylase) (IDH) (NADP(+)-specific ICDH) (IDP) - Nicotiana tabacum (Common tobacco)	Nicotiana tabacum	217	702	415	56	700	1	217	226	BLASTX	56802	11991	2
2_723	2_723FNG-1	tc	ag	Di	8	16			15	30	775	3e-41	3e-41	51.5528	65.8385	Q5KLN2	UniprotSprot	FET5_CRYNE Transcription factor FET5 (Factor of eukaryotic transcription 5) - Cryptococcus neoformans (Filobasidiella neoformans)	Cryptococcus neoformans	161	775	287	271	750	1	159	226	BLASTX	56804	5313	1
2_726	2_726FNG-1	tc	ag	Di	5	10			33	42	691	1e-56	0	57.4879	68.1159	Q84L33	UniprotSprot	RD23A_ARATH Putative DNA repair protein RAD23-1 (RAD23-like protein 1) (AtRAD23-1) - Arabidopsis thaliana (Mouse-ear cress)	Arabidopsis thaliana	207	691	371	82	663	1	199	226	BLASTX	56807	12332	1
2_741	2_741FNG-1	ct	ag	Di	6	12			64	75	690	4e-27	4e-27	45.5224	65.6716	P54672	UniprotSprot	AP2M_DICDI AP-2 complex subunit mu (Clathrin coat assembly protein AP50) (Clathrin coat-associated protein AP50) (Plasma membrane adaptor AP-2 50 kDa protein) (Clathrin assembly protein complex 2 medium chain) - Dictyostelium discoideum (Slime mold)	Dictyostelium discoideum	134	690	439	236	637	3	134	226	BLASTX	56724	5691	2
2_741	2_741FNG-2	gag	agg	Tri	6	18			189	206	690	4e-27	4e-27	45.5224	65.6716	P54672	UniprotSprot	AP2M_DICDI AP-2 complex subunit mu (Clathrin coat assembly protein AP50) (Clathrin coat-associated protein AP50) (Plasma membrane adaptor AP-2 50 kDa protein) (Clathrin assembly protein complex 2 medium chain) - Dictyostelium discoideum (Slime mold)	Dictyostelium discoideum	134	690	439	236	637	3	134	226	BLASTX	56724	5691	2
2_746	2_746FNG-1	tcc	agg	Tri	5	15			92	106	635	7e-67	0	76.9231	88.4615	Q9C8L4	UniprotSprot	GLO2O_ARATH Putative hydroxyacylglutathione hydrolase 3, mitochondrial precursor (EC 3.1.2.6) (Glyoxalase II) (Glx II) - Arabidopsis thaliana (Mouse-ear cress)	Arabidopsis thaliana	156	635	256	167	634	5	160	226	BLASTX	56621	7487	2
2_74	2_74FNG-1	tc	ag	Di	6	12			57	68	615	3e-97	0	98.3146	100	Q9LSU1	UniprotSprot	PSA5_ORYSA Proteasome subunit alpha type 5 (EC 3.4.25.1) (20S proteasome alpha subunit E) (20S proteasome subunit alpha-5) - Oryza sativa (Rice)	Oryza sativa	178	615	237	80	613	1	178	226	BLASTX	49352	6141	2
2_751	2_751FNG-1	tc	ag	Di	7	14			1	14	627	0.46	0.46	45.7143	60	Q9Y4H2	UniprotSprot	IRS2_HUMAN Insulin receptor substrate 2 (IRS-2) - Homo sapiens (Human)	Homo sapiens	35	627	1338	200	304	1270	1297	226	BLASTX	56481	5595	2
2_755	2_755FNG-1	ga	ag	Di	15	30			32	61	697	0.74	0.74	44.4444	57.7778	Q4WYA1	UniprotSprot	REXO3_ASPFU RNA exonuclease 3 (EC 3.1.-.-) - Aspergillus fumigatus (Sartorya fumigata)	Aspergillus fumigatus	45	697	645	205	339	233	277	226	BLASTX	56827	14241	1
2_764	2_764FNG-1	ac	ac	Di	5	10			9	18	654	1e-102	0	94.898	98.4694	Q9LSU2	UniprotSprot	PSA2_ORYSA Proteasome subunit alpha type 2 (EC 3.4.25.1) (20S proteasome alpha subunit B) (20S proteasome subunit alpha-2) - Oryza sativa (Rice)	Oryza sativa	196	654	235	66	653	1	196	226	BLASTX	56756	9300	3
2_764	2_764FNG-2	ct	ag	Di	16	32			18	49	654	1e-102	0	94.898	98.4694	Q9LSU2	UniprotSprot	PSA2_ORYSA Proteasome subunit alpha type 2 (EC 3.4.25.1) (20S proteasome alpha subunit B) (20S proteasome subunit alpha-2) - Oryza sativa (Rice)	Oryza sativa	196	654	235	66	653	1	196	226	BLASTX	56756	9300	3
2_765	2_765FNG-1	cac	acc	Tri	7	21			199	219	671	7e-68	0	70.3297	80.2198	O22506	UniprotSprot	GLNA2_DAUCA Glutamine synthetase, chloroplast precursor (EC 6.3.1.2) (Glutamate--ammonia ligase) (GS2) - Daucus carota (Carrot)	Daucus carota	182	671	432	125	670	1	175	226	BLASTX	56469	3597	2
2_769	2_769FNG-1	ag	ag	Di	6	12			1	12	688	9e-20	9e-20	55.4217	75.9036	Q5LNF2	UniprotSprot	RS16_SILPO 30S ribosomal protein S16 - Silicibacter pomeroyi	Silicibacter pomeroyi	83	688	121	97	345	1	83	226	BLASTX	56715	6288	1
2_769	2_769FNG-2	gaa	aag	Tri	5	15			13	27	688	9e-20	9e-20	55.4217	75.9036	Q5LNF2	UniprotSprot	RS16_SILPO 30S ribosomal protein S16 - Silicibacter pomeroyi	Silicibacter pomeroyi	83	688	121	97	345	1	83	226	BLASTX	56715	6288	1
2_76	2_76FNG-1	ag	ag	Di	8	16			4	19	704	1e-94	0	72.9358	83.4862	Q9LDU6	UniprotSprot	ST7R_ARATH 7-dehydrocholesterol reductase (EC 1.3.1.21) (7-DHC reductase) (Sterol Delta(7)-reductase) (Dwarf5 protein) - Arabidopsis thaliana (Mouse-ear cress)	Arabidopsis thaliana	218	704	432	49	702	2	219	226	BLASTX	49458	4463	1
2_771	2_771FNG-1	ctc	agg	Tri	6	18			36	53	659	7.4	7.4	33.8983	55.9322	P18171	UniprotSprot	DEC13_DROME Defective chorion-1 protein, FC177 isoform precursor - Drosophila melanogaster (Fruit fly)	Drosophila melanogaster	59	659	1590	246	70	1077	1132	226	BLASTX	56722	11637	-3
2_773	2_773FNG-1	aag	aag	Tri	5	15			354	368	705	0.002	0.002	40.4255	74.4681	Q9LXD8	UniprotSprot	BHL43_ARATH Basic helix-loop-helix protein 43 (bHLH 43) (AtbHLH043) - Arabidopsis thaliana (Mouse-ear cress)	Arabidopsis thaliana	47	705	224	405	545	137	183	226	BLASTX	56720	12317	3
2_775	2_775FNG-1	ct	ag	Di	6	12			32	43	660	8e-84	0	84.5714	94.8571	Q43199	UniprotSprot	APT1_WHEAT Adenine phosphoribosyltransferase 1 (EC 2.4.2.7) (APRT 1) - Triticum aestivum (Wheat)	Triticum aestivum	175	660	181	122	646	4	178	226	BLASTX	56682	5152	2
2_77	2_77FNG-1	ga	ag	Di	12	24			36	59	657	6e-76	0	69.1489	80.8511	Q9LDU6	UniprotSprot	ST7R_ARATH 7-dehydrocholesterol reductase (EC 1.3.1.21) (7-DHC reductase) (Sterol Delta(7)-reductase) (Dwarf5 protein) - Arabidopsis thaliana (Mouse-ear cress)	Arabidopsis thaliana	188	657	432	92	655	2	189	226	BLASTX	49460	4463	2
2_77	2_77FNG-2	tcg	acg	Tri	6	18			15	32	657	6e-76	0	69.1489	80.8511	Q9LDU6	UniprotSprot	ST7R_ARATH 7-dehydrocholesterol reductase (EC 1.3.1.21) (7-DHC reductase) (Sterol Delta(7)-reductase) (Dwarf5 protein) - Arabidopsis thaliana (Mouse-ear cress)	Arabidopsis thaliana	188	657	432	92	655	2	189	226	BLASTX	49460	4463	2
2_795	2_795FNG-1	ga	ag	Di	12	24			4	27	737	1e-90	0	68.1223	83.4061	Q8W0Z7	UniprotSprot	BCAL1_ARATH Branched-chain-amino-acid aminotransferase-like protein 1 (Atbcat-like) - Arabidopsis thaliana (Mouse-ear cress)	Arabidopsis thaliana	229	737	555	50	736	1	227	226	BLASTX	48919	7088	2
2_796	2_796FNG-1	tc	ag	Di	5	10			15	24	701	2e-92	0	79.0476	86.1905	Q43497	UniprotSprot	MDAR_SOLLC Monodehydroascorbate reductase (EC 1.6.5.4) (MDAR) (Ascorbate free radical reductase) (AFR reductase) - Solanum lycopersicum (Tomato) (Lycopersicon esculentum)	Lycopersicon esculentum	210	701	433	72	701	1	210	226	BLASTX	56672	5388	3
2_798	2_798FNG-1	ga	ag	Di	5	10			1	10	744	0.015	0.015	32.7586	56.8965	Q9W6S8	UniprotSprot	SMN1_BRARE Survival motor neuron protein 1 - Brachydanio rerio (Zebrafish) (Danio rerio)	Brachydanio rerio	58	744	281	20	193	16	72	226	BLASTX	56668	10369	2
2_799	2_799FNG-1	tct	aag	Tri	5	15			8	22	729	3e-68	0	72	81.1429	P55233	UniprotSprot	GLGL1_BETVU Glucose-1-phosphate adenylyltransferase large subunit, chloroplast precursor (EC 2.7.7.27) (ADP-glucose synthase) (ADP-glucose pyrophosphorylase) (AGPase S) (Alpha-D-glucose-1-phosphate adenyl transferase) - Beta vulgaris (Sugar beet)	Beta vulgaris	175	729	522	213	728	54	228	226	BLASTX	56670	12729	3
2_7	2_7FNG-1	tc	ag	Di	5	10			10	19	726	7e-80	0	87.4214	94.3396	Q9M5M1	UniprotSprot	RS11_EUPES 40S ribosomal protein S11 - Euphorbia esula (Leafy spurge)	Euphorbia esula	159	726	159	45	521	1	159	226	BLASTX	49515	5850	3
2_800	2_800FNG-1	ttc	aag	Tri	5	15			18	32	721	2e-86	0	75.2252	82.4324	P21616	UniprotSprot	AVP_PHAAU Pyrophosphate-energized vacuolar membrane proton pump (EC 3.6.1.1) (Pyrophosphate-energized inorganic pyrophosphatase) (H(+)-PPase) (Vacuolar H(+)-pyrophosphatase) - Phaseolus aureus (Mung bean) (Vigna radiata)	Phaseolus aureus	222	721	765	54	719	1	216	226	BLASTX	56664	8270	3
2_800	2_800FNG-2	agg	agg	Tri	5	15			215	229	721	2e-86	0	75.2252	82.4324	P21616	UniprotSprot	AVP_PHAAU Pyrophosphate-energized vacuolar membrane proton pump (EC 3.6.1.1) (Pyrophosphate-energized inorganic pyrophosphatase) (H(+)-PPase) (Vacuolar H(+)-pyrophosphatase) - Phaseolus aureus (Mung bean) (Vigna radiata)	Phaseolus aureus	222	721	765	54	719	1	216	226	BLASTX	56664	8270	3
2_805	2_805FNG-1	tc	ag	Di	5	10			161	170	725	0.003	3	37.5	47.9167	Q04656	UniprotSprot	ATP7A_HUMAN Copper-transporting ATPase 1 (EC 3.6.3.4) (Copper pump 1) (Menkes disease-associated protein) - Homo sapiens (Human)	Homo sapiens	48	725	1500	289	432	375	422	226	BLASTX	56658	11837	1
2_80	2_80FNG-1	ag	ag	Di	6	12			1	12	647	0.001	0.001	33.3333	41.6667	P27684	UniprotSprot	PSRP5_SPIOL Plastid-specific 50S ribosomal protein 5 alpha, chloroplast precursor (PSRP-5) (50S ribosomal protein L40) (CL40) [Contains: Plastid-specific 50S ribosomal protein 5 beta; Plastid-specific 50S ribosomal protein 5 gamma] - Spinacia oleracea (Spinach)	Spinacia oleracea	108	647	142	160	483	43	142	226	BLASTX	49430	6057	1
2_80	2_80FNG-2	gt	ac	Di	5	10			29	38	647	0.001	0.001	33.3333	41.6667	P27684	UniprotSprot	PSRP5_SPIOL Plastid-specific 50S ribosomal protein 5 alpha, chloroplast precursor (PSRP-5) (50S ribosomal protein L40) (CL40) [Contains: Plastid-specific 50S ribosomal protein 5 beta; Plastid-specific 50S ribosomal protein 5 gamma] - Spinacia oleracea (Spinach)	Spinacia oleracea	108	647	142	160	483	43	142	226	BLASTX	49430	6057	1
2_810	2_810FNG-1	at	at	Di	5	10			293	302	688	6.1	6.1	30.7692	50	Q5P1G6	UniprotSprot	DAPB_AZOSE Dihydrodipicolinate reductase (EC 1.3.1.26) (DHPR) - Azoarcus sp. (strain EbN1)	Azoarcus sp. (strain EbN1)	52	688	276	225	70	165	216	226	BLASTX	56648	7431	-2
2_816	2_816FNG-1	caa	aac	Tri	5	15			89	103	654	0.66	0.66	27.3973	47.9452	Q7N870	UniprotSprot	PANC_PHOLL Pantoate--beta-alanine ligase (EC 6.3.2.1) (Pantothenate synthetase) (Pantoate-activating enzyme) - Photorhabdus luminescens subsp. laumondii	Photorhabdus luminescens subsp. laumondii	73	654	284	321	539	174	245	226	BLASTX	56628	9518	3
2_817	2_817FNG-1	ct	ag	Di	5	10			2	11	702	5e-07	5e-07	84	88	Q8LE94	UniprotSprot	RING3_ARATH Ubiquitin-protein ligase At3g02290 (EC 6.3.2.-) (RING finger protein At3g02290) - Arabidopsis thaliana (Mouse-ear cress)	Arabidopsis thaliana	25	702	231	626	700	178	202	226	BLASTX	56643	4422	2
2_81	2_81FNG-1	ga	ag	Di	9	18			71	88	679	2e-05	2e-05	34.2593	43.5185	P27684	UniprotSprot	PSRP5_SPIOL Plastid-specific 50S ribosomal protein 5 alpha, chloroplast precursor (PSRP-5) (50S ribosomal protein L40) (CL40) [Contains: Plastid-specific 50S ribosomal protein 5 beta; Plastid-specific 50S ribosomal protein 5 gamma] - Spinacia oleracea (Spinach)	Spinacia oleracea	108	679	142	233	556	43	142	226	BLASTX	49432	6057	2
2_81	2_81FNG-2	gt	ac	Di	5	10			102	111	679	2e-05	2e-05	34.2593	43.5185	P27684	UniprotSprot	PSRP5_SPIOL Plastid-specific 50S ribosomal protein 5 alpha, chloroplast precursor (PSRP-5) (50S ribosomal protein L40) (CL40) [Contains: Plastid-specific 50S ribosomal protein 5 beta; Plastid-specific 50S ribosomal protein 5 gamma] - Spinacia oleracea (Spinach)	Spinacia oleracea	108	679	142	233	556	43	142	226	BLASTX	49432	6057	2
2_826	2_826FNG-1	tac	act	Tri	5	15			458	472	632	8.9	8.9	36.3636	54.5455	Q57688	UniprotSprot	Y236_METJA Hypothetical protein MJ0236 - Methanococcus jannaschii	Methanococcus jannaschii	44	632	421	398	267	307	350	226	BLASTX	56615	12286	-1
2_82	2_82FNG-1	ga	ag	Di	15	30			29	58	693	2e-07	2e-07	26.0274	47.9452	Q8LGG8	UniprotSprot	USPAL_ARATH Universal stress protein A-like protein - Arabidopsis thaliana (Mouse-ear cress)	Arabidopsis thaliana	146	693	175	101	532	24	162	226	BLASTX	49487	531	2
2_833	2_833FNG-1	ct	ag	Di	5	10			22	31	660	9e-91	0	80.5825	87.8641	P93411	UniprotSprot	CCNC_ORYSA G1/S-specific cyclin C-type - Oryza sativa (Rice)	Oryza sativa	206	660	257	41	658	1	204	226	BLASTX	56613	6893	2
2_836	2_836FNG-1	cct	agg	Tri	5	15			117	131	723	3e-45	2.8e-45	48.4211	65.7895	P43903	UniprotSprot	QOR_PSEAE Quinone oxidoreductase (EC 1.6.5.5) (NADPH:quinone reductase) - Pseudomonas aeruginosa	Pseudomonas aeruginosa	190	723	325	152	718	1	190	226	BLASTX	56601	9116	2
2_836	2_836FNG-2	tca	atc	Tri	5	15			131	145	723	3e-45	2.8e-45	48.4211	65.7895	P43903	UniprotSprot	QOR_PSEAE Quinone oxidoreductase (EC 1.6.5.5) (NADPH:quinone reductase) - Pseudomonas aeruginosa	Pseudomonas aeruginosa	190	723	325	152	718	1	190	226	BLASTX	56601	9116	2
2_83	2_83FNG-1	gaa	aag	Tri	9	27			15	41	692	1e-74	0	80.2395	90.4192	Q42967	UniprotSprot	DCUP_TOBAC Uroporphyrinogen decarboxylase, chloroplast precursor (EC 4.1.1.37) (URO-D) (UPD) - Nicotiana tabacum (Common tobacco)	Nicotiana tabacum	167	692	391	190	690	34	200	226	BLASTX	49421	8049	1
2_842	2_842FNG-1	tg	ac	Di	5	10			641	650	674	2e-05	2e-05	27.2059	43.3824	Q148L7	UniprotSprot	PDRG1_BOVIN p53 and DNA damage-regulated protein 1 - Bos taurus (Bovine)		136	674	133	35	442	2	98	226	BLASTX	56591	10474	2
2_843	2_843FNG-1	gagag	agagg	Penta	5	25			46	70	728	0.46	0.46	23.5849	42.4528	Q99996	UniprotSprot	AKAP9_HUMAN A-kinase anchor protein 9 (Protein kinase A-anchoring protein 9) (PRKA9) (A-kinase anchor protein 450 kDa) (AKAP 450) (A-kinase anchor protein 350 kDa) (AKAP 350) (hgAKAP 350) (AKAP 120-like protein) (Protein hyperion) (Protein yotiao) (Centrosome- and Golgi-localized PKN-associated protein) (CG-NAP) - Homo sapiens (Human)	Homo sapiens	106	728	3911	315	620	756	861	226	BLASTX	56597	8132	3
2_847	2_847FNG-1	aac	aac	Tri	5	15			121	135	651	5e-32	5e-32	46.5838	62.7329	Q681Q7	UniprotSprot	Y1390_ARATH Uncharacterized protein At1g03900 - Arabidopsis thaliana (Mouse-ear cress)	Arabidopsis thaliana	161	651	272	159	623	13	170	226	BLASTX	56692	6147	3
2_84	2_84FNG-1	gaa	aag	Tri	5	15			44	58	702	3e-75	0	80.8383	91.018	Q42967	UniprotSprot	DCUP_TOBAC Uroporphyrinogen decarboxylase, chloroplast precursor (EC 4.1.1.37) (URO-D) (UPD) - Nicotiana tabacum (Common tobacco)	Nicotiana tabacum	167	702	391	202	702	34	200	226	BLASTX	49423	8049	1
2_850	2_850FNG-1	aga	aag	Tri	7	21			74	94	651	3e-19	3e-19	44.0367	55.9633	Q9UBN7	UniprotSprot	HDAC6_HUMAN Histone deacetylase 6 (HD6) - Homo sapiens (Human)	Homo sapiens	109	651	1215	138	446	1113	1212	226	BLASTX	56580	5503	3
2_853	2_853FNG-1	ttc	aag	Tri	5	15			46	60	694	6e-59	0	60.2094	75.3927	Q9JIF0	UniprotSprot	ANM1_MOUSE Protein arginine N-methyltransferase 1 (EC 2.1.1.-) - Mus musculus (Mouse)	Mus musculus	191	694	371	122	691	19	205	226	BLASTX	56574	13357	2
2_857	2_857FNG-1	tg	ac	Di	5	10			169	178	779	7.6	7.6	34	54	Q7YR26	UniprotSprot	TOP1_CERAE DNA topoisomerase 1 (EC 5.99.1.2) (DNA topoisomerase I) - Cercopithecus aethiops (Green monkey) (Grivet)	Cercopithecus aethiops	50	779	767	625	765	128	177	226	BLASTX	56558	4359	1
2_857	2_857FNG-2	ct	ag	Di	8	16			514	529	779	7.6	7.6	34	54	Q7YR26	UniprotSprot	TOP1_CERAE DNA topoisomerase 1 (EC 5.99.1.2) (DNA topoisomerase I) - Cercopithecus aethiops (Green monkey) (Grivet)	Cercopithecus aethiops	50	779	767	625	765	128	177	226	BLASTX	56558	4359	1
2_865	2_865FNG-1	tg	ac	Di	5	10			344	353	680	1e-58	0	61.7486	75.4098	Q9D892	UniprotSprot	ITPA_MOUSE Inosine triphosphate pyrophosphatase (EC 3.6.1.19) (ITPase) (Inosine triphosphatase) - Mus musculus (Mouse)	Mus musculus	183	680	198	28	567	8	190	226	BLASTX	56547	12883	1
2_874	2_874FNG-1	tcg	acg	Tri	7	21			173	193	777	2e-28	2e-28	41.4815	60.7407	O08795	UniprotSprot	GLU2B_MOUSE Glucosidase 2 subunit beta precursor (Glucosidase II subunit beta) (Protein kinase C substrate, 60.1 kDa protein, heavy chain) (PKCSH) (80K-H protein) - Mus musculus (Mouse)	Mus musculus	135	777	521	250	654	22	147	226	BLASTX	56534	6306	1
2_876	2_876FNG-1	gaa	aag	Tri	5	15			98	112	786	4e-62	0	69.9386	84.6626	Q56X52	UniprotSprot	AOX4_ARATH Alternative oxidase 4, chloroplast precursor (EC 1.-.-.-) (Protein IMMUTANS) (Plastid terminal oxidase) - Arabidopsis thaliana (Mouse-ear cress)	Arabidopsis thaliana	163	786	351	297	785	53	214	226	BLASTX	56509	8406	3
2_876	2_876FNG-2	aga	aag	Tri	5	15			115	129	786	4e-62	0	69.9386	84.6626	Q56X52	UniprotSprot	AOX4_ARATH Alternative oxidase 4, chloroplast precursor (EC 1.-.-.-) (Protein IMMUTANS) (Plastid terminal oxidase) - Arabidopsis thaliana (Mouse-ear cress)	Arabidopsis thaliana	163	786	351	297	785	53	214	226	BLASTX	56509	8406	3
2_876	2_876FNG-3	aag	aag	Tri	7	21			147	167	786	4e-62	0	69.9386	84.6626	Q56X52	UniprotSprot	AOX4_ARATH Alternative oxidase 4, chloroplast precursor (EC 1.-.-.-) (Protein IMMUTANS) (Plastid terminal oxidase) - Arabidopsis thaliana (Mouse-ear cress)	Arabidopsis thaliana	163	786	351	297	785	53	214	226	BLASTX	56509	8406	3
2_87	2_87FNG-1	ct	ag	Di	5	10			69	78	670	5e-63	0	76.3158	88.8158	P11893	UniprotSprot	RK24_PEA 50S ribosomal protein L24, chloroplast precursor (CL24) - Pisum sativum (Garden pea)	Pisum sativum	152	670	194	159	614	43	189	226	BLASTX	49398	6508	3
2_87	2_87FNG-2	ct	ag	Di	5	10			118	127	670	5e-63	0	76.3158	88.8158	P11893	UniprotSprot	RK24_PEA 50S ribosomal protein L24, chloroplast precursor (CL24) - Pisum sativum (Garden pea)	Pisum sativum	152	670	194	159	614	43	189	226	BLASTX	49398	6508	3
2_882	2_882FNG-1	ct	ag	Di	8	16			62	77	652	7e-29	7e-29	38.9535	63.9535	P42322	UniprotSprot	CANB1_NAEGR Calcineurin subunit B (Protein phosphatase 2B regulatory subunit) (Calcineurin regulatory subunit) - Naegleria gruberi	Naegleria gruberi	172	652	177	88	588	1	170	226	BLASTX	56420	6995	1
2_896	2_896FNG-1	ct	ag	Di	6	12			4	15	731	3e-52	0	79.6875	87.5	Q8LCG7	UniprotSprot	NFYC2_ARATH Nuclear transcription factor Y subunit C-2 (AtNF-YC-2) (Transcriptional activator HAP5B) - Arabidopsis thaliana (Mouse-ear cress)	Arabidopsis thaliana	128	731	199	304	687	58	180	226	BLASTX	56442	8506	1
2_8	2_8FNG-1	tct	aag	Tri	10	30			144	173	721	1e-46	0	59.1195	74.8428	P25864	UniprotSprot	RK9_ARATH 50S ribosomal protein L9, chloroplast precursor (CL9) - Arabidopsis thaliana (Mouse-ear cress)	Arabidopsis thaliana	159	721	197	201	677	39	197	226	BLASTX	49513	10805	3
2_900	2_900FNG-1	tc	ag	Di	7	14			56	69	941	2e-13	2e-13	33.0097	58.2524	Q8IZ81	UniprotSprot	ELMD2_HUMAN ELMO domain-containing protein 2 - Homo sapiens (Human)	Homo sapiens	103	941	293	530	838	119	219	226	BLASTX	48546	8650	2
2_904	2_904FNG-1	ct	ag	Di	14	28			51	78	757	1e-60	0	69.8795	78.9157	O22165	UniprotSprot	RLP24_ARATH Probable ribosome biogenesis protein RLP24 - Arabidopsis thaliana (Mouse-ear cress)	Arabidopsis thaliana	166	757	159	138	632	3	159	226	BLASTX	56519	11398	3
2_907	2_907FNG-1	ag	ag	Di	8	16			1	16	672	7e-06	7e-06	28.3019	56.6038	P42784	UniprotSprot	YPEB_SYNP2 Hypothetical protein in petB 5'region (Fragment) - Synechococcus sp. (strain PCC 7002) (Agmenellum quadruplicatum)	Synechococcus sp. (strain PCC 7002)	106	672	411	354	659	40	134	226	BLASTX	48560	6923	3
2_907	2_907FNG-2	agc	agc	Tri	7	21			79	99	672	7e-06	7e-06	28.3019	56.6038	P42784	UniprotSprot	YPEB_SYNP2 Hypothetical protein in petB 5'region (Fragment) - Synechococcus sp. (strain PCC 7002) (Agmenellum quadruplicatum)	Synechococcus sp. (strain PCC 7002)	106	672	411	354	659	40	134	226	BLASTX	48560	6923	3
2_908	2_908FNG-1	tg	ac	Di	5	10			450	459	660	5.7	5.7	38.4615	44.2308	Q24106	UniprotSprot	HID_DROME Cell death protein W (Protein head involution defective) (Protein wrinkled) - Drosophila melanogaster (Fruit fly)	Drosophila melanogaster	52	660	410	269	120	123	174	226	BLASTX	56398	11338	-2
2_908	2_908FNG-2	ct	ag	Di	5	10			508	517	660	5.7	5.7	38.4615	44.2308	Q24106	UniprotSprot	HID_DROME Cell death protein W (Protein head involution defective) (Protein wrinkled) - Drosophila melanogaster (Fruit fly)	Drosophila melanogaster	52	660	410	269	120	123	174	226	BLASTX	56398	11338	-2
2_908	2_908FNG-3	tg	ac	Di	5	10			583	592	660	5.7	5.7	38.4615	44.2308	Q24106	UniprotSprot	HID_DROME Cell death protein W (Protein head involution defective) (Protein wrinkled) - Drosophila melanogaster (Fruit fly)	Drosophila melanogaster	52	660	410	269	120	123	174	226	BLASTX	56398	11338	-2
2_908	2_908FNG-4	ct	ag	Di	5	10			641	650	660	5.7	5.7	38.4615	44.2308	Q24106	UniprotSprot	HID_DROME Cell death protein W (Protein head involution defective) (Protein wrinkled) - Drosophila melanogaster (Fruit fly)	Drosophila melanogaster	52	660	410	269	120	123	174	226	BLASTX	56398	11338	-2
2_908	2_908FNG-5	aaagga	aaagga	Hexa	6	36			51	86	660	5.7	5.7	38.4615	44.2308	Q24106	UniprotSprot	HID_DROME Cell death protein W (Protein head involution defective) (Protein wrinkled) - Drosophila melanogaster (Fruit fly)	Drosophila melanogaster	52	660	410	269	120	123	174	226	BLASTX	56398	11338	-2
2_913	2_913FNG-1	ga	ag	Di	10	20			7	26	596	7e-79	0	78.8571	86.2857	Q40784	UniprotSprot	AAPC_CENCI Putative apospory-associated protein C - Cenchrus ciliaris (Buffelgrass) (Pennisetum ciliare)	Pennisetum ciliare	175	596	329	72	596	22	196	226	BLASTX	56309	1438	3
2_918	2_918FNG-1	at	at	Di	5	10			421	430	646	5e-14	5e-14	35.4167	52.0833	Q42976	UniprotSprot	NLTP3_ORYSA Nonspecific lipid-transfer protein 3 precursor (LTP 3) - Oryza sativa (Rice)	Oryza sativa	96	646	121	107	394	26	121	226	BLASTX	48972	14141	2
2_919	2_919FNG-1	cag	agc	Tri	5	15			154	168	613	0.16	0.16	30.6122	55.102	Q7VNP2	UniprotSprot	DUSB_HAEDU tRNA-dihydrouridine synthase B (EC 1.-.-.-) - Haemophilus ducreyi	Haemophilus ducreyi	49	613	320	338	484	219	267	226	BLASTX	49077	10097	2
2_919	2_919FNG-2	gga	agg	Tri	7	21			247	267	613	0.16	0.16	30.6122	55.102	Q7VNP2	UniprotSprot	DUSB_HAEDU tRNA-dihydrouridine synthase B (EC 1.-.-.-) - Haemophilus ducreyi	Haemophilus ducreyi	49	613	320	338	484	219	267	226	BLASTX	49077	10097	2
2_91	2_91FNG-1	gct	agc	Tri	5	15			186	200	765	0.3	0.3	27.9279	47.7478	P55049	UniprotSprot	YMEL_STRLN Hypothetical 17.2 kDa protein in melC2-rnhH intergenic region (ORF3) - Streptomyces lincolnensis	Streptomyces lincolnensis	111	765	150	423	749	8	110	226	BLASTX	49389	12107	3
2_921	2_921FNG-1	ga	ag	Di	15	30			301	330	465	2e-19	2e-19	47.6191	69.0476	P25323	UniprotSprot	MYLK_DICDI Myosin light chain kinase (EC 2.7.11.18) (MLCK) - Dictyostelium discoideum (Slime mold)	Dictyostelium discoideum	84	465	295	7	258	184	267	226	BLASTX	56435	14019	1
2_922	2_922FNG-1	tagca	agcat	Penta	5	25			41	65	670	2e-30	2e-30	56.5574	66.3934	Q9SUI6	UniprotSprot	PSAH2_ARATH Photosystem I reaction center subunit VI-2, chloroplast precursor (PSI-H1) - Arabidopsis thaliana (Mouse-ear cress)	Arabidopsis thaliana	122	670	145	80	439	6	126	226	BLASTX	56426	6510	2
2_923	2_923FNG-1	ct	ag	Di	10	20			1	20	582	6e-68	0	75	82.9545	Q38799	UniprotSprot	ODPB_ARATH Pyruvate dehydrogenase E1 component subunit beta, mitochondrial precursor (EC 1.2.4.1) (PDHE1-B) - Arabidopsis thaliana (Mouse-ear cress)	Arabidopsis thaliana	176	582	363	60	581	1	166	226	BLASTX	56425	4425	3
2_926	2_926FNG-1	tc	ag	Di	5	10			66	75	682	0.0003	0.0003	50	80	Q39017	UniprotSprot	DGK1_ARATH Diacylglycerol kinase 1 (EC 2.7.1.107) (Diglyceride kinase 1) (DGK 1) (DAG kinase 1) - Arabidopsis thaliana (Mouse-ear cress)	Arabidopsis thaliana	30	682	728	438	527	633	662	226	BLASTX	56439	11457	3
2_928	2_928FNG-1	ctc	agg	Tri	6	18			92	109	665	1e-64	0	83.9161	88.1119	Q852S5	UniprotSprot	NDK2_TOBAC Nucleoside diphosphate kinase 2, chloroplast precursor (EC 2.7.4.6) (Nucleoside diphosphate kinase II) (NDK II) (NDP kinase II) (NDPK II) - Nicotiana tabacum (Common tobacco)	Nicotiana tabacum	143	665	232	237	665	72	214	226	BLASTX	56453	4554	3
2_932	2_932FNG-1	tc	ag	Di	13	26			20	45	668	0.4	0.4	30	51	Q6CTS8	UniprotSprot	BFR2_KLULA Protein BFR2 - Kluyveromyces lactis (Yeast) (Candida sphaerica)	Kluyveromyces lactis	100	668	526	369	79	308	401	226	BLASTX	56472	7107	-3
2_939	2_939FNG-1	ttc	aag	Tri	5	15			17	31	782	3e-16	3e-16	28.2158	47.7178	O35678	UniprotSprot	MGLL_MOUSE Monoglyceride lipase (EC 3.1.1.23) (MGL) - Mus musculus (Mouse)	Mus musculus	241	782	303	67	780	5	236	226	BLASTX	56400	3332	1
2_943	2_943FNG-1	gtg	acc	Tri	5	15			162	176	633	7e-08	7e-08	30.1205	56.6265	Q96EP1	UniprotSprot	CHFR_HUMAN E3 ubiquitin-protein ligase CHFR (EC 6.3.2.-) (Checkpoint with forkhead and RING finger domains protein) (RING finger protein 196) - Homo sapiens (Human)	Homo sapiens	83	633	664	320	556	302	384	226	BLASTX	56363	4688	2
2_94	2_94FNG-1	ag	ag	Di	5	10			1	10	764	0.3	0.3	26.3158	47.3684	Q14161	UniprotSprot	GIT2_HUMAN ARF GTPase-activating protein GIT2 (G protein-coupled receptor kinase-interactor 2) (GRK-interacting protein 2) (Cool-interacting tyrosine-phosphorylated protein 2) (CAT2) (CAT-2) - Homo sapiens (Human)	Homo sapiens	76	764	759	287	514	380	455	226	BLASTX	49505	4617	2
2_94	2_94FNG-2	ag	ag	Di	15	30			89	118	764	0.3	0.3	26.3158	47.3684	Q14161	UniprotSprot	GIT2_HUMAN ARF GTPase-activating protein GIT2 (G protein-coupled receptor kinase-interactor 2) (GRK-interacting protein 2) (Cool-interacting tyrosine-phosphorylated protein 2) (CAT2) (CAT-2) - Homo sapiens (Human)	Homo sapiens	76	764	759	287	514	380	455	226	BLASTX	49505	4617	2
2_953	2_953FNG-1	ag	ag	Di	17	34			1	34	594	7e-46	0	69.4915	88.9831	P27450	UniprotSprot	CX32_ARATH Probable serine/threonine-protein kinase Cx32, chloroplast precursor (EC 2.7.11.1) - Arabidopsis thaliana (Mouse-ear cress)	Arabidopsis thaliana	118	594	419	239	592	63	180	226	BLASTX	56389	7223	2
2_956	2_956FNG-1	aag	aag	Tri	5	15			1	15	715	2e-57	0	65.1613	76.7742	P63282	UniprotSprot	UBC9_XENLA SUMO-conjugating enzyme UBC9 (EC 6.3.2.-) (SUMO-protein ligase) (Ubiquitin-conjugating enzyme E2 I) (Ubiquitin-protein ligase I) (Ubiquitin carrier protein I) (Ubiquitin carrier protein 9) - Xenopus laevis (African clawed frog)	Xenopus laevis	155	715	158	30	494	3	157	226	BLASTX	56774	4283	3
2_957	2_957FNG-1	ga	ag	Di	14	28			61	88	690	2e-77	0	66.4948	80.4124	Q7L9L4	UniprotSprot	MOL1A_HUMAN Mps one binder kinase activator-like 1A (Mob1 homolog 1A) (Mob1A) (Mob1B) (Protein Mob4A) - Homo sapiens (Human)	Homo sapiens	194	690	216	108	689	4	196	226	BLASTX	56775	4279	3
2_957	2_957FNG-2	tct	aag	Tri	8	24			25	48	690	2e-77	0	66.4948	80.4124	Q7L9L4	UniprotSprot	MOL1A_HUMAN Mps one binder kinase activator-like 1A (Mob1 homolog 1A) (Mob1A) (Mob1B) (Protein Mob4A) - Homo sapiens (Human)	Homo sapiens	194	690	216	108	689	4	196	226	BLASTX	56775	4279	3
2_960	2_960FNG-1	ag	ag	Di	7	14			1	14	708	1e-35	7e-18	30.5	49	O89001	UniprotSprot	CBPD_MOUSE Carboxypeptidase D precursor (EC 3.4.17.22) (Metallocarboxypeptidase D) (gp180) - Mus musculus (Mouse)	Mus musculus	200	708	1377	159	707	899	1089	226	BLASTX	56766	7060	3
2_966	2_966FNG-1	ct	ag	Di	11	22			8	29	682	4e-58	0	74.1497	78.9116	P25076	UniprotSprot	CY11_SOLTU Cytochrome c1 heme protein, mitochondrial precursor (Clone PC13III) - Solanum tuberosum (Potato)	Solanum tuberosum	147	682	320	240	680	34	180	226	BLASTX	56373	396	3
2_96	2_96FNG-1	ag	ag	Di	5	10			19	28	684	2e-84	0	88.7574	95.858	P35266	UniprotSprot	RL171_HORVU 60S ribosomal protein L17-1 - Hordeum vulgare (Barley)	Hordeum vulgare	169	684	170	47	553	1	169	226	BLASTX	49375	5200	2
2_970	2_970FNG-1	ct	ag	Di	5	10			34	43	653	9.5	9.5	37.8378	56.7568	P26450	UniprotSprot	P85A_MOUSE Phosphatidylinositol 3-kinase regulatory subunit alpha (PI3-kinase p85-subunit alpha) (PtdIns-3-kinase p85-alpha) (PI3K) - Mus musculus (Mouse)	Mus musculus	37	653	724	628	518	226	259	226	BLASTX	56376	5160	-2
2_970	2_970FNG-2	ct	ag	Di	5	10			45	54	653	9.5	9.5	37.8378	56.7568	P26450	UniprotSprot	P85A_MOUSE Phosphatidylinositol 3-kinase regulatory subunit alpha (PI3-kinase p85-subunit alpha) (PtdIns-3-kinase p85-alpha) (PI3K) - Mus musculus (Mouse)	Mus musculus	37	653	724	628	518	226	259	226	BLASTX	56376	5160	-2
2_972	2_972FNG-1	ct	ag	Di	10	20			68	87	685	5e-50	0	59.7765	70.3911	Q84L32	UniprotSprot	RD23B_ARATH Putative DNA repair protein RAD23-2 (RAD23-like protein 2) (AtRAD23-2) - Arabidopsis thaliana (Mouse-ear cress)	Arabidopsis thaliana	179	685	368	156	683	1	177	226	BLASTX	56371	4545	3
2_97	2_97FNG-1	ag	ag	Di	8	16			1	16	740	1e-16	1e-16	31.746	52.91	Q09189	UniprotSprot	AZR1_SCHPO 5-azacytidine resistance protein azr1 - Schizosaccharomyces pombe (Fission yeast)	Schizosaccharomyces pombe	189	740	288	216	728	39	225	226	BLASTX	49385	6992	3
2_980	2_980FNG-1	cag	agc	Tri	5	15			112	126	732	1e-84	0	91.6168	95.2096	Q9M591	UniprotSprot	CRD1_ARATH Magnesium-protoporphyrin IX monomethyl ester [oxidative] cyclase, chloroplast precursor (EC 1.14.13.81) (Mg-protoporphyrin IX monomethyl ester oxidative cyclase) (Copper response defect 1 protein) (Dicarboxylate diiron protein) (AtZIP) - Arabidopsis thaliana (Mouse-ear cress)	Arabidopsis thaliana	167	732	409	230	730	52	218	226	BLASTX	56875	8552	2
2_982	2_982FNG-1	agc	agc	Tri	6	18			129	146	477	0.75	0.75	40.5405	54.054	P16724	UniprotSprot	PRTP_HCMVA Probable processing and transport protein UL56 (HFLF0 protein) - Human cytomegalovirus (strain AD169) (HHV-5) (Human herpesvirus 5)	Human cytomegalovirus (strain AD169) (HHV-5) (Human herpesvirus 5)	37	477	850	303	193	404	440	226	BLASTX	56881	8025	-1
2_994	2_994FNG-1	agg	agg	Tri	6	18			39	56	652	4.2	4.2	28.4211	43.1579	Q9UKA4	UniprotSprot	AKA11_HUMAN A-kinase anchor protein 11 (Protein kinase A-anchoring protein 11) (PRKA11) (A kinase anchor protein 220 kDa) (AKAP 220) (hAKAP220) - Homo sapiens (Human)	Homo sapiens	95	652	1901	216	482	1605	1698	226	BLASTX	56296	6978	3
2_994	2_994FNG-2	gaa	aag	Tri	8	24			56	79	652	4.2	4.2	28.4211	43.1579	Q9UKA4	UniprotSprot	AKA11_HUMAN A-kinase anchor protein 11 (Protein kinase A-anchoring protein 11) (PRKA11) (A kinase anchor protein 220 kDa) (AKAP 220) (hAKAP220) - Homo sapiens (Human)	Homo sapiens	95	652	1901	216	482	1605	1698	226	BLASTX	56296	6978	3
2_994	2_994FNG-3	aga	aag	Tri	9	27			142	168	652	4.2	4.2	28.4211	43.1579	Q9UKA4	UniprotSprot	AKA11_HUMAN A-kinase anchor protein 11 (Protein kinase A-anchoring protein 11) (PRKA11) (A kinase anchor protein 220 kDa) (AKAP 220) (hAKAP220) - Homo sapiens (Human)	Homo sapiens	95	652	1901	216	482	1605	1698	226	BLASTX	56296	6978	3
2_994	2_994FNG-4	gat	atc	Tri	6	18			167	184	652	4.2	4.2	28.4211	43.1579	Q9UKA4	UniprotSprot	AKA11_HUMAN A-kinase anchor protein 11 (Protein kinase A-anchoring protein 11) (PRKA11) (A kinase anchor protein 220 kDa) (AKAP 220) (hAKAP220) - Homo sapiens (Human)	Homo sapiens	95	652	1901	216	482	1605	1698	226	BLASTX	56296	6978	3
2_995	2_995FNG-1	ct	ag	Di	9	18			47	64	622	0.024	0.024	30.2632	56.5789	Q17745	UniprotSprot	TRXR1_CAEEL Thioredoxin reductase 1 (EC 1.8.1.9) (TR-Se) (TRR) - Caenorhabditis elegans	Caenorhabditis elegans	76	622	667	367	152	37	112	226	BLASTX	56339	6556	-1
2_997	2_997FNG-1	ctc	agg	Tri	8	24			120	143	644	3e-26	3e-26	50.4065	57.7236	Q8VEM8	UniprotSprot	MPCP_MOUSE Phosphate carrier protein, mitochondrial precursor (PTP) (Solute carrier family 25 member 3) - Mus musculus (Mouse)	Mus musculus	123	644	357	269	637	29	150	226	BLASTX	56955	6231	2

## Sheet: N>=4
Unigene	SSR Name	Motif	No.of Repeats	SSR start	SSR end	Seq Length
0_1000FNG	0_1000FNG-1	agt	4	281	292	666
0_1000FNG	0_1000FNG-2	tcga	4	88	103	666
0_1001FNG	0_1001FNG-1	cag	4	59	70	669
0_1004FNG	0_1004FNG-1	tc	6	33	44	609
0_1004FNG	0_1004FNG-2	ag	8	98	113	609
0_1004FNG	0_1004FNG-3	ag	11	115	136	609
0_1005FNG	0_1005FNG-1	ttc	6	309	326	635
0_1006FNG	0_1006FNG-1	ga	13	37	62	694
0_1007FNG	0_1007FNG-1	ga	4	124	131	625
0_1007FNG	0_1007FNG-2	ct	4	189	196	625
0_1007FNG	0_1007FNG-3	ctt	6	85	102	625
0_1008FNG	0_1008FNG-1	at	5	757	766	769
0_1009FNG	0_1009FNG-1	agaa	4	459	474	617
0_1009FNG	0_1009FNG-2	aagaaaa	4	473	500	617
0_1014FNG	0_1014FNG-2	tc	4	61	68	575
0_1014FNG	0_1014FNG-4	ttttc	4	73	92	575
0_1014FNG	0_1014FNG-1	tc	9	41	58	575
0_1019FNG	0_1019FNG-2	aga	5	36	50	649
0_1019FNG	0_1019FNG-1	ag	17	48	81	649
0_101FNG	0_101FNG-1	ga	4	523	530	627
0_1020FNG	0_1020FNG-1	ga	4	297	304	615
0_1021FNG	0_1021FNG-1	ag	8	1	16	696
0_1022FNG	0_1022FNG-2	ctg	4	289	300	689
0_1022FNG	0_1022FNG-3	ttc	5	529	543	689
0_1022FNG	0_1022FNG-1	cta	9	259	285	689
0_1023FNG	0_1023FNG-1	aga	9	52	78	642
0_1025FNG	0_1025FNG-1	ga	13	1	26	555
0_1028FNG	0_1028FNG-3	agc	4	154	165	581
0_1028FNG	0_1028FNG-1	gaa	5	12	26	581
0_1028FNG	0_1028FNG-2	gga	5	48	62	581
0_1029FNG	0_1029FNG-1	gaa	9	573	599	707
0_102FNG	0_102FNG-1	ct	4	3	10	637
0_102FNG	0_102FNG-2	aag	7	538	558	637
0_1033FNG	0_1033FNG-2	agc	4	95	106	566
0_1033FNG	0_1033FNG-1	ga	7	1	14	566
0_1037FNG	0_1037FNG-1	ctt	7	42	62	562
0_1038FNG	0_1038FNG-1	tc	4	243	250	615
0_1038FNG	0_1038FNG-2	gaa	5	128	142	615
0_1039FNG	0_1039FNG-1	ag	5	506	515	699
0_1039FNG	0_1039FNG-2	acc	5	62	76	699
0_1039FNG	0_1039FNG-3	tac	8	644	667	699
0_103FNG	0_103FNG-1	ttga	4	239	254	454
0_1042FNG	0_1042FNG-1	tcc	5	92	106	681
0_1046FNG	0_1046FNG-2	tc	4	64	71	681
0_1046FNG	0_1046FNG-1	ct	5	43	52	681
0_1047FNG	0_1047FNG-1	at	4	32	39	746
0_1047FNG	0_1047FNG-2	gaag	7	73	100	746
0_1049FNG	0_1049FNG-2	ctag	4	123	138	241
0_1049FNG	0_1049FNG-1	gga	6	222	239	241
0_104FNG	0_104FNG-1	ccac	6	33	56	664
0_1054FNG	0_1054FNG-1	ta	6	132	143	600
0_1054FNG	0_1054FNG-2	at	6	239	250	600
0_1056FNG	0_1056FNG-2	ag	4	73	80	731
0_1056FNG	0_1056FNG-1	ga	5	59	68	731
0_1059FNG	0_1059FNG-1	ga	5	16	25	483
0_1059FNG	0_1059FNG-2	aga	11	428	460	483
0_105FNG	0_105FNG-1	tg	4	306	313	604
0_1062FNG	0_1062FNG-1	tg	4	79	86	517
0_1065FNG	0_1065FNG-1	ttc	4	82	93	622
0_1065FNG	0_1065FNG-2	ttc	6	119	136	622
0_1068FNG	0_1068FNG-1	ag	6	390	401	675
0_1069FNG	0_1069FNG-1	tc	4	18	25	613
0_106FNG	0_106FNG-1	tc	4	70	77	447
0_106FNG	0_106FNG-3	ctt	4	143	154	447
0_106FNG	0_106FNG-2	tc	18	88	123	447
0_1074FNG	0_1074FNG-1	tc	4	1	8	624
0_1074FNG	0_1074FNG-2	cag	4	51	62	624
0_1074FNG	0_1074FNG-3	agc	4	64	75	624
0_1077FNG	0_1077FNG-1	ct	4	151	158	697
0_1077FNG	0_1077FNG-3	ct	4	194	201	697
0_1077FNG	0_1077FNG-2	ct	9	165	182	697
0_1081FNG	0_1081FNG-1	ttc	4	590	601	616
0_1082FNG	0_1082FNG-1	agc	5	84	98	535
0_1083FNG	0_1083FNG-1	tc	4	406	413	647
0_1084FNG	0_1084FNG-1	gct	4	221	232	655
0_1085FNG	0_1085FNG-1	tc	5	66	75	671
0_1090FNG	0_1090FNG-1	ag	4	187	194	637
0_1091FNG	0_1091FNG-1	ct	10	4	23	721
0_1092FNG	0_1092FNG-1	ag	5	1	10	730
0_1099FNG	0_1099FNG-1	ct	4	45	52	636
0_109FNG	0_109FNG-1	tc	4	11	18	479
0_1100FNG	0_1100FNG-2	aag	4	162	173	714
0_1100FNG	0_1100FNG-1	ag	9	27	44	714
0_1102FNG	0_1102FNG-1	ga	4	71	78	587
0_1110FNG	0_1110FNG-1	at	4	395	402	584
0_1110FNG	0_1110FNG-2	tta	4	410	421	584
0_1112FNG	0_1112FNG-1	aag	4	175	186	608
0_1112FNG	0_1112FNG-2	gaa	23	240	308	608
0_1114FNG	0_1114FNG-1	ct	4	26	33	632
0_1114FNG	0_1114FNG-2	ct	4	234	241	632
0_1114FNG	0_1114FNG-3	ct	4	340	347	632
0_1114FNG	0_1114FNG-4	ctc	5	366	380	632
0_1115FNG	0_1115FNG-1	ag	4	325	332	612
0_1118FNG	0_1118FNG-1	aag	7	87	107	620
0_1118FNG	0_1118FNG-2	tgt	7	248	268	620
0_1119FNG	0_1119FNG-1	caa	4	16	27	589
0_1119FNG	0_1119FNG-2	cct	7	130	150	589
0_111FNG	0_111FNG-1	ct	4	168	175	560
0_1120FNG	0_1120FNG-2	tct	5	80	94	644
0_1120FNG	0_1120FNG-1	ctt	7	57	77	644
0_1121FNG	0_1121FNG-2	tcc	4	114	125	136
0_1121FNG	0_1121FNG-1	tc	5	79	88	136
0_1128FNG	0_1128FNG-2	ca	7	91	104	672
0_1128FNG	0_1128FNG-1	ct	17	57	90	672
0_1129FNG	0_1129FNG-1	ga	9	72	89	515
0_112FNG	0_112FNG-1	cgc	4	118	129	525
0_1131FNG	0_1131FNG-1	tc	9	45	62	673
0_1131FNG	0_1131FNG-2	ct	9	64	81	673
0_1132FNG	0_1132FNG-1	ag	4	22	29	639
0_1132FNG	0_1132FNG-2	tgc	8	446	469	639
0_1134FNG	0_1134FNG-1	ta	4	453	460	514
0_1135FNG	0_1135FNG-1	ctt	10	39	68	676
0_1137FNG	0_1137FNG-1	gaa	12	29	64	608
0_1138FNG	0_1138FNG-1	cac	4	83	94	616
0_1143FNG	0_1143FNG-1	gtccg	5	123	147	348
0_1144FNG	0_1144FNG-1	ct	4	9	16	409
0_1144FNG	0_1144FNG-2	ctc	4	30	41	409
0_1145FNG	0_1145FNG-1	ctc	5	189	203	602
0_1147FNG	0_1147FNG-1	tcc	9	46	72	717
0_1147FNG	0_1147FNG-2	ctt	9	76	102	717
0_1149FNG	0_1149FNG-1	gt	4	514	521	610
0_114FNG	0_114FNG-1	ct	4	58	65	628
0_1153FNG	0_1153FNG-1	ct	4	41	48	629
0_1154FNG	0_1154FNG-2	gag	4	216	227	707
0_1154FNG	0_1154FNG-1	ag	5	32	41	707
0_1154FNG	0_1154FNG-4	gag	5	309	323	707
0_1154FNG	0_1154FNG-3	gat	6	276	293	707
0_1155FNG	0_1155FNG-1	gaa	10	31	60	681
0_1157FNG	0_1157FNG-1	ctc	4	104	115	625
0_1157FNG	0_1157FNG-2	tct	4	155	166	625
0_1157FNG	0_1157FNG-3	cct	4	204	215	625
0_1160FNG	0_1160FNG-1	ctc	8	60	83	676
0_1161FNG	0_1161FNG-1	ctc	4	170	181	599
0_1162FNG	0_1162FNG-2	ta	4	99	106	637
0_1162FNG	0_1162FNG-3	ag	4	106	113	637
0_1162FNG	0_1162FNG-1	ag	6	42	53	637
0_1162FNG	0_1162FNG-4	ga	21	163	204	637
0_1163FNG	0_1163FNG-2	ag	4	29	36	483
0_1163FNG	0_1163FNG-1	at	5	17	26	483
0_1166FNG	0_1166FNG-1	tc	5	26	35	674
0_1169FNG	0_1169FNG-1	agc	4	63	74	610
0_1171FNG	0_1171FNG-1	ct	4	180	187	637
0_1172FNG	0_1172FNG-1	ca	4	329	336	561
0_1178FNG	0_1178FNG-1	tc	10	2	21	668
0_1179FNG	0_1179FNG-1	cg	4	108	115	710
0_1179FNG	0_1179FNG-2	ga	4	136	143	710
0_1179FNG	0_1179FNG-3	cga	6	192	209	710
0_1179FNG	0_1179FNG-4	aag	14	230	271	710
0_1186FNG	0_1186FNG-1	ggagcg	4	48	71	716
0_1189FNG	0_1189FNG-1	agc	5	478	492	631
0_1190FNG	0_1190FNG-2	ct	4	369	376	633
0_1190FNG	0_1190FNG-1	tg	5	41	50	633
0_1197FNG	0_1197FNG-1	ag	4	12	19	679
0_1197FNG	0_1197FNG-2	ga	4	28	35	679
0_1197FNG	0_1197FNG-3	ctg	4	201	212	679
0_119FNG	0_119FNG-1	tct	4	93	104	417
0_1201FNG	0_1201FNG-3	at	4	206	213	704
0_1201FNG	0_1201FNG-1	ag	7	1	14	704
0_1201FNG	0_1201FNG-2	ga	9	15	32	704
0_1202FNG	0_1202FNG-1	ct	4	281	288	649
0_1205FNG	0_1205FNG-1	gaa	4	411	422	657
0_1206FNG	0_1206FNG-1	ga	5	371	380	591
0_1208FNG	0_1208FNG-2	ctc	4	113	124	718
0_1208FNG	0_1208FNG-4	gcat	5	551	570	718
0_1208FNG	0_1208FNG-1	ag	15	1	30	718
0_1210FNG	0_1210FNG-2	ct	4	392	399	700
0_1210FNG	0_1210FNG-1	tc	11	71	92	700
0_1210FNG	0_1210FNG-3	ttc	12	29	64	700
0_1211FNG	0_1211FNG-1	gaa	5	132	146	243
0_1211FNG	0_1211FNG-2	cag	5	147	161	243
0_1213FNG	0_1213FNG-1	ag	4	74	81	687
0_1215FNG	0_1215FNG-1	ag	4	42	49	704
0_1217FNG	0_1217FNG-3	ta	4	69	76	577
0_1217FNG	0_1217FNG-2	ct	5	60	69	577
0_1217FNG	0_1217FNG-1	ca	7	46	59	577
0_1219FNG	0_1219FNG-1	ct	4	143	150	731
0_1219FNG	0_1219FNG-2	ta	4	506	513	731
0_1220FNG	0_1220FNG-1	ctt	4	95	106	562
0_1223FNG	0_1223FNG-1	tc	4	76	83	690
0_1225FNG	0_1225FNG-1	at	4	108	115	238
0_1228FNG	0_1228FNG-1	ta	4	163	170	630
0_1229FNG	0_1229FNG-1	catg	4	397	412	623
0_1230FNG	0_1230FNG-1	ct	4	4	11	721
0_1230FNG	0_1230FNG-4	tc	4	156	163	721
0_1230FNG	0_1230FNG-2	tc	5	59	68	721
0_1230FNG	0_1230FNG-3	ct	6	100	111	721
0_1231FNG	0_1231FNG-2	ag	6	120	131	689
0_1231FNG	0_1231FNG-1	ag	7	13	26	689
0_1232FNG	0_1232FNG-1	ag	6	1	12	614
0_1233FNG	0_1233FNG-1	tc	4	1	8	604
0_1237FNG	0_1237FNG-1	ct	4	115	122	646
0_1237FNG	0_1237FNG-2	tct	5	49	63	646
0_1239FNG	0_1239FNG-1	cac	6	36	53	649
0_123FNG	0_123FNG-1	at	4	573	580	611
0_123FNG	0_123FNG-2	cag	4	155	166	611
0_1240FNG	0_1240FNG-1	ctc	5	1	15	647
0_1241FNG	0_1241FNG-1	aga	4	377	388	547
0_1243FNG	0_1243FNG-2	cag	4	74	85	597
0_1243FNG	0_1243FNG-1	tc	9	20	37	597
0_1245FNG	0_1245FNG-1	ct	4	656	663	676
0_1247FNG	0_1247FNG-1	ggaaa	4	457	476	602
0_1248FNG	0_1248FNG-1	ag	4	382	389	569
0_1248FNG	0_1248FNG-2	ta	5	463	472	569
0_1250FNG	0_1250FNG-1	ctc	4	59	70	675
0_1250FNG	0_1250FNG-2	cag	4	221	232	675
0_1250FNG	0_1250FNG-3	tgt	4	304	315	675
0_1254FNG	0_1254FNG-1	ct	5	51	60	643
0_1270FNG	0_1270FNG-1	ga	10	1	20	645
0_1272FNG	0_1272FNG-2	aat	4	1	12	596
0_1272FNG	0_1272FNG-1	ta	5	35	44	596
0_1277FNG	0_1277FNG-1	tc	6	431	442	590
0_1277FNG	0_1277FNG-2	cta	7	69	89	590
0_127FNG	0_127FNG-1	ag	4	16	23	601
0_127FNG	0_127FNG-2	ga	4	30	37	601
0_1280FNG	0_1280FNG-2	ctt	4	144	155	608
0_1280FNG	0_1280FNG-1	ctc	8	117	140	608
0_1281FNG	0_1281FNG-1	caa	4	143	154	514
0_1283FNG	0_1283FNG-1	ag	4	44	51	689
0_1283FNG	0_1283FNG-2	gac	6	74	91	689
0_1287FNG	0_1287FNG-2	gga	6	365	382	624
0_1287FNG	0_1287FNG-1	aca	7	311	331	624
0_128FNG	0_128FNG-1	ag	12	64	87	519
0_1294FNG	0_1294FNG-1	tc	4	135	142	613
0_1294FNG	0_1294FNG-4	tacg	4	215	230	613
0_1294FNG	0_1294FNG-2	ct	18	150	185	613
0_1295FNG	0_1295FNG-1	ga	4	52	59	726
0_1296FNG	0_1296FNG-1	ga	9	6	23	693
0_1298FNG	0_1298FNG-1	ct	4	113	120	699
0_1302FNG	0_1302FNG-1	ag	4	137	144	605
0_1304FNG	0_1304FNG-3	caccag	5	35	64	715
0_1304FNG	0_1304FNG-1	tct	8	82	105	715
0_1304FNG	0_1304FNG-2	ctg	8	104	127	715
0_1307FNG	0_1307FNG-1	ag	4	204	211	659
0_1308FNG	0_1308FNG-1	aag	6	1	18	664
0_1309FNG	0_1309FNG-1	ct	4	20	27	534
0_1309FNG	0_1309FNG-3	ct	4	160	167	534
0_1309FNG	0_1309FNG-2	ct	15	103	132	534
0_1313FNG	0_1313FNG-1	ctgcct	4	69	92	566
0_1314FNG	0_1314FNG-2	gca	4	35	46	697
0_1314FNG	0_1314FNG-3	agc	10	168	197	697
0_1314FNG	0_1314FNG-1	ct	13	73	98	697
0_1317FNG	0_1317FNG-1	ga	4	318	325	644
0_131FNG	0_131FNG-1	ga	6	19	30	593
0_1321FNG	0_1321FNG-1	ct	6	1	12	682
0_1322FNG	0_1322FNG-1	ct	4	396	403	610
0_1324FNG	0_1324FNG-1	ct	7	1	14	641
0_1326FNG	0_1326FNG-1	gca	4	88	99	513
0_1327FNG	0_1327FNG-1	gaa	4	57	68	636
0_1328FNG	0_1328FNG-1	tc	4	8	15	706
0_132FNG	0_132FNG-2	ga	4	56	63	680
0_132FNG	0_132FNG-1	ga	11	19	40	680
0_1330FNG	0_1330FNG-1	tc	4	19	26	633
0_1330FNG	0_1330FNG-2	aag	4	106	117	633
0_1331FNG	0_1331FNG-1	ct	4	234	241	533
0_1332FNG	0_1332FNG-1	ga	5	503	512	653
0_1333FNG	0_1333FNG-1	ga	4	403	410	639
0_1333FNG	0_1333FNG-2	ttc	4	33	44	639
0_1335FNG	0_1335FNG-1	tc	4	47	54	678
0_1335FNG	0_1335FNG-2	gaa	8	174	197	678
0_1336FNG	0_1336FNG-1	tg	4	216	223	333
0_1337FNG	0_1337FNG-1	tg	4	94	101	289
0_1338FNG	0_1338FNG-1	ct	5	1	10	667
0_1338FNG	0_1338FNG-2	ctt	9	159	185	667
0_1339FNG	0_1339FNG-1	gag	4	61	72	659
0_1339FNG	0_1339FNG-2	ctt	4	117	128	659
[truncated: 2,980 more rows]
