# Supplementary material for: EST and EST-SSR marker resources for Iris
Source: BMC Plant Biol. 2009 Jun 10;9:72. doi: 10.1186/1471-2229-9-72 (PMC2703627; doi:10.1186/1471-2229-9-72)
Supplement: Additional file 3 — Louisiana, yellow-flag, tall-bearded, and Siberian Iris ecotypes and cultivars screened for SSR allele length polymorphisms. [file 1471-2229-9-72-S3.xls]

## Sheet: Populations or Cultivars
Accession Identifier	Synonym or Cultivar Name	Common Name	Scientific Name	Chromosome Number
IB25		Louisiana Iris	Iris brevicaulis	2n = 42
IB29
IB38
IB48
IB49
IB70
IB72
IF10			Iris fulva
IF14
IF17
IF43
IF174
IF194
IN2			Iris nelsonii
IN4
IN10
IN23
IN33
IN37
IN40
IH10			Iris hexagona	2n = 44
IH15
IH16
IH32
IH253
IH259
IP1		Yellow-Flag Iris	Iris pseudacorus	2n = 24, 30, 32, 34
IP2
IP3
IP4
IG1	Above the Clouds	Tall-Bearded Iris	Iris germanica	2n = 24, 44
IG2	Beverly Sills
IG3	Immortality
IG4	Victoria Falls
IG5	County Cork
IS1	King of Kings	Siberian Iris	Iris sibirica	2n = 28, 40
IS2	Riverdance
IS3	Mesa Pearl
IS4	Teal Velvet
