# Supplementary material for: EST and EST-SSR marker resources for Iris
Source: BMC Plant Biol. 2009 Jun 10;9:72. doi: 10.1186/1471-2229-9-72 (PMC2703627; doi:10.1186/1471-2229-9-72)
Supplement: Additional file 4 — Allele length database for 40 EST-SSR markers among 39 ecotypes or cultivars of I. brevicaulis (IB), I. fulva (IF), I. nelsonii (IN), I. hexagona (IH), I. pseudacorus (IP), I. germanica (IG), and I. sibirica (IS). [file 1471-2229-9-72-S4.xls]

## Sheet: All
																																				Above the Clouds	Beverly Sills	County Cork	Immortality	Vittoria Falls	King of Kings	Mesa Pearl	Riverdance	Teal Velvet
Marker	Primer	Linkage Group	Fluorophore	Multiplex	Allele Size	IB25	IB29	IB38	IB48	IB49	IB70	IB72	IF10	IF14	IF17	IF43	IF174	IF194	IH10	IH15	IH16	IH32	IH253	IH259	IN2	IN4	IN10	IN23	IN33	IN37	IN40	IP1	IP2	IP3	IP4	IG1	IG2	IG5	IG3	IG4	IS1	IS3	IS2	IS4
IM460	IF306	8	TAMRA	60A	219	219		219	219
					223		223
					225							225
					227		227				227
					229	229			229	229																229		229	229	229	229
					233			233				233
					235															235			235	235
					241														241		241	241	241
					243									243	243													243
					247																			247
					249								249	249	249	249	249	249								249	249		249	249
					253					253
					Null																				-							-	-	-	-	-	-	-	-	-	-	-	-	-
IM156	IB274	4	FAM	61B	363			363	363	363	363	363	363	363	363	363	363	363	363	363	363	363	363	363	363	363	363	363	363	363	363		363	363	363						363			363
					366			366
					367										367
					369	369	369		369	369	369												369
					370								370																					370
					371																											371
					372																											372	372
					375		375
					378																														378
					Null																															-	-	-	-	-		-	-
IM426	IF272	4	HEX	62A	282					282
					285											285	285									285	285		285	285
					287																	287		287	287	287		287		287
					288				288	288
					290	290	290	290				290
					291		291
					294			294	294		294	294							294	294	294		294	294
					299						299
					318	318							318
					321									321	321			321													321
					323								323	323		323		323													323
					Null																											-	-	-	-	-	-	-	-	-	-	-	-	-
IM348	IF194	2	FAM	62B	124			124	124																											124	124	124	124	124
					130																													130	130			130
					133																											133	133
					136																											136	136		136
					137																																137		137	137
					140																								140							140				140
					143						143			143	143									143			143	143													143	143	143	143
					145																		145															145	145
					147	147	147	147	147	147		147							147			147
					150						150		150	150		150	150	150	150		150		150		150	150	150	150	150	150	150
					153		153													153
					156					156										156				156						156
					159								159								159
					162																		162
					165							165
IM234	IB352	2	HEX	62B	204																				204
					206	206	206	206	206	206	206	206								206				206	206	206
					208																						208
					209				209
					212	212		212		212		212	212	212	212	212	212	212										212	212	212	212
					218														218		218	218	218								218
					221															221	221	221	221
					227														227
					Null																											-	-	-	-	-	-	-	-	-	-	-	-	-
IM450	IF296	2	HEX	60A	392		392										392	392		392
					395	395				395		395
					398				398														398				398
					400		400	400	400	400	400	400														400	400	400	400
					403																					403			403
					406						406		406	406	406	406	406	406	406	406	406	406	406		406			406		406	406
					412																			412
					415			415
					421																			421
					424	424
					446																											446	446	446	446
					452																											452	452
					Null																															-	-	-	-	-	-	-	-	-
IM200	IB318	1	HEX	60B	343																		343
					346	346		346											346	346	346	346		346
					349	349			349		349
					352						352														352
					354																																			354
					355			355	355				355	355	355	355	355	355								355	355	355	355	355	355
					357																																			357
					358							358	358				358								358				358	358
					359																															359	359						359	359
					360																											360	360	360	360			360
					361		361			361						361
					363																																		363	363	363	363
					365																															365
					368																															368	368	368	368
					369					369								369
					372		372
					377																																	377	377
					391							391
IM61	IB179	4	FAM	62B	222																															222
					248																											248	248	248	248				248		248		248	248
					250																															250	250	250	250	250
					253																															253
					254																											254	254			254			254	254			254	254
					256																																256	256
					260														260	260	260	260																				260
					263																																				263	263
					265				265																	265	265							265
					268								268	268	268	268	268	268	268	268	268		268	268	268	268	268	268	268	268	268
					271	271				271							271
					273									273		273												273												273
					279	279	279		279		279
					282			282		282	282	282
					285			285
IM144	IB262	3	HEX	61B	263																												263	263
					264				264				264	264	264	264	264	264	264	264	264		264	264	264	264	264	264	264	264	264
					267		267	267	267	267		267
					270	270				270	270														270	270		270		270
					273			273											273	273	273	273	273	273
					281							281
					Null																											-			-	-	-	-	-	-	-	-	-	-
IM123	IB241	3	TAMRA	61B	126																												126		126
					129																											129	129	129
					132																																				132	132	132	132
					133																															133	133	133	133	133
					135																															135		135		135
					138																															138	138	138	138	138
					145					145									145	145	145			145	145
					149	149								149	149	149											149				149
					152		152						152				152	152	152	152		152	152
					153				153
					155	155		155			155			155		155										155	155	155	155	155
					158				158			158			158															158
					161						161	161													161
					167		167
IM341	IF187	12	FAM	61B	259						259
					260	260	260	260	260	260		260
					261						261
					274	274	274	274		274										274	274	274	274
					276								276	276	276	276	276	276							276	276	276	276	276	276	276
					285														285		285
					288															288			288	288
					Null																											-	-	-	-	-	-	-	-	-	-	-	-	-
IM164	IB282	12	TAMRA	61A	323																																323	323	323
					324																															324	324	324	324	324
					335																													335
					337																				337	337	337	337		337		337	337								337	337	337	337
					340																																						340	340
					341																																					341
					343																								343	343
					344								344	344	344	344	344	344							344		344
					346	346	346	346	346	346									346	346		346		346
					348			348			348	348
					349									349	349	349		349			349	349	349
					352															352											352
					Null																														-
IM235	IB353	12	FAM	61A	283																																283		283	283
					284																																284		284
					294																				294						294
					298																				298	298	298	298	298	298
					302								302					302			302		302	302		302	302	302	302
					305		305		305	305		305		305	305	305	305
					308			308
					310	310				310		310
					311						311
					313																	313
					315														315
					318	318		318											318	318	318	318	318	318
					Null																											-	-	-	-	-		-			-	-	-	-
IM378	IF224	6	FAM	60A	183	183	183			183		183
					189																											189	189	189	189
					193	193	193	193	193	193	193
					196									196											196	196	196	196	196
					199							199							199	199	199	199	199	199	199			199	199	199	199
					203																																	203
					205								205				205	205																		205	205	205
					208									208	208	208								208
					Null																																		-	-	-	-	-	-
					292																											292	292	292	292
IM152	IB270	6	FAM	60A	268						268
					277		277						277	277		277	277	277				277			277	277				277
					280	280	280	280	280	280	280	280		280	280		280	280	280	280	280		280	280																		280
					283	283
					286											286									286	286	286	286	286	286	286
					303																																				303		303	303
					331																											331	331	331	331
					337																											337	337	337
					Null																															-	-	-	-	-
IM319	IF165	5	FAM	60B	317							317
					318	318
					326							326												326
					332			332	332	332
					333																						333		333	333
					334																																							334
					337																																				337	337
					339																																				339		339
					342	342				342			342	342	342	342	342	342								342		342
					345		345				345
					347		347																		347	347	347	347	347	347	347
					348														348	348	348	348	348	348
					351			351	351													351
					354																																						354
					356						356
					358																											358	358	358	358
					360																											360	360	368	360
					Null																															-	-	-	-	-
IM146	IB264	5	HEX	62A	187																																187	187	187	187
					237																																237
					242																																242	242	242	242
					245																																	245
					246																																			246
					248																																		248
					257			257		257			257							257	257			257			257
					260		260	260			260	260	260	260	260	260	260	260								260
					266		266		266
					269	269			269		269	269							269	269	269	269	269	269
					275																				275		275	275	275	275	275
					278																					278		278		278
					Null																											-	-	-	-	-					-	-	-	-
IM165	IB283	5	TAMRA	62A	177		177	177	177	177	177	177	177	177	177	177	177	177								177		177
					180														180		180	180			180	180	180	180	180	180	180
					183	183	183		183	183	183
					186	186		186				186							186	186	186	186	186
					189																			189
					Null																											-	-	-	-	-	-	-	-	-	-	-	-	-
IM501	IF347	7	HEX	60B	124	124
					126																	126
					128														128		128
					132																										132
					134	134				134		134
					136								136	136	136	136	136	136												136
					138				138		138		138			138
					140				140						140										140	140	140	140
					144		144	144			144
					147			147
					151														151	151				151
					153															153	153	153	153	153
					157																		157
					Null																								-			-	-	-	-	-	-	-	-	-	-	-	-	-
IM377	IF223	7	FAM	60B	159						159								159	159	159	159	159	159
					163																																				163	163	163	163
					165	165																														165
					175	175	175	175	175	175	175	175													175				175		175
					176									176	176	176									176		176	176	176	176
					177																					177		177									177
					178								178	178		178	178	178
					179													179
					180																															180
					182																																182		182
					183																																183		183
					184																															184	184	184	184	184
					185																																			185
					Null																											-	-	-	-
IM486	IF332	11	FAM	60B	246																						246		246
					249																					249	249	249			249
					251								251		251
					254									254	254	254										254			254
					257													257			257				257
					260					260
					263	263	263		263		263						263													263
					269								269	269		269	269	269							269
					271			271				271
					283															283		283		283				283		283
					291														291		291			291
					303																		303
					Null																											-	-	-	-	-	-	-	-	-	-	-	-	-
IM526	IF372	11	TAMRA	60B	286						286									286	286
					289		289			289												289					289				289
					292		292		292		292	292							292		292		292
					295								295	295	295	295	295	295				295		295
					298	298													298	298			298	298	298	298	298	298	298
					300											300
					303			303		303
					306	306							306				306															-	-	-	-	-	-	-	-	-	-	-	-	-
IM364	IF210	9	TAMRA	61B	303																											303	303	303	303
					308							308
					311						311
					314			314															314		314					314
					318		318				318			318	318	318	318	318							318	318	318	318	318	318	318
					321	321		321	321							321	321	321	321	321	321	321	321	321
					323									323
					324		324						324
					327				327			327
					333	333
					335					335
					Null																															-	-	-	-	-	-	-	-	-
IM93	IB211	9	TAMRA	61A	196	196		196	196		196														196	196	196	196	196	196	196
					199		199						199	199	199	199	199	199																					199
					202		202		202	202	202	202		202	202	202			202	202	202	202		202				202				202	202	202	202	202	202		202					202
					204							204																								204	204	204
					207	207				207													207													207				207
					210			210
					213																																213	213	213	213	213
					219																																				219	219	219
IM196	IB314	10	FAM	62A	270																				270					270
					278																										278
					287																				287					287	287
					299														299	299		299	299	299
					302	302	302	302			302	302								302	302	302
					305		305		305	305
					308						308
					309																		309
					310																																						310
					311					311			311		311	311	311																				311
					312																																				312	312		312
					314				314								314
					316																											316	316	316	316									316
					317													317								317		317								317	317			317
					320							320																	320							320				320
					323									323		323		323																			323	323	323
					326									326	326																						326				326
					329																						329		329									329
					330
					332																							332
					348																																						348
IM503	IF349	10	HEX	62B	281			281
					283																								283
					286										286
					296					296
					297																								297
					300									300								300
					302	302			302
					303																303
					305														305	305	305			305	305			305		305
					306		306																306				306
					307																		307
					308				308	308		308						308	308								308
					311																										311
					312								312
					314						314
					316								315				315
					322			322								322
					Null																					-						-	-	-	-	-	-	-	-	-	-	-	-	-
IM429	IF275	14	FAM	62A	107																																107
					116																															116	116	116	116	116
					123																																123
					128																															128	128	128	128
					131							131
					143																																							143
					145																																					145
					146	146	146	146	146	146	146	146							146
					151	151				151	151									151	151	151	151	151																			151
					152																				152		152		152
					154																																				154		154
					155									155	155	155	155	155							155	155	155	155	155	155	155										155			155
					156														156	156
					160								160		160
					166								166
					Null																											-	-	-	-
IM389	IF235	14	HEX	61A	234																											234	234	234	234
					246																																				246	246	246	246
					249																																				249	249	249	249
					252		252																			252					252
					255							255					255									255	255	255	255	255
					258	258				258			258	258	258	258	258	258	258	258	258	258	258	258			258		258
					261								261												261
					264						264
					267			267
					270	270	270		270		270
					273				273
					281			281		281
					Null																															-	-	-	-	-
IM402	IF248	13	TAMRA	60A	127																															127	127	127	127	127
					129																																				129	129	129	129
					130			130
					139		139
					143						143
					146																				146	146	146	146	146	146
					149	149			149	149		149							149	149	149	149	149	149	149		149			149	149					149
					153				153															153
					155						155	155		155	155		155	155								155		155								155				155
					159								159	159		159	159	159																		159
					161	161	161			161
					Null																											-	-	-	-
IM203	IB321	13	FAM	61A	158		158	158															158
					162		162		162	162		162	162	162	162	162			162	162	162	162	162	162	162	162		162		162
					163									163	163											163			163
					165								165			165	165	165										165	165	165	165
					168	168																					168
					174			174		174	174								174	174
					177							177
					180						180
					192				192
					Null																											-	-	-	-	-	-	-	-	-	-	-	-	-
IM442	IF288	16	HEX	60A	263	263	263					263	263	263	263	263	263	263	263	263	263	263	263	263	263	263	263	263			263
					268	268	268	268	268	268	268	268													268	268	268	268	268	268	268
					Null																											-	-	-	-	-	-	-	-	-	-	-	-	-
IM303	IF149	16	FAM	60A	110
					105																																	105
					115							115	115											115
					116								116			116	116	116	116	116	116	116	116	116
					117																																117			117
					118		118	118			118			118	118																					118	118	118	118	118
					120	120			120																120	120	120	120	120	120	120
					121			121																																121
					122													122
					125	125	125					125
					126												126
					130
					131						131
					151																																	151
					Null					-																						-	-	-	-						-	-	-	-
IM391	IF237	15	TAMRA	62A	251																											251	251	251	251
					252	252																		252
					256																																256	256					256	256
					258																																						258
					260							260
					261														261	261	261	261	261	261
					263								263												263	263		263
					264																															264			264
					266				266									266																			266	266
					269													269									269		269	269	269
					270		270																													270
					272											272											272										272		272
					273									273																						273		273
					275		275	275	275	275	275				275		275												275
					278			278					278				278									278		278		278
					281									281	281	281
					Null																																			-	-	-
IM395	IF241	15	FAM	61A	409																																				409	409	409	409
					410																																				410	410	410	410
					417	417				417
					418	418		418		418	418	418													418
					419									419	419	419	419
					420		420		420				420	420															420
					422								422		422	422	422	422		422		422						422	422		422
					425														425		425			425
					427														427	427	427	427	427	427	427	427	427	427		427	427
					Null																											-	-	-	-	-	-	-	-	-
IM95	IB213	17	TAMRA	62B	151								151	151	151	151	151	151								151	151	151		151													151
					154																																							154
					157																						157			157	157										157		157
					159														159	159	159	159
					160			160	160	160
					166	166					166	166
					167					167
					169		169					169
					171			171			171													171
					175	175
					180				180
					Null																		-		-				-			-	-	-	-	-	-	-	-	-		-
IM299	IF145	19	HEX	60B	227											227		227								227	227		227
					230														230			230
					233												233		233	233	233		233	233	233				233	233	233	233	233	233	233
					235																													235
					236		236					236	236	236	236	236	236			236	236				236		236			236
					239			239	239	239	239							239								239		239
					242	242			242		242	242
					245		245
					Null																															-	-	-	-	-	-	-	-	-
IM27	IB118	18	HEX	61A	136																															136	136	136	136	136
					140	140	140	140	140	140	140	140
					143								143	143	143	143	143	143							143	143	143	143	143	143	143
					144														144	144	144	144	144	144
					152
					155	155						155
					166																											166	166	166	166
					Null																																				-	-	-	-
IM327	IF173	20	HEX	61B	94																															94
					110																															110
					147																																147
					160																															160
					171																																171
					179																																		179
					181																															181				181
					183																																183	183	183
					186																																186
					188																																			188
					201																											201	201	201
					203																												203		203
					205																													205
					206																																				206	206	206	206
					208						208																														208
					211													211									211	211	211		211
					214	214				214	214
					216														216	216	216		216	216		216
					218			218				218				218	218									218		218		218
					220		220		220				220	220	220	220			220	220
					222																			222	222		222		222		222
					224			224	224													224
					225								225
					228							228
					229													229
					233									233
					238										238
IM55	IB173	1	TAMRA	60A	310	310							310												310	310	310	310	310	310	310
					313														313		313	313	313	313
					316		316		316	316	316
					317																																				317
					318	318		318	318		318											318		318
					321					321		321				321		321	321	321	321
					325												325						325
					328							328		328	328																													328
					330			330						330		330
					331																																					331	331	331
					335																											335	335	335	335
					336										336
					338																																						338
					340												340
					343																																					343
					Null																															-	-	-	-	-
IM283	IF107	21	TAMRA	60B	177																											177	177	177	177
					187																														187
					192	192	192	192	192	192	192	192							192	192	192	192	192	192
					194												194
					197							197									197
					200								200	200	200	200	200	200							200	200	200	200	200	200	200
					Null																															-	-	-	-	-	-	-	-	-
